# Supplementary material for: Potential Lipid Signatures for Diagnosis and Prognosis of Sepsis and Systemic Inflammatory Response Syndrome
Source: Metabolites. 2020 Sep 1;10(9):359. doi: 10.3390/metabo10090359 (PMC7570015; doi:10.3390/metabo10090359)
Supplement: Supplementary file 1 [file metabolites-10-00359-s001.zip]

Archive with 9 entries (9 files):
- Table S1 Ranked lipids for prognosis.csv
- Table S2 Pathway impact analysis.xlsx
- Table S3 Logistic linear model for all baseline characteristics.xlsx
- Figure S1 PCA with quality controls.png
- Figure S2 Negative mode ROC for diagnosis.png
- Figure S3 Positive mode ROC for diagnosis.png
- Figure S4 ROC for prognosis.png
- Spreadsheet_1_Sepsis_SIRS negative mode.csv
- Spreadsheet_1_Sepsis_SIRS positive mode.csv
