# Supplementary material for: Potential Lipid Signatures for Diagnosis and Prognosis of Sepsis and Systemic Inflammatory Response Syndrome
Source: Metabolites. 2020 Sep 1;10(9):359. doi: 10.3390/metabo10090359 (PMC7570015; doi:10.3390/metabo10090359)
Supplement: Supplementary file 1 [file metabolites-10-00359-s001.zip › Table S1 Ranked lipids for prognosis.csv]

	Rank Freq.	Importance	died	survived
L-Octanoylcarnitine	1	3.51362671745944	High	Low
2-Methoxyestrone 3-glucuronide	1	1.71823827372362	High	Low
17-Hydroxyprogesterone	1	1.23357470719247	Low	High
FAHFA 364	1	1.15525727875165	High	Low
6-Hydroxyhexanoic acid	1	0.963067175801776	Low	High
Mevalonic acid	1	0.595508632168964	High	Low
N-palmitoyl serine	1	0.516400323754175	High	Low
PGE2 1,15-lactone	1	0.291425155585718	High	Low
13-L-Hydroperoxylinoleic acid	1	0.234356697936598	Low	High
Leukotriene F4	1	0.159415145024119	High	Low
Arachidonic acid	1	0.076876217709213	High	Low
PS431	1	-0.110005777020693	Low	High
Dehydroepiandrosterone sulfate	1	-0.112692065638129	Low	High
AS 1-5	1	-0.126253869273188	High	Low
Docosahexaenoic acid	1	-0.150221688083869	High	Low
Glycocholic acid	1	-0.252705209838861	High	Low
2-Amino-4-oxopentanoic acid	1	-0.261984118715639	Low	High
LysoPCO-180	1	-0.2835282120318	High	Low
Linoleyl carnitine	1	-0.309639035907309	Low	High
Gamma-linolenyl carnitine	1	-0.318111530344487	High	Low
PGO-320	1	-0.412931862710567	Low	High
PS406	1	-0.423220950818165	High	Low
Tetrahydropersin	1	-0.47996744285241	Low	High
Cerd161/180	1	-0.489944839050926	High	Low
PS160/160	1	-0.581378710892852	High	Low
13S-hydroxyoctadecadienoic acid	1	-0.604292745387663	Low	High
PSO-350	1	-0.641482655419019	High	Low
L-Palmitoylcarnitine	1	-0.64503568181723	Low	High
Cerd361	1	-0.689975622081521	High	Low
S-aminomethyldihydrolipoamide	1	-0.761696454072575	Low	High
PC 447	1	-0.966860469367419	Low	High
Prostaglandin E2	1	-1.05037926215117	High	Low
7-2,4,6-trihydroxy-2,5,5,8a-tetramethyl-decahydronaphthalen-1-ylmethoxy-2H-chromen-2-one	1	-1.13911619342797	High	Low
