# Supplementary material for: Potential Lipid Signatures for Diagnosis and Prognosis of Sepsis and Systemic Inflammatory Response Syndrome
Source: Metabolites. 2020 Sep 1;10(9):359. doi: 10.3390/metabo10090359 (PMC7570015; doi:10.3390/metabo10090359)
Supplement: Supplementary file 1 [file metabolites-10-00359-s001.zip › Table S2 Pathway impact analysis.xlsx]

## Sheet: pathway_results
	Total	Expected	Hits	Raw p	-log(p)	Holm adjust	FDR	Impact
Linoleic acid metabolism	5	0.051613	1	0.050622	2.9834	1	1	0
Biosynthesis of unsaturated fatty acids	36	0.37161	2	0.051323	2.9696	1	1	0
Arachidonic acid metabolism	36	0.37161	2	0.051323	2.9696	1	1	0.3135
Terpenoid backbone biosynthesis	18	0.18581	1	0.17123	1.7648	1	1	0.11429
Ether lipid metabolism	20	0.20645	1	0.18845	1.6689	1	1	0.14458
Steroid hormone biosynthesis	85	0.87742	2	0.21753	1.5254	1	1	0.09615
Glycerophospholipid metabolism	36	0.37161	1	0.31467	1.1562	1	1	0.04701
Fatty acid degradation	39	0.40258	1	0.33618	1.0901	1	1	0
Primary bile acid biosynthesis	46	0.47484	1	0.38394	0.95727	1	1	0.00805

## Sheet: matched compounds
Query	Match	HMDB	PubChem	KEGG	SMILES	Comment
13-L-Hydroperoxylinoleic acid	13-L-Hydroperoxylinoleic acid	HMDB0003871	6437847	C04717	CCCCC[C@@H](/C=C/C=C\CCCCCCCC(=O)O)OO	1
13S-hydroxyoctadecadienoic acid	13S-hydroxyoctadecadienoic acid	HMDB0004667	6443013	C14762	CCCCC[C@@H](/C=C/C=C\CCCCCCCC(=O)O)O	1
17-Hydroxyprogesterone	17-Hydroxyprogesterone	HMDB0000374	6238	C01176	CC(=O)[C@]1(CC[C@@H]2[C@@]1(CC[C@H]3[C@H]2CCC4=CC(=O)CC[C@]34C)C)O	1
2-Amino-4-oxopentanoic acid	2-Amino-4-oxopentanoic acid	METPA0387	NA	C03341	NA	1
2-Methoxyestrone 3-glucuronide	2-Methoxyestrone 3-glucuronide	HMDB0004482	22833612	NA	C[C@]12CC[C@H]3[C@H]([C@@H]1CCC2=O)CCC4=CC(=C(C=C34)OC)O[C@H]5[C@@H]([C@H]([C@@H]([C@H](O5)O)O)O)O	1
6-Hydroxyhexanoic acid	6-Hydroxyhexanoic acid	HMDB0012843	14490	C06103	C(CCC(=O)O)CCO	1
7-[(2,4,6-trihydroxy-2,5,5,8a-tetramethyl-decahydronaphthalen-1-yl)methoxy]-2H-chromen-2-one	NA	NA	NA	NA	NA	0
Arachidonic acid	Arachidonic acid	HMDB0001043	444899	C00219	CCCCC/C=C\C/C=C\C/C=C\C/C=C\CCCC(=O)O	1
AS 1-5	AS 1-5	HMDB0032843	131751332	NA	CCCCCCCCCCCCCCC(O)C(=O)NC(COC1OC(CO)C(O)C(O)C1O)C(O)\C=C\CCCCCCCCCCCCC	1
Cer(d16:1/18:0)	NA	NA	NA	NA	NA	0
Cer(d36:1)	NA	NA	NA	NA	NA	0
Dehydroepiandrosterone sulfate	Dehydroepiandrosterone sulfate	HMDB0001032	12594	C04555	C[C@]12CC[C@H]3[C@H]([C@@H]1CCC2=O)CC=C4[C@@]3(CC[C@@H](C4)OS(=O)(=O)O)C	1
Docosahexaenoic acid	Docosahexaenoic acid	HMDB0002183	445580	C06429	CC/C=C\C/C=C\C/C=C\C/C=C\C/C=C\C/C=C\CCC(=O)O	1
FAHFA 36:4	NA	NA	NA	NA	NA	0
Gamma-linolenyl carnitine	Gamma-linolenyl carnitine	HMDB0006318	53477819	NA	CCCCC/C=C\C/C=C\C/C=C\CCCCC(=O)O[C@@H](CCC(=O)[O-])[N+](C)(C)C	1
Glycocholic acid	Glycocholic acid	HMDB0000138	23617285	C01921	C[C@H](CCC(=O)NCC(=O)O)[C@H]1CC[C@@H]2[C@@]1([C@H](C[C@H]3[C@H]2[C@@H](CC4[C@@]3(CC[C@H](C4)O)C)O)O)C	1
L-Octanoylcarnitine	L-Octanoylcarnitine	HMDB0000791	11953814	C02838	CCCCCCCC(=O)O[C@H](CC(=O)[O-])C[N+](C)(C)C	1
L-Palmitoylcarnitine	L-Palmitoylcarnitine	HMDB0000222	11953816	C02990	CCCCCCCCCCCCCCCC(=O)O[C@H](CC(=O)[O-])C[N+](C)(C)C	1
Leukotriene F4	Leukotriene F4	HMDB0006465	5280938	C06462	CCCCC/C=C\C/C=C\C=C\C=C\[C@H]([C@H](CCCC(=O)O)O)SC[C@@H](C(=O)O)NC(=O)CC[C@@H](C(=O)O)N	1
Linoleyl carnitine	Linoleyl carnitine	HMDB0006469	6450015	NA	CCCCC/C=C\C/C=C\CCCCCCCC(=O)O[C@H](CC(=O)[O-])C[N+](C)(C)C	1
LysoPC(O-18:0)	LysoPC(O-18:0)	HMDB0011149	2733532	C04317	CCCCCCCCCCCCCCCCCCOC[C@H](COP(=O)([O-])OCC[N+](C)(C)C)O	1
Mevalonic acid	Mevalonic acid	HMDB0000227	449	C00418	CC(CCO)(CC(=O)O)O	1
N-palmitoyl serine	NA	NA	NA	NA	NA	0
PC (44:7)	NA	NA	NA	NA	NA	0
PG(O-32:0)	NA	NA	NA	NA	NA	0
PGE2 1,15-lactone	NA	NA	NA	NA	NA	0
Prostaglandin E2	Prostaglandin E2	HMDB0001220	5283116	C00584	CCCCC[C@@H](/C=C/[C@H]1[C@@H](CC(=O)[C@@H]1C/C=C\CCCC(=O)O)O)O	1
PS(16:0/16:0)	PS(16:0/16:0)	HMDB0000614	9547090	C02737	CCCCCCCCCCCCCCCC(=O)OCC(COP(=O)(O)OC[C@@H](C(=O)O)N)OC(=O)CCCCCCCCCCCCCCC	1
PS(40:6)	PS(18:0/22:6(4Z,7Z,10Z,13Z,16Z,19Z))	HMDB0010167	24779546	C02737	CCCCCCCCCCCCCCCCCC(=O)OC[C@H](COP(=O)(O)OC[C@@H](C(=O)O)N)OC(=O)CC/C=C\C/C=C\C/C=C\C/C=C\C/C=C\C/C=C\CC	1
PS(43:1)	NA	NA	NA	NA	NA	0
PS(O-35:0)	NA	NA	NA	NA	NA	0
S-aminomethyldihydrolipoamide	S-aminomethyldihydrolipoamide	HMDB0006239	24906333	NA	C(CCC(=O)N)CC(CCSCN)S	1
Tetrahydropersin	NA	NA	NA	NA	NA	0
