# Supplementary material for: Potential Lipid Signatures for Diagnosis and Prognosis of Sepsis and Systemic Inflammatory Response Syndrome
Source: Metabolites. 2020 Sep 1;10(9):359. doi: 10.3390/metabo10090359 (PMC7570015; doi:10.3390/metabo10090359)
Supplement: Supplementary file 1 [file metabolites-10-00359-s001.zip › Table S3 Logistic linear model for all baseline characteristics.xlsx]

## Sheet: Table S3 Logistic linear model 
	Estimate	Std. Error	z value	Pr(>|z|)
(Intercept)	0.252387	12.5911	0.0200449	0.984008
Age	0.0445533	0.0607535	0.733345	0.463348
BMI	0.0954521	0.379431	0.251567	0.801376
SAPSIII	-0.0300109	0.104549	-0.28705	0.774074
Risk of death	-0.0246605	0.10518	-0.234461	0.814627
SOFA	-0.320557	0.481632	-0.665566	0.505689
Systemic hypertension	-37.2832	26621.9	-0.00140047	0.998883
Diabetes mellitus	11.2648	29532.9	0.000381432	0.999696		No relevant variables
Coronary insufficiency	-40.8265	49717.1	-0.000821176	0.999345
COPD	-40.2845	19296.8	-0.00208763	0.998334
Neoplasm	-65.1783	38574.2	-0.00168969	0.998652
N Organ dysfunction	-23.9739	59078.7	-0.000405795	0.999676
AP	26.3365	59078.7	0.000445786	0.999644
Lactate	23.6859	59078.7	0.00040092	0.99968
AKI	65.7884	83621.6	0.000786739	0.999372
Total bilirubin	-15.4047	57284.9	-0.000268914	0.999785
INR	-13.9761	62602.3	-0.000223253	0.999822
Platelets	41.8344	58239.3	0.000718318	0.999427
PaO2/FiO2	41.273	62623.8	0.000659062	0.999474
