# Supplementary material for: Potential Lipid Signatures for Diagnosis and Prognosis of Sepsis and Systemic Inflammatory Response Syndrome
Source: Metabolites. 2020 Sep 1;10(9):359. doi: 10.3390/metabo10090359 (PMC7570015; doi:10.3390/metabo10090359)
Supplement: Supplementary file 1 [file metabolites-10-00359-s001.zip › Spreadsheet_1_Sepsis_SIRS negative mode.csv]

	QC_INJ_1_NEG	QC_INJ_10_NEG	QC_INJ_2_NEG	QC_INJ_3_NEG	QC_INJ_4_NEG	QC_INJ_5_NEG	QC_INJ_6_NEG	QC_INJ_7_NEG	QC_INJ_8_NEG	QC_INJ_9_NEG	S_109_NEG	S_111_NEG	S_112_NEG	S_162_NEG	S_173_NEG	S_8_NEG	SS_110_NEG	SS_121_NEG	SS_137_NEG	SS_154_NEG	SS_155_NEG	SS_164_NEG	SS_166_NEG	SS_174_NEG	SS_179_NEG	SS_180_NEG	SS_182_NEG	SS_6_NEG	SS_67_NEG	SS_75_NEG	SS_86_NEG	OS_1_NEG	OS_108_NEG	OS_116_NEG	OS_117_NEG	OS_118_NEG	OS_124_NEG	OS_128_NEG	OS_135_NEG	OS_140_NEG	OS_147_NEG	OS_151_NEG	OS_156_NEG	OS_169_NEG	OS_171_NEG	OS_175_NEG	OS_184_NEG	OS_187_NEG	OS_190_NEG
Compound	Qualitiy Control	Qualitiy Control	Qualitiy Control	Qualitiy Control	Qualitiy Control	Qualitiy Control	Qualitiy Control	Qualitiy Control	Qualitiy Control	Qualitiy Control	Sepsis	Sepsis	Sepsis	Sepsis	Sepsis	Sepsis	Sepsis	Sepsis	Sepsis	Sepsis	Sepsis	Sepsis	Sepsis	Sepsis	Sepsis	Sepsis	Sepsis	Sepsis	Sepsis	Sepsis	Sepsis	SIRS	SIRS	SIRS	SIRS	SIRS	SIRS	SIRS	SIRS	SIRS	SIRS	SIRS	SIRS	SIRS	SIRS	SIRS	SIRS	SIRS	SIRS
12.14_827.6217m/z	62997.2713222777	53357.8689004659	70317.7778345353	56361.9430983922	54987.7541246381	64565.9215100191	65229.4907849327	67846.4090967971	51853.7801825059	61058.3503200762	65208.1258800537	71795.3611013495	42809.6303967286	69583.3073847116	49982.2406153937	95963.7467912415	65951.3818804279	93006.6082436018	74723.5711704555	36524.2095502963	77598.650793761	25571.6091243869	41711.6943589511	55128.8001031533	74884.307789375	59912.5082207271	47800.414071823	103927.868417312	92714.5201354814	47915.5420092391	69669.4918423323	43559.1890341325	37621.7442876201	57722.7608620931	33548.9886772262	53014.0325411651	31839.6332624692	71408.8765449122	73429.2596558929	39803.2841419946	53183.8209825594	50681.0962971184	28511.8420950612	35091.525354418	69444.8628126786	61843.8373422681	34548.5286656537	41477.7897994981	36038.7145310965
9.63_1261.8230m/z	34514.6380359281	29515.7668109013	22580.553961397	27150.757523405	25595.1086918705	33377.3452075543	20192.0781258669	30785.1254238661	13177.9468114867	25160.6216069843	17366.1277987188	24773.8457547414	67601.0689730272	43494.3353913645	20770.1013408794	45172.9913870759	116334.505005673	21195.3425329688	96761.3898530564	15641.6009121709	59265.4342969862	11931.8281664985	21088.9867968402	53851.9890780047	54797.6598919947	38635.2993697117	34756.9672336119	73718.9247696592	49795.229868387	23893.9370342477	26183.700208566	21679.4252643495	25322.5929851363	27978.521004607	6728.39229657763	11078.9521429554	8389.94639587468	47022.1013659379	18775.3773009286	21577.0096717821	13327.2586586126	31827.9201714243	12395.7613450333	1431.49595918207	18784.6342203213	30306.1336428706	3339.17923862658	19518.2693118307	16500.6994227283
16.21_825.6902m/z	13272.4079459711	11645.7622063037	9125.29427808148	11241.1053691927	9414.55557344184	12501.4754978927	7862.13618394488	12914.1198865222	5439.20550070748	20342.2273998776	11101.8981614269	15474.3845220503	38612.4364180185	26139.5639375249	9002.94124418728	31889.1442837366	71794.2661732552	13756.4269750675	75359.125294918	5387.35552483784	21441.8979382375	2785.71197353559	3710.42887063564	13611.294201429	28614.887875489	19819.3574994009	5335.42297606475	57886.0772112026	33762.8263472064	10204.5605681007	16908.4876208067	12865.5733921034	8850.20356295504	12235.9358077256	2608.79314149559	4070.30700424257	2574.06695866122	26903.0088015717	13171.4437344953	6980.27050004791	6636.97489223487	12479.5351654451	1946.63693501321	2010.88888358378	7046.3693772482	13831.6923429252	4773.29767868592	10624.0156342611	6908.44655756562
2.44_1051.6982m/z	2907.1074357279	5593.64583117016	2876.78625592406	4981.05832614224	4242.70372509561	4276.17736240671	6926.47652869228	8650.40651719255	7163.87957337929	9303.75104446065	2031.32022380753	8859.93920393107	7434.0149401162	4247.37936310295	7235.47881727828	11313.1388115687	6421.24408815915	4554.07125194134	6625.70882403953	2083.29929923605	7712.97799143585	2458.18185116613	5647.82918645181	6871.6693527883	10466.9449682798	5230.23428184312	4221.00260607648	5713.05445048171	2616.43125915379	6206.94952314784	7111.86192091539	6260.51869369129	3586.73536918189	7917.02383501669	7119.42241369463	6328.37767558283	3473.66060101618	4112.1150976736	9307.9610455426	4882.31802474766	6045.5541236298	2219.71207658864	5041.68063922347	3046.23418660193	3953.5981110548	12983.4713515038	9283.45318937306	6898.76975262523	5762.8414035455
8.51_1548.0002m/z	352.372192382868	0	0	0	0	438.634138640441	0	0	260.885968631326	0	181.869628906165	2527.76855468784	6369.71081105968	0	0	287.233989045895	4124.67241732278	343.5123156502	0	3963.33699750535	0	649.044708252312	44.384819199716	0	339.818471878303	317.818318548829	0	4408.9119156065	4551.81105648125	1043.65532088837	9639.89329680249	0	0	0	0	0	0	0	1925.68402862473	0	0	0	0	0	0	0	0	0	0
17.62_726.6363m/z	0	2624.32825086609	775.19490051287	0	245.695648193245	146.089613506718	647.680915832656	469.852448540355	0	3795.77599962446	148.833026886041	2392.73632652876	464.86401367164	904.387833573445	2817.90319533418	4010.72932404031	1940.22719801647	4637.63036258237	2124.71908670689	602.510698071602	511.941940307525	412.026230551445	977.215747833294	770.337178496374	3035.666032224	356.597267151057	240.544921875087	3113.70189795048	2255.77854256699	1395.85915736954	3204.68956451169	1584.0631849724	580.627868520723	1487.86031669014	487.506286620898	2042.46928327929	645.329231262332	990.440920834443	2700.79520570508	722.684788312279	2910.14284584559	945.672935485526	170.086973881139	0	190.835708519188	1184.41542372732	2090.77712184395	2056.49085939847	192.035987853758
2.69_1051.6982m/z	11249.1959027446	17693.8998016523	12876.8112513215	13046.5443738819	11992.109806672	17522.7194208932	20266.7201972653	17466.8166795745	21607.5417838025	20752.9512546122	10802.3239119466	19404.4800573157	9202.02901467494	10923.5377933118	19564.2530123228	23042.5561889507	9650.26353751694	15191.5910270088	20997.8659485035	12966.0050315363	16494.8334377889	8676.68375803657	12775.0518880372	16065.9567882645	20655.8375281202	10212.4154169966	12136.2319519469	17526.7912165648	10381.1865108775	15746.787003965	19753.6458959859	17557.4343852753	11414.5347407308	18451.6569300456	13858.9588196361	15116.4124475509	11706.9472621048	11897.0407141585	19062.8486374597	13780.7245888027	16529.1501298479	13727.5183989871	10051.7353327396	11428.9314930388	11563.2574561691	21759.4485681581	16188.2764404624	15444.5619174178	14409.1102738533
2.19_1051.6982m/z	9942.02672037924	12405.537170566	11434.5932448093	11631.0534400148	11026.6582591609	10338.3775189636	15131.6375323805	14896.8103137971	12247.3151006104	15519.6267598545	7423.32754738936	17135.6782425695	11055.930440248	10326.1810425507	12794.8454828934	16998.0501375995	12341.0091171236	14651.3565787559	12963.7312024745	11482.1350372237	10665.2732446181	7037.94727348736	11315.5209068052	12795.4683835329	19868.127982779	7546.98067408166	10907.2191443534	12684.1588532862	8434.37235648399	13452.406035112	14856.6622965309	11175.8752001927	8603.6507658714	14794.1334161944	11733.7544768729	10733.1635676319	9012.4820555586	9064.85489675431	14056.2873295695	13288.0679592067	13329.1999793091	10875.3185274531	10631.3472092276	13390.0287377637	7048.75094052798	18162.6978159784	16484.3251111867	13844.9712026244	10911.6353836922
0.48_830.7913m/z	0	768.65017700179	0	0	526.863906860606	870.58069168301	1335.85247802748	1469.85363769631	0	536.505066614156	0	326.674924230117	0	0	0	0	0	0	0	0	0	0	0	11814.5272123127	0	0	1248.32706309847	0	0	1890.46093749926	8931.14532469377	0	0	0	0	0	561.068722791396	0	0	0	0	0	0	0	0	286.904071965856	0	0	0
17.90_941.8005m/z	0	391.160115412065	189.418510437139	219.450965881266	0	0	552.807052612175	12406.478434333	0	517.565755347314	0	3596.11728292472	0	689.731834411549	0	10435.8505012208	0	184.909281512597	0	504.983020389115	50974.0195767959	0	0	0	13388.9108062646	0	0	6741.714502129	5663.20199449357	0	0	0	0	324.485219793744	0	0	0	0	11125.1419373655	301.578826904398	268.736827247011	676.151588440077	188.216110229421	0	0	958.012098310363	0	4668.70767987954	0
0.75_351.2148m/z	0	173.329112784754	234.430771094442	110.239348607061	694.990063345075	197.985942286802	337.507450685297	294.05211761008	479.958881863764	683.705963367252	17.9192446808479	0	0	216.971820553727	485.35798448315	642.380598726886	0	278.761782731782	64.3575744319324	0	319.937751770041	331.515898255642	0	208.686377620087	0	848.889234644286	305.160110328302	800.672531559277	581.494315584148	613.650659627064	692.717863942837	1324.23053221162	275.191345774583	146.724082653853	157.414175991252	163.263017773316	201.363181564235	170.667698834387	1400.36333279087	450.086178932439	329.178255537946	2.8516658485735	412.717770528293	314.412691963533	211.639509765341	193.876020160953	218.707454619662	172.031108732065	232.088107461666
7.89_1233.7891m/z	2633.0271520103	1847.76383506604	3259.72394508653	3112.2622771686	1602.86341712066	2312.87774618315	572.928680419662	2320.15534782451	735.603225708722	721.510025727086	255.874992370352	1331.21783741581	3649.39038093461	2183.82225706753	3321.25168510901	5245.16033585854	1380.07857171763	3238.99196617609	7372.679814862	1399.83589531317	8477.11334932501	0	0	490.817901611191	9360.37605334214	1942.89659632129	0	19757.0883317118	1741.48540703997	0	4984.06729555025	2444.92108639746	0	10602.8879714677	566.563354492378	1603.25231847301	1014.08976405711	3061.56411054931	2192.81214904779	5297.21116703909	0	2684.64438928092	1365.45022925855	0	3918.31631337566	2275.41321734736	0	4006.75283195681	362.040927817068
7.45_1233.7896m/z	3154.51099805498	445.20927429268	3412.23797500206	954.174058113344	1933.33435066354	3492.2410996341	1360.52604997607	2909.25998687918	1343.51440807807	2776.36894073653	2489.87509177458	4268.98320603261	11973.6731955057	1632.60528548364	0	9771.46541358774	36707.5395580469	3989.4032709409	12254.1623892468	328.795547485547	9300.96349547586	0	774.097155291593	1338.45089915594	11784.0600317413	6274.4415464403	1436.33675602024	13230.0691279591	2331.65986633324	245.180593546301	4153.88154140448	153.783640643814	0	536.304661130522	0	422.361160278452	0	6451.56720571058	1583.59693161636	1138.86590847424	0	3347.6733606839	0	0	3588.29192458305	1311.0441217046	0	0	0
2.67_415.2084m/z	1086.56007388898	700.333653376922	1769.20819105211	978.305000925913	1019.2322237383	825.732283478435	1360.43535884729	2018.62927759354	1641.5167683638	2368.77611895464	842.354787071411	791.154094999447	617.100311279042	1540.05703735408	2292.94955689859	2794.15380189366	651.518568163982	1750.21162287579	2593.92743510151	1541.39080750562	1293.36385602602	0	1554.935454177	1425.49110457711	1375.54170268413	917.350129802014	692.351528463945	3296.78608703576	1551.58393096961	607.117908639347	1875.9184088622	3012.54472813449	698.710397591588	1382.26660565048	896.134919869762	1670.40722091319	1393.02735106829	431.71510314917	1557.78349304175	1023.43039647708	533.589294433632	878.166811090058	871.967736133536	728.777136069011	688.397548675748	2522.27618577124	1501.1649492546	754.113680531943	1670.02779783797
14.66_693.6079m/z	430.352073669474	531.686798096045	0	231.397499084234	174.532508850165	393.908386595153	0	0	0	424.28402709945	0	0	2656.04275281859	0	0	0	0	0	1250.58742158955	0	857.651671288526	0	0	1769.53856108897	0	213.134178161856	308.027928216826	1999.39683461916	267.824691772502	891.791275024971	0	468.287689209016	404.310501098246	550.729881286401	308.80886840833	0	0	0	687.404349442744	261.705696105855	0	160.039215087947	141.113735198791	151.499557495154	0	0	0	0	0
3.67_1027.6890m/z	25297.7984885414	34905.4932733143	25908.3532759759	31632.6518036575	34018.1966219559	28906.0629506374	40503.4691110717	40737.6494452474	43714.8587787023	45607.8856718041	24954.3594712093	46228.0155344157	34088.8738884336	29619.3457757525	36498.457043301	58484.9467054363	37265.7753168303	43984.505182206	40923.9971237151	31114.4287708294	35213.5402496263	25735.7297445524	31813.5717627048	38270.0132735065	49617.7165667704	35363.0251473509	30636.4510829586	38464.2821361248	31620.9006027197	29559.8741852675	40289.6753913261	28152.3202865236	33732.546290609	43010.4180436277	39911.2396582535	30048.9591313596	32289.5240733618	30992.816642381	40008.9217888063	34082.8703097002	32696.8705724956	29723.4686680936	31310.0109486024	38285.0814721672	27657.3368263082	45145.846861672	32685.006625556	42332.4281575941	32331.5640906006
1.17_351.2196m/z	1717.04064121634	183.516015718611	0	0	241.267665389728	0	169.757651158022	0	0	0	0	97.8158090772881	0	0	0	0	0	0	0	145.770408638776	0	0	0	0	0	0	1613.66023199109	0	0	0	0	0	0	0	0	0	0	0	0	0	0	0	0	0	0	0	0	0	0
0.70_351.2209m/z	0.082281732798685	0	0	22.5597031343114	0	38.4457570985698	11.2850285965373	0	178.868327148926	579.286337023428	3.95557946839394	0	174.32335538439	0	159.875576415444	1150.82913676946	0	203.429100036649	35.297849595196	3.55806541864322	442.207539122239	184.329526476485	94.1654673495572	188.517909775709	0	6212.28733058944	0	713.538429984452	296.909920622788	83.9596181111034	0.096915833358494	189.841679526934	0	96.7227613081235	118.148117065661	76.3625141499638	93.8569807686918	0	608.056512615912	324.660778763543	0	0	138.742152116691	503.760543885087	0	138.411990140289	77.6887871131096	0	0.005174970072405
3.38_440.8894m/z	3053.42737682686	4509.0385466222	3532.4800058819	3247.66889295074	2840.2678070064	3801.40740966788	3227.77462026611	3847.70654345293	5114.44818311405	6130.44457991223	1033.09916686993	2594.20830535897	3782.11687404786	1930.66408538764	2645.33242352139	5179.37580348075	1704.65357914068	3536.92023676931	3765.30764610518	4089.57278915402	4998.13575258017	1265.79161148679	4894.02150555663	6726.06026777725	6076.32870171507	1987.47409675616	4156.05820308641	3182.07211589939	3234.40297483127	3521.69108955021	4966.70830431607	9752.27869553233	5359.63794669868	6044.8692945006	4267.3110865787	4353.18894162345	3482.17280219573	2126.18457264489	4168.36221872507	4308.26662112556	3714.43428186399	2459.82972688405	3603.16837551339	2717.23637391495	572.3686669437	6508.11226783154	2697.55005082958	3835.01927499888	4828.40509801787
4.52_1037.7169m/z	2651.72378540175	3143.36775371801	2199.51508712795	1276.82902526922	800.054534912363	2093.38350478282	3253.33576965139	4349.10807670019	4148.96592248691	4012.384377463	1951.27369690052	5309.23728599589	1699.1997451787	1425.69915767686	4607.33486938173	5021.74986266952	1106.45768737857	3138.57090379942	2840.76800536945	2509.49993094086	2289.27825164656	2991.15526341775	836.388992310465	3748.25601313462	2713.99049786032	2376.22041320856	4136.33538055485	2424.75777435453	2072.44509399113	1823.71207254953	3387.07194519225	2061.86871855903	2587.6903991707	2900.34712219243	3883.8251756433	1214.69624328653	1737.7084197993	2533.08833546259	3546.4343658377	423.332869646381	3984.95792160519	1681.11954604518	2274.33004760678	688.398438357081	2845.84159469632	2587.26417541474	4106.77841949321	1312.39799499572	3268.77320098885
14.23_835.6240m/z	12391.1692134983	9811.78522549555	10073.1397313838	5559.45601676414	9296.21695989864	9227.64984749034	6557.35707115258	11099.1784176947	6545.26470952611	12549.8733910485	5465.18350982665	8938.94347347434	14040.1183270219	17409.4117520091	6820.36974742287	13676.0354646334	7061.00211842616	8384.88177097715	16526.2384278916	3439.53940764457	17950.4739845525	5032.71801496614	10283.5824688667	7843.98837758226	14559.9984877107	9528.73116539371	8539.54503283637	23152.3650237661	11630.9473185201	8718.45169878851	13886.7321069099	14165.4301064063	9343.21993697572	12317.7083894396	2042.58947641946	5820.19902327024	6297.15904556867	8995.16453552384	9917.31846973423	8272.13421166675	3901.26181423511	6606.55247914121	977.373777940193	3461.52832133676	10947.4497064632	5866.72422612241	2345.50184506252	7905.07857186527	9377.7513835606
12.17_767.6153m/z	112461.094430681	98218.3913587342	127335.797493213	99138.3575868345	107843.739440228	110375.251181231	109334.267694232	113661.061010776	96932.9585090969	105709.542321687	113303.590450698	105365.488520467	120598.644599233	141722.723928858	121220.998723129	200812.134712398	121991.58913848	156022.832269203	136156.589005165	60967.9581235223	159089.360145274	43892.8041123671	90287.0770104007	108840.403060163	164147.581361121	76391.615254378	100876.016139416	205829.742349709	175821.592607962	60945.4328590724	103486.69582132	51615.2631482798	69130.2921836662	114810.937008054	48994.2235873816	99483.4920852036	59401.8194385056	101595.125947256	122346.035888658	75454.3395720269	64259.3723327022	85246.7458353954	30702.6757217124	78359.474899953	159628.764842714	110762.931817238	45583.5377445063	75341.1576100133	59141.1166690991
2.52_303.2333m/z	3192.53759595748	2551.21555070068	4677.34541086358	4232.74712786077	3474.90381592577	4506.12107833848	4257.16353028054	3436.66166041504	3104.95585369474	5150.33180341001	2646.45696326072	1158.81397031571	1836.19918994097	2545.19312024851	2303.22305324497	6210.20063874481	1981.80094909792	1378.71697207094	4838.87683614172	1548.38668352322	9725.2879657932	0	1772.41250610356	4552.01194057698	1190.7623196354	2114.80414047463	484.308654784535	7010.46178260589	2748.75100463739	164.480827331631	8513.42817101047	5492.79728549416	1477.70791215932	5712.2280564222	8128.74254853656	2210.13610269316	1471.27686799636	4837.56028353029	5849.02500425981	6139.78775332028	2259.68471213016	9426.43279186052	6231.93320476494	1502.59408569485	1189.42693882292	6766.49718513657	3085.65859985353	8565.99374875643	3408.79122631251
14.44_822.6028m/z	278395.101415317	263680.634569861	262471.942767779	248646.143428208	241922.352067533	306325.835402414	246340.087527963	302953.419954723	232910.44978079	290398.516265391	229149.844620087	269111.927484203	260240.407258621	444270.15015374	181109.640288407	403051.969667472	378778.990673642	323118.511494843	469803.671210259	165461.626076778	267798.407222893	149967.584660591	197722.99985363	200037.909087646	319381.669840541	252611.493828968	273093.127140896	419602.63359324	395708.429803823	226785.35757469	245119.040976848	354278.378853445	212451.316605225	279051.424385996	217413.126806618	210005.229920591	207308.356669264	389898.938592148	579189.872444573	222094.123218519	253828.730531583	328721.65376999	167154.185881888	207971.425113894	202399.292420676	402826.106091616	184239.701010308	518603.376881479	239379.65343861
14.99_722.6317m/z	2006.89407119694	1179.11005306887	1965.90380096464	1695.16186547939	726.770984383078	1577.13954836519	2539.2177764999	4144.51282631085	1334.63019662273	2806.10648519491	1460.15770100792	1471.54575245856	9890.88220504093	745.060432433652	1445.54583358253	2576.00753214746	826.343339546991	146.064135620563	4069.19204564794	134.140881963617	4940.60738380572	1271.4773891356	2185.61492919873	1915.41559323775	1195.00407638999	1020.99505615228	2298.6355230608	2274.69833345685	10387.8706894957	4166.73876825029	1918.97611602507	1473.67544555612	784.156027500418	456.872498331091	0	1125.83423108335	470.264809988094	301.556564331295	782.466308115972	929.082227429092	818.387084961064	0	0	420.446289062593	980.759924900669	842.109741210745	19.6528595457103	275.714721679644	824.320320129733
14.10_796.5898m/z	2489451.35781266	1827343.95406436	2381080.06631881	2110932.979486	2032604.50895535	2639195.01721345	2095978.07050098	2497106.58418881	1857873.80934885	2272554.6626954	3214874.70642693	2102207.44264801	2732295.70384172	3013004.06277813	1892066.06684032	3452966.60145654	5473544.42272748	2537897.47933708	3853829.83357461	1133169.03317217	1960122.45840414	842218.265094298	1002361.91427549	1549287.2381761	2761444.51190168	1288798.72769532	1514485.51025973	3201553.89216123	3470704.09000992	1892389.00020343	2193978.65569812	2118985.57123881	1269622.49319196	2099847.38223337	1329187.72936092	1480421.81701208	1470899.78563646	1916150.95685231	4231728.63962813	3212816.28736131	1504897.95097153	1928891.8046131	1809604.12346041	1379184.67792276	2172309.53884573	2438766.09075947	1498607.79395809	3592943.71185571	1855520.90078549
3.36_1043.6828m/z	9094.93650818256	12193.7612422194	9002.74160766844	12803.7728147	8781.99428497867	15526.6368984853	14056.0648647589	13810.7116204629	20027.596604092	13989.2778860353	6233.9675746792	16637.7266087668	8938.04720769971	9544.32013889404	15069.025725095	23359.9740047646	11274.2242299714	15997.4491546758	14524.8360631031	12969.3959939801	12976.8948532165	6673.79296056254	11628.6132000634	13038.9646394942	17771.1140386059	11391.0228451857	13571.8937116657	16702.176188382	15017.0949401842	6368.74939488223	14622.3776001419	9930.33565702693	13083.271105025	15711.0247254929	13845.1416420616	12633.0265630215	15011.7858231103	15167.5006698451	19568.7627488845	11452.4235497054	10220.430074905	11895.5899259852	15003.347918154	15527.8963775612	9649.07417335567	23138.8745124029	13898.2066899575	16083.3604717819	11362.2704818683
2.01_1047.6674m/z	5262.75936687367	6333.11750909788	6347.75955870064	5030.20445352859	5443.73116007025	8174.60017307949	8149.35565352983	5759.96945558262	9208.52406839516	12305.5624859415	5431.41409277366	10379.3951344504	5386.09609629147	7364.54566829744	9705.7070713173	11303.4189527934	4446.51199340735	7737.9753591054	9328.60383263968	6543.26736994237	7335.11565318336	4580.33217421556	6968.26914579553	6701.87330604942	8873.64028731703	5893.15072951382	8125.16845143446	7768.08545003999	5588.53490700837	9028.45513482538	8418.08788468638	8923.62205011069	6427.84199877016	6588.87234497244	9247.68346428062	9444.05467942544	6129.01193089384	4572.70185657421	8355.84180579612	8077.20566675622	9157.48903632228	4671.64061415565	8255.7772153945	7590.76023392718	7579.59691351025	10427.1199221334	9121.88703141549	6063.28404687824	5931.90383655762
4.52_1031.7183m/z	1765.10303507633	1373.10341692546	1674.71762732464	971.14694329724	2373.62739562913	2218.91885204312	1526.50925030934	1215.07226562536	1856.63649221143	1320.08670645993	1296.90755651279	1940.54712838352	0	1441.69988197699	1513.43816087923	3974.84169078789	2343.76237219505	1954.08148193451	1758.58497592149	478.539886474955	930.763927640249	570.186582891343	622.160652160132	509.242795703587	2229.56123106268	2057.22407684507	918.6070632944	1726.69559813981	710.428280021837	506.336377238822	749.735293662861	1772.86763786504	1891.66934656408	1708.41016752028	1750.04555024358	1979.89176928627	1204.84699994704	396.048240621721	462.826654733544	1243.22457180446	562.167846680207	865.204462817118	741.829818725286	1079.66892614456	955.5126190194	2256.3660446843	521.67300415043	1622.31005859439	1266.66064453161
10.25_764.5266m/z	175727.588334548	94323.2805907435	169221.30324793	137444.890992454	136058.679033007	191708.939870206	135323.332508363	165040.08876113	126283.708557702	147600.437597099	210231.281555832	192600.017665093	218554.154710742	148901.130491741	49570.8766590818	253216.119562873	368553.250717476	173271.297340182	150876.19777882	182655.925847988	170453.555626765	162924.748143551	111592.018866212	55762.6523407952	140320.426204106	153307.769886839	135916.742799975	161547.161313552	191780.972814324	238254.585489398	179102.699344548	66353.9883515231	57542.6138341573	116990.229577289	65588.5268245026	44617.1579169334	153319.848857138	124988.791404303	357177.087982151	108103.840418366	108073.045633282	115614.226625042	73489.0158221877	90097.6379449613	77124.9206897313	136921.942196518	151240.502625008	183538.337367648	90420.5000354088
15.29_706.6365m/z	17880.0233299326	26877.3106909795	11226.8341495133	12844.6733498655	15477.9730297198	17132.1265178758	11224.9232963016	20164.7458395566	10827.358060776	19530.1216666083	21535.1589956153	13842.8027257647	97446.5687649237	20212.4017445314	11454.8464600231	33646.6556740701	29338.9648756754	20097.637937189	61060.216398604	15065.6427015244	27107.5175367918	8926.21720840031	6523.0137484114	13193.4841819899	47475.045331235	24438.9379096259	15461.2892564343	26108.1733482117	32863.366292519	20243.7715163917	17697.4384806978	9578.8372015469	9495.17601905967	18181.0926936942	3082.17967110695	4506.56974956314	3588.44929260649	26018.4881175999	19835.5020222155	34334.6869606676	5398.66791808749	20196.9526005022	3567.96507823784	6761.44543789203	11460.0481420717	11586.6096616894	4244.40149067024	7357.8918702543	4422.74071596313
7.89_997.7193m/z	196.972015380864	1007.09629533212	1303.01888944449	1287.28123266684	299.33664540198	1219.55372775083	660.907482667407	3100.53574974071	1094.62776172489	1439.05050181956	1340.74173438011	2006.22896234725	4807.86958836409	3080.34292276219	753.108976263824	4072.22350437301	1357.41636657693	502.543379883782	4527.94374311823	793.469014710612	2777.78997816828	839.421181006144	1205.34773854314	1212.54702002012	3232.98023044331	2121.15534635739	1026.40549799723	2040.43506114404	618.835876464469	756.957917915356	498.825803551441	0	1175.2929017519	399.222884077596	770.06747200222	0	323.711898803979	1877.206758797	1809.75571548789	1329.29509537562	545.239524774065	1585.5411747806	692.274032592435	536.071807861217	1245.17397255913	454.348112245215	299.978456601313	1672.38700705346	1097.90493574989
15.59_720.6482m/z	3303.56093215915	6844.05290493956	3424.63022878613	3051.26245425808	1125.33152166824	2317.3947295729	2288.53176116851	3740.2026434172	1498.7257310238	4653.63683893724	1587.88168334938	3325.53052219829	21335.0741547487	5405.76141413013	2832.6141964866	9036.22751844492	14205.3555289331	4099.10513305713	27177.5940636176	1495.00173817808	5603.08674446677	3759.91045727123	834.761643494282	4899.43320091524	8258.9207611093	6568.35197830305	2939.03425956682	8403.41601018283	9578.41232462909	3030.48973119175	4916.44142902356	2036.39573638363	151.485366821271	4143.32057990796	834.912498474036	1176.73826336784	975.979572296162	3476.78655802048	6251.12254122016	5155.43630013732	2128.47071229194	4571.47205295648	241.43302154555	0	1780.50591809702	4555.88844816413	1078.09000211957	1950.03453063887	1616.55104529785
12.42_752.5614m/z	326595.447897151	291487.194512519	381783.689142155	302950.601446111	316869.014493791	379318.818190777	351138.738531804	378102.370584553	322128.884036952	365305.320605568	158617.038295294	291190.720073696	387235.248768471	590876.414457697	401640.315223964	519973.884211298	265584.932280095	220885.067381262	715934.089741723	204365.543749842	521258.843086769	177537.453433576	213793.593559829	214395.312786918	411611.774912469	258384.695822377	223550.048821377	547052.580652442	419979.913029189	313677.81220637	364533.782312456	554778.085657814	348974.194619777	361300.161662708	134534.40704375	159057.019880308	285001.788148687	390381.385672017	386594.54787536	186607.999994905	231862.340311577	172037.364874639	202734.225693352	162135.550751632	421178.840079627	332753.52112022	249049.929231753	340058.479033516	284014.284929075
13.31_794.5708m/z	6855585.09223762	5345137.92699022	6906028.24165641	6116020.3807891	5955377.72326106	7192638.77626455	6255336.21426404	6931565.20924252	5717274.24315112	6186787.39343873	7244208.3178183	6793881.35500548	3487757.04634741	6919717.83858791	6217498.86269209	6482383.29009974	6296446.05639683	8371862.65715944	9210576.24729014	3928164.1841885	7381156.73448729	2729363.42085801	3608410.99111469	4741519.63786769	4439205.36302084	8787154.25941269	5121378.43386787	10338947.2726765	8609882.96767203	3919475.95755018	7543454.3990027	5281694.20935484	5307627.66917444	5795212.50222578	4722586.32334299	5257874.59716935	3702660.39668718	9210514.52888932	10484183.4418595	6779522.06320689	5641826.93848935	8653767.34803195	4681973.98870349	4163708.95116447	6315329.40997503	9562092.52733201	5126724.07846232	9624652.85988448	6238300.7495944
9.61_766.5395m/z	10377497.9563994	8083377.95288447	11757626.7730367	9638136.65212255	9713090.90652016	11078851.9271631	10449151.7220617	10846142.9272359	9781880.78317012	10070499.5104338	10449767.6597542	10348055.943457	5512163.12064519	9642051.78246252	10054062.9161018	11045454.7547305	8151142.83886767	11429513.3540702	12485051.8597165	6663466.31864133	11764648.439845	3912353.35431531	5391911.38752991	7353019.15628494	7920508.79496237	15629018.3756159	6304516.82586117	14599837.0421307	11585940.2575832	5734749.92535976	15230472.5572591	11260350.696117	8345937.30115142	9365645.71878035	7558180.72456982	8138532.07999901	5693282.46571059	15242045.9743947	15829408.5894834	9146840.10896091	10736871.2934102	12725653.6987374	8993773.04591667	6873421.07689498	11822644.561669	14949249.2601416	8407185.97782312	15420162.9366337	8716367.74703638
14.67_690.6042m/z	62147.363403695	58743.2952518872	47926.1039723723	50589.0974858434	44467.7877347854	51501.9821550505	47000.9194489418	66046.1995917951	36635.6010491694	55835.0018189951	42625.37383428	47269.7287067887	173293.243338232	65377.1963288706	28851.4183983167	86527.3765975327	49093.642070727	69520.9839758712	88351.7606651356	41912.1600630224	89623.4523446591	40282.2616219106	27927.5666220536	64488.1709393689	65747.7595210726	59230.8616664605	98375.5353859965	83042.7449625432	110500.999025195	72598.5547426293	63780.5775102665	40798.2964793431	32203.9141351689	52982.5205308434	17916.1403445408	35580.4292019384	23196.8264984725	51628.5930359914	85389.2379602794	40751.0386485642	33062.2908116855	44904.1478850256	11287.734302416	23889.5075091029	23874.386999218	34151.2191944414	19705.0403147055	34281.0280122104	20356.2336717622
2.44_1041.6670m/z	665.855088940737	3202.11533133239	388.023412038019	2206.98554139023	2407.02228324233	1419.94350487526	4050.01780554955	4500.62273671516	2666.66690870687	5673.14298656536	334.184310913156	3566.81534956753	1469.61608886735	2217.945791453	2548.44817888658	7089.53062671212	1965.00345847485	3352.3680151834	3085.39891052148	765.568923950506	1779.74694824175	1635.73918127076	2710.20927254487	826.871055603609	6597.36879621486	437.691177368034	2060.65222168049	3230.99100910037	295.176605224712	3256.01644380401	2492.17197225577	2869.30809021075	2744.95886417429	5540.70659565643	1911.08982849132	329.361131005736	1826.95107403132	1540.52870941116	6270.79086899839	1968.05351077357	2611.06674550285	2636.16488647425	3472.3243605803	3985.86143712169	2484.30950374578	6237.40451464522	278.834281921437	3174.68510904958	2417.15878564535
2.25_1041.6677m/z	4145.19351103973	3399.57683303157	2984.48818969602	2704.34783495019	2563.20986938463	4647.04114397981	8853.18399784652	6161.00481933356	5062.82860793832	7270.63736756453	2144.53705133678	7553.6606328015	3845.1719745612	2718.10341656672	4179.39947515515	7153.51826095869	6970.53978076687	4202.30124522649	3784.90006287896	4176.35914515014	4020.27993774327	3443.27235412519	3115.69849192445	5151.6758853121	9256.18881610626	3910.54505148904	2337.85309615767	4536.71836302457	4532.74413251491	2388.67093658428	6382.47560963122	1989.92937797674	3428.8723138659	8218.85729208744	7715.06987123493	3335.00964138351	2282.34367920321	2388.5154113784	6074.0589447022	5467.91733459248	5447.93719075735	3202.7609347167	4837.5703236477	5428.31936727543	4884.95795168855	7749.442274135	5850.09623423426	4670.25806326664	3669.43994497289
5.32_738.5126m/z	0	345.826492309507	1580.26917266822	835.50848388689	418.701797485416	276.386505126979	206.503639221166	314.523483276305	831.474624633228	1213.861038208	557.326362609865	3242.68583679286	161.53082275379	728.084060525916	173.737152099468	2130.87286376884	209.567573547203	5475.05655108381	1410.78625488329	211.924591064588	0	2227.56793212918	0	0	512.012519836715	29.1143765736509	0	10560.5141287903	233.115852356188	411.50441085904	1436.37708663989	857.422164917177	0	0	0	0	0	0	3722.23632461537	0	269.69618225096	0	0	0	166.375854492264	1098.6299591063	0	267.814010620184	0
13.92_826.6370m/z	76678.0470276673	55142.2573449708	70253.497134792	65693.4984274273	61179.741855262	78568.5824522228	56591.3107571969	81868.7998717099	58841.13412558	71746.7512975689	50305.6903764922	64197.4014320542	216853.836824433	84572.741293783	41106.489245109	119336.906193027	88675.030689885	82825.0543413267	148232.589260209	63015.0947361664	103017.245471513	34846.9474954329	43728.6621507111	51668.1256624207	72306.530692684	83506.17824799	57805.141033551	201553.090970726	153160.83426462	41819.1278861069	64496.1848036579	61819.2562854845	88425.2895908486	88394.3112998874	27983.7917499194	38815.3766604306	52464.5666024997	85110.5073281014	70067.8632236629	96272.354512421	25953.700767199	47496.3489430746	36102.1779689852	38147.5977744366	73928.4861055608	59834.6752894698	37605.2257604477	60152.3362867122	48178.4506514193
9.12_738.5094m/z	1294986.39538903	1087309.3238976	1437671.86301611	1169109.15012924	1151824.5134352	1484936.58691224	1236112.34362652	1479110.24032003	1173639.65704301	1350008.42788573	1450351.05417142	1938876.59419592	2067934.75528776	1260618.33278387	939070.214650916	2219718.79414045	2003861.73357282	1502422.99958703	1264013.67427634	1732567.8174276	1185195.71656571	937708.350161684	688924.732090781	723883.011787015	1418675.08319242	1253066.5450572	632551.290717528	1463122.14806231	1414312.20037953	1871880.90737261	1593138.12828521	1069354.81419374	707759.136497442	1221275.27220696	604378.006510542	630994.302235501	1211466.61307262	1193716.9974952	2259372.22902907	766315.906041248	1123715.7289743	717231.671618473	562173.927880914	732983.777005518	1015092.84658611	1065012.24525732	1185265.60041971	1569274.0189317	630251.988438655
9.84_740.5251m/z	454215.864758347	299848.421228799	489128.43971877	392880.222879265	383645.908283411	518852.834705091	400530.123319231	500989.639484656	372845.416502895	436753.154838696	564367.428705781	681107.554945902	1405726.83380355	440048.853313638	176502.45052484	581119.53300862	1247628.13696696	551362.745339659	273603.262907078	698410.529751889	424880.560889611	394735.551118173	240560.320928394	278770.177891138	545875.202482332	313104.872374253	158863.881328442	374154.556797287	415106.603164418	763388.759931588	469844.517337704	195865.895489722	192697.261918144	459908.487567899	149511.828161462	117054.393988334	413963.098520751	358539.14933982	643653.500259977	188762.210896576	254762.420450248	132443.068542206	114204.994446044	164557.215177515	352242.788055401	226730.980593233	348176.730289131	291450.166593082	138275.015252763
15.13_692.6202m/z	325302.907900589	277137.204249667	220289.375813919	232955.066197747	209922.418831759	226555.108505363	188667.393960232	292158.360385649	154305.80443102	228568.915648401	234126.297498233	267186.048339236	1251508.61924856	326120.990299657	118232.778982016	448690.341329903	514968.697525544	308922.129997513	732582.43964782	190521.735060212	384036.142417024	176175.215302468	94128.4776684947	255633.852052569	384076.86013668	341566.273604768	408805.368406687	452384.94126345	634317.84502913	281020.116215457	275287.671566321	161588.289725866	128503.837791081	251861.619687046	52268.8263236799	105558.889802746	87071.177363872	303521.066154701	458840.634097296	248693.894192059	115454.588007219	272233.134879593	43038.0610829836	79868.4286215635	112693.114213089	203685.95017399	58704.4455257822	192308.090777515	108428.487334673
16.58_794.7228m/z	13987.3310157491	15831.5534099704	12319.9336916722	13058.3810737079	10575.9324694842	8556.66052494058	12989.0532329475	15815.9048127619	13579.6535888215	14971.6127474528	11694.9196586035	13638.0587269342	12935.7645811468	15365.4767640799	14234.9726764684	16731.4893744415	14316.5291205519	16400.2130739411	18952.7881014346	11179.6936580428	14199.2228834642	8929.8646460582	11827.1540529311	16033.6154537681	14532.1167315286	14000.2315352308	12342.2731415337	18523.1447909601	14924.4946838958	14564.0753510983	13995.9770937138	13361.8038101709	11811.5457910463	12763.8110478765	10607.1681827397	14559.308619895	9792.26909346012	14042.9873234763	14634.1391201343	10932.3724353967	12303.6357795832	11834.8887744291	11493.4371751866	9200.39899330296	12179.3297048044	14226.756881391	11003.8523218272	14076.4085003106	11356.1801103375
16.42_780.7080m/z	8659.31960703688	9021.21992021186	9312.30626583868	9160.98727960457	9218.33689208633	9186.86947576458	10763.9508909716	9664.15255681777	11335.7348266557	12044.2349841936	8302.4306289786	10941.1339140968	9448.57909060371	8463.24407127029	10039.7728269087	12751.7414122855	9190.89420605824	10548.9700906885	12942.4946004759	7887.95650621914	10936.776242149	5995.33088684176	7029.55014899456	8637.35601605002	12080.3577321798	9670.93734958163	7853.88737131008	9289.85843462504	8249.31819994335	8124.3342898611	9765.30331202826	9113.868842447	10614.20046916	9441.55087942137	8128.65664977162	7918.47427800924	6641.67574582554	8703.35980550956	10007.193403526	8048.09763628597	8567.96687994007	8685.11549545423	8355.8504302136	6762.19550216906	10810.8251100436	8931.14021005538	8156.42159875303	9496.46381045101	8784.53629855239
15.38_738.6622m/z	84007.3287644423	114036.011088296	94742.5126543078	86424.9085740119	93556.6641163749	91859.9178199736	91726.0876327764	103506.124622896	91774.1727049436	127559.913081303	83528.776671774	101259.797500383	88652.2557395737	103320.047877789	113252.09080166	116683.974235351	96267.0320300007	101312.537506415	115154.47052173	71368.1601788358	96256.6545543323	79410.4505532246	75436.562711975	115151.674418147	111032.200139799	90756.8889205668	79183.4651745921	102273.042505445	94137.7099385615	126427.428015866	128602.382647297	116774.539465708	81862.5763704274	99148.9333485368	77962.4876552399	93546.3036182192	78183.3408871967	89934.2992957119	100704.663592426	88339.3136573414	119718.394854218	84575.4289000069	82327.3731458724	77563.3970982901	87734.817878395	95535.8469484592	112635.793137493	91579.7654729059	83548.5574497119
1.53_415.2331m/z	1670.01732300255	1320.69906371247	5058.14911925475	3521.60666103648	2976.37692229853	3898.49236705799	3711.32837859708	4147.87718706967	5339.65097175345	4006.03230445565	719.945247027453	2275.87925015879	692.713726981097	5779.52944888529	2707.48260261442	4454.50880376535	1589.46820126937	2470.91179111779	6685.51845479943	1622.86447752212	4507.71587461169	224.051227745823	1310.86747893018	3105.97157417708	4452.27111222041	2429.01721774764	3398.02192338184	3948.42005673761	2903.82573522092	1608.94278501463	4224.65063306183	17796.7340968491	1435.78335945337	3886.67835641268	1617.63152587351	1317.42077858204	567.779166744027	2457.85222917104	4490.02165266417	3761.20864652675	3045.61934895209	2122.58214544552	1609.64761163462	814.9208459557	1471.26825254755	4783.68737296429	1929.36051173403	4161.82392875181	2946.20819290049
9.56_779.5524m/z	5733.91869354396	4548.07944488449	6772.57996870589	3182.09910583608	5532.74343872081	7760.11637878347	4714.00518417447	8807.60052644633	3093.12450408933	7062.46101122068	5877.12167977862	8141.04993956072	28469.2513406255	1356.85334777798	3674.32234292785	13315.5054983672	11437.4689794959	2914.10069274897	2195.21431350756	1816.2786865233	11136.3827402102	9684.0456101439	907.717010498212	944.083485561266	11320.6299533222	3442.05265045177	2799.06214318292	3114.29233704363	3113.11425781258	20296.9740762266	5371.31404975022	16085.0842048652	6318.84470640031	2557.51129913257	555.312026977415	1316.10964408167	5612.02970663473	5200.50186157114	14603.2618458879	2604.93643188446	5589.79931640669	1212.99200439434	939.979843139959	5455.81294768029	7460.77530136823	7820.74072265704	2918.31756346519	9651.77950668478	1135.29917907662
13.33_762.5453m/z	429.45797729474	246.144958067659	724.51217651364	400.118520599375	389.04743957504	657.937698364224	414.206754082604	883.877273364505	896.737640380453	1080.81136302892	0	303.816627502302	5093.4410621846	2325.16553497314	191.267738342456	1348.04552078211	191.546470641949	1512.72881317173	1676.18161010792	118.947044372526	4971.51380157419	2874.63026046792	320.71514129654	0	5013.454994203	640.785148620414	0	4552.24867342716	762.04601150781	557.975608825672	371.33956909186	2656.35300445551	1242.5616607665	583.457572936918	319.701812744222	0	773.437561035112	1110.69829970066	8005.00988324584	1173.65422821056	3813.17724609325	1071.62400817909	491.310750415134	12801.9423065183	1243.25425978885	4405.54460810522	0	793.354911803985	1091.51729583739
13.60_750.5451m/z	1127319.15412096	934218.88428293	1008737.05227787	954676.74107046	916260.737784182	1206330.74904451	940969.755151661	1190203.83509181	836433.006514874	1092249.26826782	807076.608310591	725519.138018289	1135053.23946542	2459431.5249119	933422.748920213	1502402.06220711	1107826.39570548	805426.124057489	1834984.50563727	818307.761022268	1689402.82302044	326207.150150032	645680.148895171	636388.395850729	1027251.96152729	1031226.49623952	436242.768796426	2720830.87341705	1404937.39492157	542892.204155622	944142.910512558	1815422.36378713	771880.978570979	973921.941886495	385840.771997713	440201.48321829	1136412.26498707	1582536.25980266	1418253.7732469	486738.48244583	710207.017777353	550638.450457974	617770.548218678	406105.742534606	1384601.97099223	1010711.87932194	594697.290242264	881774.287492714	872891.162972881
10.99_748.5316m/z	389258.018329753	328306.374435863	385065.217676725	331159.071971401	322664.919628473	433946.968202559	335755.822349471	432023.082919864	321127.168433223	401625.193231141	268064.257812751	243824.624547259	523735.398580275	656722.28060697	235325.478820386	440517.930213831	592828.595782647	315846.362738825	507739.086942876	278777.957165865	488474.942439765	134089.809694348	184338.838721646	270090.716018874	348933.220095631	258171.98523899	188286.992122909	732070.573779266	403903.219441554	193703.193564803	348217.834352891	675664.137692128	220265.641370754	364854.257150627	119361.088441162	168877.890713284	406027.786617077	471524.306781686	523772.567944042	224729.342125391	267121.979605071	181952.959391338	225985.604433257	108569.33722701	576324.082853192	422467.177598179	304299.519774381	392239.964739756	264584.69852809
14.43_854.6741m/z	845853.734702889	724996.273412601	703835.076034832	740635.733223911	697517.162084545	838512.2489124	641656.943686416	907114.324687295	582774.135545424	792366.31223518	433601.012102476	728555.809422059	3274217.75387935	1190996.00676657	552085.488166998	1624035.58454093	1041351.78135062	860703.467576403	2294157.29894091	544926.722026461	1193299.94010173	596699.691529813	581671.73405049	617666.830809265	852949.43842169	937440.854692274	664009.06209496	1873466.55285568	2293884.50479876	705314.021461953	726398.342799485	421688.750007754	807727.636685121	892815.366670119	227829.220824072	241782.543713482	422483.636229811	1081852.30893047	639921.033655652	675392.147024918	367469.110517566	503188.897464084	220332.439396357	305232.697053154	742019.26096662	732025.564105938	266224.549566903	540430.556861253	507063.776426075
14.74_842.6657m/z	354929.842854999	267487.058518054	282211.828930275	278456.156863141	255325.910827066	295156.035332898	248746.010275499	322917.460359389	219244.445190744	310336.281431398	233345.052815532	222316.131335208	716577.885448311	431078.336626538	245868.406405607	474699.444166909	265900.991215495	300168.147496771	555783.431120286	188013.470412317	500368.084895276	123519.911273308	219363.377129777	185717.117514846	374041.771042545	238814.465627761	203219.606273096	689721.053344394	592142.671787384	200165.370448157	291120.66312121	282436.984256444	352297.117095511	307692.251234813	91169.394302679	127535.132121234	267866.528226221	305658.614191871	278058.919866063	318125.954198927	141563.349693146	179959.592228796	118583.701175153	176834.218727529	396908.045370956	212695.51872999	148072.804098559	244717.066540717	207158.122625144
11.43_790.5434m/z	879276.517703467	642436.730884914	811435.889478101	731340.921910202	699496.320019578	884920.799529638	718585.599624114	906291.978376007	700647.7209905	823494.49237907	869164.762234824	925834.431312117	1064714.80312649	624910.038754264	447771.383773657	756759.874165632	1162673.67588751	770992.499630299	695748.716160662	841945.298462485	702108.713353721	715306.793700946	466467.21752429	501134.543820813	771173.182202517	797178.443406175	693744.123721187	1198950.53632374	1737556.28021161	887441.880260113	1550400.43320662	396420.40828676	426310.970016064	683359.104417429	477396.389592678	489703.607641256	643706.75919308	679570.531818324	1424332.59843941	744026.291227945	480616.300850969	849157.853404374	460386.913366533	455465.290563181	517523.490359376	742805.425958678	950156.061708308	685558.778809579	679756.643567398
13.90_812.5504m/z	86915.159117654	74765.562471327	75668.1140013869	71700.2621788578	69195.154754937	91590.4550913101	75982.5523364925	94378.3566434587	68447.473368558	81907.1909555232	89268.4685678755	93834.9253293137	134740.768021704	90277.5343613131	47546.1808387005	88067.9412894912	189343.561694344	68072.2354068584	88306.0363881888	65148.5086844849	87928.369211095	85312.2919261704	53761.9648436773	46377.7444410973	75185.5085339979	81554.4153537049	62010.6917656867	111122.985999751	113107.046022706	136139.674427935	86662.3867295023	81427.6116160334	44228.8174238147	67351.6730772171	36303.8299786046	37068.8987960269	81134.9631098293	61773.663485324	104462.323961856	38467.3128777062	47442.1128277548	40737.1045289365	48320.0414950267	39897.3703049659	60484.3402417655	62262.6010249588	48954.6144772258	66353.0639579978	51285.3131287081
14.51_754.5784m/z	67393.9254667471	80946.1610946186	61164.5395258918	57797.3029857075	61588.4299860161	72775.8232402908	59472.9987996549	78208.2623385848	56685.582166002	77151.7395693271	58527.9137017956	83269.401492257	94381.1597772106	113858.767977293	81370.1013773699	83916.9435246066	71495.2261223259	54035.5005795192	105499.432636758	48189.8849709835	102166.220620819	26058.9669137109	46087.6172459899	63043.940519115	101998.945543826	65515.276117128	29162.0712764036	156454.581163065	75514.3350375622	50175.3657931829	63993.8261769415	106841.141657096	64188.3586615373	75915.0505758723	38849.0770262707	35585.2857033177	64949.143748016	78278.4035868279	67258.7707077418	46156.3004892079	54798.390481075	24743.2291204449	29716.8824676946	31310.5369134873	80015.8860282766	46189.5831699281	46754.4422238984	45562.0166294333	52662.936450468
13.62_847.5861m/z	131249.429865942	111315.436955031	131661.726551079	105907.660785396	116786.099630024	130766.545093206	110856.04283042	151985.058638297	113171.841967613	133809.552649286	132468.061603749	149990.222516677	194925.296676274	161000.999312607	95897.3679027168	150030.860358982	166697.57367862	174713.037938589	174616.867656147	90988.7691808459	135126.415093437	106493.846357656	83859.7312917897	121127.001860818	151686.089403944	110638.250117007	96738.5208720206	199921.13052926	164527.699500144	122061.466365	119622.684038554	115004.394387608	96907.9731919556	135604.070126407	65142.7466225049	113633.682165309	88986.8641360933	132019.475311337	192519.404339752	137395.930104977	89404.8742556086	94993.6699493443	62620.8929818878	76242.2257804084	93158.6495064399	118352.077630381	112140.692675201	130027.188497379	107156.182560003
14.18_778.5760m/z	436397.949774883	355317.503714269	393617.609934377	365077.326625909	369409.266481276	458128.719976188	367346.62026736	452008.739251803	332804.344614567	433199.582740689	244594.989450916	367087.334130365	580172.015588855	829281.557350313	419567.884184399	556718.198791039	372458.795064802	342029.959179842	995962.327793804	276480.773185903	706317.896689241	218824.038855715	290975.781162901	248739.007865331	518358.449276316	446311.242299332	239537.800628037	889161.628956914	568739.853522313	325676.994152398	429631.044561491	487837.810689933	423455.769018238	393875.329853734	181366.213657003	180130.530646894	352305.175575455	487054.086702025	445723.65157225	263434.583269646	264729.468176579	264229.393072277	241953.791784703	198943.021857051	450917.149049487	346208.36069705	218254.83152222	392948.500536046	440183.733927532
1.70_1067.6909m/z	3776.20308191963	2841.40558235606	7343.37349433498	3495.50507297876	6326.74315200308	4948.59989901719	7441.06652352142	9241.22486973323	10382.746828663	7265.12629805861	0	249.334617614688	0	12185.6263374915	5928.36957116568	4101.47561805142	8130.18092088485	2713.85344933762	16029.7466148889	1911.95855594991	2908.33214613061	1008.47097147813	1739.81746390428	5161.3046828482	10007.8741041653	3237.12252684558	293.239944457762	4269.83884189441	9477.52741282149	0	6668.35840254254	17308.4879516732	556.650238954617	8105.92857278163	2292.31963595775	978.7323532099	884.937285829432	6276.26333713552	9910.90450111376	4381.00909908012	2484.59843219338	4335.46262938052	1591.33738176014	3534.42958093126	1846.39289885946	11351.0821384804	6141.64315179386	5113.25814030297	822.251595291705
11.78_736.5312m/z	7151.79793646151	5487.94070269533	7691.16942358775	3795.31132162786	3596.39157239111	6285.13274349475	5705.63051603885	7947.48449188157	2755.49230244035	9545.48949774129	3895.80821227959	1542.5246882848	31699.1780524498	21067.7900291655	10911.6327659767	6374.88832444732	2145.91203215173	2558.1215454162	11732.5076593774	2028.15426553517	16028.6934645207	0	234.91507720942	1554.22006763272	13124.6407861453	3669.34230041518	512.202340539774	15727.0603586172	4342.44809850643	826.446377295376	1476.68658426623	26826.5508324341	11738.8985320481	5644.539307432	410.69211416011	181.233314514161	17721.4008734161	16512.3868703785	16532.224700425	1736.92646296863	2362.22142804409	282.869292591292	1224.64303319911	915.296646118271	20157.5199782369	1318.83677148505	737.114257812565	138.834797434575	2622.97110878866
12.29_736.5323m/z	13221.9725671601	6470.50566836717	10159.7426738628	9905.32778731508	6177.09711799336	14367.91611212	8023.40005854426	10958.6479834029	7627.74048652059	15326.0334254482	7869.57245846357	6059.99907676867	30885.5061539343	33863.3787482771	3254.59642677876	17018.4869539804	5044.87867606976	7349.95525413275	18926.4017309667	4689.88732676053	26449.0808918399	1575.36503220123	909.36281957841	2144.91263029478	10704.8672743755	6615.60416145454	1961.24626660758	34288.6393878214	7298.73251612914	4105.41405125412	5112.48496023952	37966.053956461	10608.8650017302	6668.18039835265	345.149146945621	2102.07436417163	16563.746801852	17123.8932325695	14250.6338218299	2935.14106435895	3683.94672761307	1693.54986413707	3471.11805078589	1848.25578462051	23493.5724697003	6788.86473880858	4545.23313627034	4720.61169481675	6925.84269152942
13.64_776.5623m/z	123271.934131167	101451.47335144	100099.024085044	102361.784489274	94346.9469673982	127533.507876613	99934.2864819267	132675.626443611	86074.0057046812	120449.092368258	70645.4362839577	102057.120276408	148505.26540851	218967.47965599	75385.7928810447	123396.855872191	140420.409206669	133250.986144512	208293.902091244	80649.8198919539	154359.835262657	74260.3289266927	57349.5998199574	64035.7891502848	125442.887622147	108610.032118066	61368.655425036	297265.273851953	152813.403819246	61628.8292088187	104949.118015866	131544.007839649	86363.0325205901	126441.46053	42214.3506147681	59593.6972459475	101948.26496596	140412.490842083	146952.058500546	90831.1641905172	73466.0816557688	73267.8476568391	58346.0404283034	47896.6817209958	113235.648353556	124708.038680485	66529.8698333633	117288.366820909	107893.720809808
2.69_1041.6673m/z	5063.84358398448	9637.13883929605	7400.99968468329	5504.9223590691	5940.58790625877	7022.21685761619	6351.54304504309	12649.4647311292	8070.03524637573	13572.8791103541	4660.33623906199	8254.544650438	6760.28407430463	4851.53005128762	10911.4028777769	10140.0910761895	5226.30346122504	8652.51035278242	8178.77449051766	5548.17346327777	8322.04609277927	3494.95476206488	5367.8902084405	6122.51415726886	8362.48816353241	3072.67560568142	6220.66619658525	8840.308890664	4680.89935132837	6121.36726025874	8790.99666164209	5102.54745913565	6350.41027430884	9933.97813711461	7015.38915280497	8330.81163221565	5566.85995491676	5075.60094011985	7370.16543759917	5695.45711963323	7260.28468429359	5105.82384523594	3878.08168372208	6093.44948577728	4492.93265086036	11952.1128229177	8386.31731791659	8898.2977389813	5672.62779565257
9.33_790.5402m/z	3278747.91995785	2516184.24808237	3859459.88723281	3001013.59474433	3008271.43141491	3642809.80939624	3311647.49521408	3576953.70214931	3017058.57238722	3254623.27027187	2957182.51598667	3934858.36438196	3113499.72986604	3229664.91466694	2119063.93301624	3244928.98194829	2904716.39192023	3318434.67908961	3371904.32778284	3422148.21502647	2287670.06083201	1754788.43521925	1723231.11109984	2176260.01925214	4305361.1005976	2677305.21591091	2417123.02232366	6735571.39147736	4946514.35817387	1563160.14059093	5368957.95167889	2659070.05871848	2126639.91586087	3308404.91143118	2400533.97449275	3681529.0138394	2037178.98002358	4563190.10186073	4537649.871449	4044136.19866892	2433841.37423582	4561221.33803516	2278295.11260355	1819646.48761092	3687818.10319437	3965352.95635588	5500089.99118356	2746095.73740829	2233571.48366937
7.89_724.4958m/z	352.287521362159	1150.83370550286	954.981742859461	704.609456392909	514.188859446118	1421.14940844536	375.749862670914	664.771446227628	470.026478248396	1058.23100841851	591.846977233794	1399.58330535959	3077.91764380849	2803.39757238252	838.349515833635	5437.01965668109	896.099243164154	944.994652680293	1824.72421968051	231.201324462757	876.505401831552	290.944703318636	429.137580871467	677.854279616858	1481.58383941583	716.890274101426	0	1619.9365719836	566.74447631845	498.665618896975	1203.09323238941	342.525009155108	180.321563720784	189.893058776783	261.518074035731	0	103.339056360601	256.586341857947	1350.05659569164	0	0	0	0	436.339072386928	1124.4062563995	0	617.90331405965	0	0
7.61_736.4964m/z	18784.3693867917	11648.599345107	22333.9416680615	11747.8343124394	15909.3791290502	20027.2651519781	17721.9889297461	16318.8999570662	14089.593772889	18157.9251913331	26063.2886190956	22570.3564438874	28827.9637510752	9522.84707641602	15275.0444773942	40046.0275328909	73473.8018862757	15325.9977188128	9846.00002379966	9937.34829989273	17950.0169029636	26770.443367003	2474.82955816324	3210.71816253806	15768.04987879	3166.37258911142	590.165412902577	13655.0321114919	13167.8487238232	17471.1841193065	22441.8167922135	23022.8647670368	3254.64185333355	12927.5806128657	3164.91444396927	1890.70088958674	8733.09190750161	8367.28387069562	33321.8766221913	8236.61272712015	13918.4285964976	1930.13712310835	2407.62998199506	3150.00098370028	17084.789606573	15038.9848548556	8765.59081963873	21233.799133182	1110.66377258311
12.22_756.5567m/z	319955.909287375	285874.745512805	356184.089954507	287114.873232294	295513.055158304	350433.731936576	325593.623368092	366665.288561525	297961.847947439	332856.794679653	415036.481293815	418393.732475803	757784.51315305	330899.240550177	323065.193410243	333274.747993083	182589.648723335	450421.912284354	344439.619265261	330543.073702994	289988.837936665	278327.468869754	182002.081125157	235511.811999778	526346.283103976	340685.252751214	187058.794079478	316139.882171479	258821.566534992	249105.724344396	234457.552780353	196864.958750293	459669.815362044	388876.244012631	160669.525872264	286364.245344388	341995.976073278	334145.959761517	259970.745592857	415762.598069284	146974.470819142	213037.470364794	154358.305803584	352204.112741966	398306.224552225	168380.990497615	380343.513481351	188038.454404562	173907.256235628
12.31_818.5722m/z	950374.11675522	790070.914732779	989278.864709289	831354.230623198	841464.492843359	996610.826571879	877558.150041994	1020141.90939462	819698.588291769	935276.061259519	952564.560674662	1109643.40398951	776867.496079748	920358.281342144	634785.520374284	742180.979248909	1023366.55425121	1067306.11671854	1035891.48746093	828161.279201304	580017.415136726	550799.402471894	486405.107043811	668539.926884672	1173080.89543826	666401.692679136	1070008.94727608	1896395.57775736	1868092.14274988	522016.312106892	1314589.64035895	581188.245096866	639526.567602361	937858.631915307	742320.314900823	1264485.38614085	532409.854239246	1009091.09920989	1359012.79847103	1390579.86978578	581353.276506623	1341248.04205477	574661.141849629	452155.023801953	783746.674436265	1013698.31608335	1315597.63808244	739576.245846146	856374.864638217
2.69_279.2330m/z	8412.27746614371	8015.7930438099	11854.5891404637	9157.36926412907	9157.42513553367	10251.9330996227	9462.74255183168	11914.6275454246	10090.8314505145	12479.6882754068	3998.81768893217	3963.36281586048	7395.09391749947	5845.86455556009	9986.5069595874	11101.8101123226	2387.04115292002	8857.60238787125	6713.67418900949	7559.74898324734	12614.2410753838	1553.1939734422	16154.2019023185	16286.3353623138	6655.57832175979	3602.9086870106	15461.3729365646	18706.4346881995	7937.15189153364	4671.76797861467	11229.8147754057	10110.055061629	8926.2931275338	10083.5482215612	11212.5797000228	10032.6747435724	10282.9518846072	5237.63967132454	6464.26747024628	8983.54400198822	3982.93221850469	3552.45065333716	7096.00257846186	6139.07090123569	4135.06373215864	14074.0503387752	9003.95285947614	11782.9229189075	6437.03521848908
1.44_279.2329m/z	2073.05154352202	617.894252347073	2838.32847907515	2627.64235208597	2493.31982126145	2007.39716874063	2838.38309422475	3836.68313477733	2173.89588247259	4028.81463385398	1692.2337344837	1464.08329638364	259.769414901928	10769.921637624	998.034987441016	4071.29389915287	3035.41919420126	2046.30405778743	7854.01825059972	1561.29322137616	2828.33173906935	160.835273742791	967.961124776494	2728.28968994206	8273.7507831613	396.030261993743	369.18785988885	5642.60867806593	4086.85146247222	207.026878357225	2224.05499018985	6900.24523858477	0	4550.72057187043	1593.83509563901	2381.20963812303	0	2929.02382156424	3447.67901095005	6727.85841684673	440.602874410475	2037.37746969183	118.003990173463	546.0215148924	1569.3270402622	5249.0184100103	2402.5282826471	4085.98568278938	654.860202084323
7.70_810.5339m/z	35585.9738450493	34349.3952009079	41993.0304321932	41518.0653543803	36429.4633399217	48192.4899338168	43524.5208994524	52071.5079105417	36339.2135383302	46840.2738772618	25020.7683372919	52927.1515551709	11938.7044697715	188997.766855605	74048.3035328633	80935.6762097193	51825.5118208457	33004.6891063591	66645.4835972899	14388.6704883589	27035.4547539116	24667.2721839053	18108.6995450653	30166.2408472965	45788.81610269	44152.0849114618	15183.9880084834	97092.2440404588	47927.2371359812	36862.0892324514	30809.4927868704	102271.966809863	10489.7135350956	7203.96802516604	2418.50390565485	12141.7789872277	46316.6758077969	5715.61503113949	31490.0999612078	13616.423011514	19957.5754138294	34939.6301936613	15106.0052399746	27623.604494738	14871.6737833599	34550.0854744102	10457.8923131516	21222.4270637567	20775.5810104282
9.38_838.5616m/z	10426.0795186704	10670.106062879	10513.5346735818	8531.88634333211	7340.50949312165	11199.8017295775	10551.5665688507	12367.4068683479	7286.63819806601	15711.3625886534	10436.9645150301	25039.3197674561	6599.36907872482	17382.7315926596	13633.1573333302	23768.2668890104	13942.7241397473	11861.5951631074	10486.3984505093	868.330401305975	6166.2280960603	4652.28348122742	176.633068661892	1896.80710187311	17201.5227355608	7377.76964094338	2327.31424571004	10486.9251679979	9226.52413903952	3618.67214966911	11314.1637935666	24682.270835543	8665.62664142469	9874.21093359588	3931.58568237502	4024.70895885927	15087.8779987245	6995.39521396365	13911.1262733246	11841.0746086502	5355.61739654065	7906.99831313046	3421.78604125944	11951.6096736529	15158.0084457885	16754.4128704281	11883.1281117638	13263.8431515557	4220.4607410906
11.31_772.5907m/z	40690.5818411418	24349.8319218195	45037.0218124174	35131.8951112377	33934.2202333924	37843.080025241	30329.7410588604	46341.1668170152	25426.3247094447	28390.1361805889	23372.0346615082	38799.6715076283	89106.6363334769	33326.1083111672	25340.9701178578	71862.9194478493	45589.5558606289	49963.0111237657	85849.7577154675	34063.8801619734	53019.4812177973	13914.0718850484	16341.4011824391	28338.9560259414	43803.1302343278	51476.2984915453	41785.3563912891	67500.9119891145	63799.0025481924	19626.8087129999	40753.2932295553	34124.136490053	33580.0735815566	40839.8535662381	4693.6591943713	13566.0074327707	16257.6665345441	32734.9941696493	40484.5751934229	55071.5396226151	11124.8010223258	29112.1281480012	19367.629980631	6917.9528285978	47571.4815472218	20302.012470932	12247.2244611179	24758.779810972	19990.247202482
13.58_830.5925m/z	13539032.4763989	10120729.4018553	13322213.0035656	11603480.9726089	11135871.1808194	13596638.9765144	11427363.1274051	13215026.2082115	10363257.2749686	11964926.877403	15865068.3593468	14853671.9786703	24714163.5841872	13217248.6182584	8006200.85596554	12270417.5648607	16673184.1632376	19492114.7834083	14644197.4542666	10769589.2560498	11734552.6397537	12288031.6723932	8229247.36555931	12325712.7419167	13831777.2804285	9696157.27353032	10344895.5264885	14775252.4968638	15290200.0950042	13384303.8830023	10730424.2601462	8688119.16736812	10327154.1640754	13024148.3659117	5576501.50810888	10733783.1030771	7476492.78807153	12499409.2969621	18163732.8156275	13978144.4464029	7812016.03323862	8720412.45489869	5743696.15734088	7535760.32371381	8858386.90985549	10067861.4138091	12310572.1633407	13002096.8622557	8160091.35695903
13.90_852.6587m/z	85833.3552282271	57271.6162292733	71480.9824976733	71207.0286026444	64602.2553850793	89240.7686664101	61714.7762218589	89565.7865094238	54690.2369902868	70182.0139519984	32976.7913210895	55645.6498340172	461430.69250855	116900.798887855	37117.0765880952	168926.880299015	98132.3831280411	91897.2159873673	224172.922561662	61055.7104679265	132620.715257495	63207.1295922057	58422.333458333	62379.5915210308	68312.108155832	84815.4044961646	70374.6137467003	218070.186127017	261843.224406502	63787.1796474481	58944.1172140695	32710.5998430527	97158.8339432566	103570.623436609	18672.9662900528	22156.2880548807	41044.9753074067	103641.221200893	63175.4425932054	71941.6419590058	18640.1894774746	38469.7411774148	21596.2503453037	24071.3820545127	68372.9793723707	68033.662538406	22195.829580376	41788.5534073474	41584.1674087921
9.35_739.5837m/z	11102.6347339711	7153.68759267303	12854.2315834233	10727.5635890281	8981.80979414895	11472.1825672621	13765.6486103242	12450.0765496149	11576.5794148542	9613.68304547954	11719.4298079254	15536.5368571874	7048.56962164699	8712.65137889768	14366.9644308569	18997.8759739638	10448.264428716	24468.6469855062	10850.5800995337	4133.88990129768	14382.0301788855	1580.24166377941	6057.51403987166	12296.5253050203	14380.1244001147	8528.70383802871	4124.08069029968	18449.7069778219	16210.4151884511	6732.04381451329	12637.2323465558	4307.33300113648	3866.18784692279	13854.5533051122	4691.80711541159	16802.8401518591	2563.14445657819	6663.33550916172	16824.3265156947	6725.50147576696	9120.99875086815	7024.02353786106	3271.88368570454	3430.51024583039	19689.9638965925	12406.9717078313	5771.68719022629	8016.4544667395	5296.99884771617
2.67_1069.6846m/z	4543.6195490193	2348.48925562195	5979.94532020919	2841.39396667404	3462.74095600106	5648.05443572946	3850.45246887261	4303.47520500854	6066.76588228568	2296.29278291394	2082.45001983576	1216.49877929715	3298.74517059236	5250.44753822161	4672.4833135657	4200.19818103318	2013.53577016132	3795.86801328649	3452.57110595714	2595.72160339431	5804.63653564551	1031.60199021171	4953.66400682626	5502.08176105055	2266.28097534201	4561.70583656493	5673.97197191894	6363.3720879225	5010.70303413511	2380.1404193245	4821.62230776802	5487.28967573366	2331.15197753908	2724.80519596599	3423.76012449065	4639.47182573788	2456.1570671957	3402.85644531318	5280.33039294353	5762.26453688532	1876.08029973102	3032.11150527866	3622.47390176854	2432.31311192326	666.975391040867	4775.66547268702	5387.81909867158	3311.45051898745	2159.86531388786
10.62_722.5142m/z	382383.843956533	305816.079772349	366713.079241283	329654.403130051	313572.687067583	422604.477728184	313460.35024128	401192.108865621	313758.712547883	372939.401676468	255498.199762162	230582.833285182	664390.402867526	773393.213656355	224946.744062181	417507.84827805	425344.603646669	281174.833643887	508699.535041906	267233.576212701	475912.191490792	143549.516822326	180475.828613033	330226.777582394	344959.519704491	302309.763422275	201179.548457317	940442.153781333	380380.961539184	195701.962309697	286763.995804384	664358.000976781	194650.025681594	307775.281869064	116171.878333723	146812.310473841	486732.059002299	393550.357932957	510289.864961138	152524.706871126	253028.012966906	185774.503552216	182812.558358411	124220.878297387	567053.895536697	348743.676744116	254531.671852797	297747.713769774	284888.529897339
13.25_774.5472m/z	228189.003697431	104904.924923243	193862.739848878	183406.784943662	174484.418429375	236475.594687217	172119.101350446	220049.761136384	142676.842737005	156587.374188937	163766.616452587	154116.150903031	403745.982701235	278297.654366152	59242.9571056503	213151.321616678	161907.505570693	259174.800107937	326541.556221704	160072.017454658	289193.993669906	99722.8885376544	105256.984154036	73688.4172106758	246993.725243651	129969.309829523	119310.711672668	593273.52843518	389127.956534139	68871.224315869	262646.035885946	123847.623454148	119590.601760892	201644.267211552	56691.6343109099	74557.3388788701	143539.14286592	240832.481257647	243151.314092414	225570.431797566	77509.8513388522	139591.486200088	81156.0592540899	44471.477016334	189931.364780272	163056.782211396	127349.803844981	145374.774788901	218870.676835372
12.68_810.5305m/z	246125.270566482	154315.190961251	222661.006191921	213772.167517069	186587.02774779	267907.886567805	183136.279277458	263329.526185606	166208.040698195	216090.243275342	265672.926153408	338282.038986565	691647.613972575	253363.753862283	101661.205836592	314498.80262134	546869.821821124	311832.508065497	200344.057122976	334758.156410173	195406.455408908	232132.341944844	140102.07132648	87955.6876762346	264906.953743666	211909.065193547	143452.079742553	267787.240221315	319848.214793404	480002.927314724	216684.542086324	69683.9530118129	97679.0310992395	215034.743341831	71007.3890955613	44464.6987660398	180314.645622992	139555.100185808	521311.477218285	90885.483860041	113856.502355893	93206.5551779351	63315.3177536233	92026.7283879549	88218.9048833021	116712.688345452	128521.232843758	191150.343953784	91980.2182653143
8.49_762.5089m/z	1423880.57801215	1076271.61624262	1568407.6420525	1287936.20695796	1236275.46149176	1635688.0643707	1325456.69230618	1567176.02198873	1225970.33607229	1411477.47848884	1548931.11241021	1761498.37546056	2418404.82570391	1083441.44735786	940441.67188772	1647012.44458088	2178413.72730657	1316767.16828708	1154668.57821905	1854070.42391374	1465606.08709948	1456116.9523555	911012.804142896	764180.503529076	1235246.36110042	1238670.19640419	835658.56419054	2213822.80295086	2276729.54966475	1788571.63533842	2728254.08193359	785642.288397455	518653.562881332	1011911.13110652	621526.587865193	673279.83463699	1131050.23863879	1089679.7665098	2282893.65691994	1087268.03887028	967708.404779504	1136218.57189663	698482.980646833	470497.900206809	951315.622533849	1316472.47174096	1559466.63222711	1136942.14160434	833392.906331743
6.85_778.5703m/z	1143.82313355565	0	3276.57660640682	1421.34081796913	1379.82093221999	1646.95826574845	1941.85956797574	1623.58519519583	1054.8046569821	1013.92369066786	1824.96457699642	442.867681712955	710.684428244908	1230.07363891615	833.218658447429	3659.62845838378	1032.52214146582	1734.96826058186	2300.34303170256	1456.95155827905	7136.17319469149	0	0	0	681.571498646519	0	250.976631164603	10419.8567206144	1872.28551074482	0	909.633293076281	5809.63699274302	593.659136872985	1050.51739151276	242.000320434743	0	503.123922060719	6337.65408614119	2069.77394115419	0	0	165.373664056377	0	0	6577.16401937136	1570.26682252566	460.518944438973	788.959081134596	0
12.24_816.5780m/z	332974.833732282	291650.852403854	372324.478725273	304863.083708933	304624.446423915	352893.489653973	320041.551587191	371492.421662513	306566.953833604	352339.053707913	416070.22911662	419191.82933758	798715.054150701	354261.197580928	320508.60856865	338074.393285988	214869.816417259	438458.029530276	353757.754993372	337084.036585097	317195.565899434	267521.534443724	184590.09691747	240107.546512871	520472.720929795	346161.878803342	196764.616202868	338995.600668934	280759.654527578	252300.037610389	245825.238713122	232924.686373659	462937.562510455	366927.668317205	157725.889478862	286573.847801715	335436.666812661	348203.7746917	277990.007168341	399662.229488715	158527.653382011	217702.183118791	157479.637178494	354901.745930356	403324.090422543	187118.783984059	369218.651701796	204783.707008493	178091.24701965
0.63_445.0769m/z	143.310617930985	0	991.854042561	749.051606346819	801.697143554993	755.261311757866	623.361999511323	205.690237505916	872.844831022667	237.513686624069	0	701.474476544851	0	0	0	0	91.2487210336659	1910.31065535037	0	870.133967193974	0	724.679656982282	0	0	6.50611565757697	1757.30994201402	3.27710966412888	0	0	0	306.669871150321	0	1829.19569397028	0	237.477348327744	1338.67718909869	0	2593.24889573773	2029.80627819936	0	0	0	2462.57128172317	2.3250321360263	5284.87239489881	0	0	0	1295.54232203536
9.69_721.4829m/z	6791.15340119634	4040.43370593361	9781.6588211239	6351.19290384481	5181.32783526085	10125.1772340927	5279.91989672677	9293.11162565012	6487.82747161584	8862.12914260058	7328.82500936064	5592.77481956312	3625.0813420061	6496.97284159423	3686.39533063254	9875.8257760247	4333.3210217762	9805.72017403939	14639.6508916985	2061.24027657449	11573.635439479	303.790390014639	855.638047615183	3941.4565300953	5955.86771646404	14911.6097692713	1730.01067540421	19950.8245208791	8728.89495061481	1346.67987145918	16483.3269102522	7912.41974018455	3593.92663184876	7260.79978210431	295.446365356389	4561.77695870561	2082.31703128918	11279.660655496	19161.0556911638	4425.78929010694	7504.25786899678	6297.63658383886	2628.58988285187	310.606979370055	9338.87577008793	15906.5332702724	4669.60996069486	9697.96596135235	3044.63219546386
14.78_772.5878m/z	3124376.69584786	2430345.10522427	2820307.84406922	2644683.96241363	2433911.68202334	2980788.02048926	2458045.86269254	3088476.27324717	2185099.66939294	2773174.76943097	3468687.03841501	3225196.62482852	5654439.41506498	3590752.41840604	1559109.66603755	2850318.31553877	6014805.93084547	3775739.19378077	4097825.33041511	1686694.51408626	3058827.37196073	3307498.86171537	1318949.78077791	1800837.34504466	3689679.95585192	2373576.33525419	2635115.39147654	4247510.80658089	3900113.20770374	3632570.82545599	2489953.89682038	3339534.19032818	2062213.16004343	2240408.90881341	1182325.87996802	1504753.01987885	1798331.78880442	2995034.3954293	3985598.6222886	2653739.05930855	1795522.81232404	2340860.33775295	1363401.88126453	1547650.56339568	1695790.42762946	2581449.44078751	1762033.69369888	3799019.13110041	2251623.03921862
16.50_750.6981m/z	4721.51264019962	2935.45221223245	3688.29630585134	3699.41321227043	3218.18494694793	3356.1377133362	5023.90591537424	4264.6490612528	4252.7530050278	3452.20787444553	1122.46697169326	3795.02416972754	4734.70804595874	2714.66993990564	3212.10712877694	4536.53086060469	3238.11906884982	4023.12086044626	3727.4923730675	2730.52465820387	3797.557479982	3948.4454370418	2724.04166809751	3800.88133752572	4253.10788278995	2460.73933700466	1481.44579696615	4099.20617756384	2594.32330901842	3627.25994691236	6412.503502021	3658.24083242307	3203.94895935112	2565.26591494364	3738.75563851795	3492.38420858603	2039.02945118289	2633.06295655837	2824.08444390252	2484.4601690412	2787.68554899075	2562.03243891138	3132.38768410577	2812.7800537406	3498.43995361638	3818.06714787429	4701.8050389914	3009.63149827087	3642.40383615119
14.69_664.5905m/z	27246.7711856365	26816.1373376489	18469.4999113788	18877.7662582351	16136.1990738459	21673.8723099334	18216.720941864	26825.3403188759	16271.3092214143	26196.2957492406	23830.5250118612	23506.3156237484	58270.741304432	29301.0278569251	11631.6879661752	34477.8384239974	31265.7389387166	23566.9568171472	35305.7229280967	19312.2318659512	33543.5102714835	12141.6275246387	6908.37261091836	19808.9799721173	30366.6831559618	17056.0091552748	29615.133747309	40298.1912362708	36006.2125765603	26125.8850762582	28149.9216633952	23437.7198076739	7669.32710265968	24392.689963619	5905.63261257231	15710.9329754294	11587.4194760433	13865.8037717528	41949.1727747043	26176.7658302235	8414.92928378247	19405.6275742036	4661.33440284394	10600.2008090735	12031.2996794714	9361.22368621784	8235.87588806823	19269.8902440464	5379.74834316418
13.58_808.5168m/z	8737.72448014512	8074.90364882582	5411.49782069839	6673.57381654637	4083.98810195882	9939.21675659632	5828.44602964561	11157.9669613196	8515.34123346853	10546.0325965014	5226.52867111393	4126.27034525502	3512.20596325926	19902.6951391489	8383.02563089324	12254.2677612935	6403.04713822744	6259.11743633416	12355.6832004058	4751.78752304775	14474.4047914152	1355.20030212361	3989.3649071132	3689.82691192574	8705.11265066265	6153.13512186486	3407.73416232108	21019.5375330455	9645.22399238259	1816.10161176391	7454.41550491685	13411.8510840851	5575.19416693323	5576.74436006863	2996.44604436785	3536.83862906326	6964.76884545927	9586.96846921235	9529.24114227277	3513.46267447439	5271.60404134488	5556.55576900863	7333.57727330753	6440.31356051374	7819.35780086888	5821.70480877767	5484.39336224854	5644.0354873679	5048.47178234629
14.85_809.6504m/z	63769.3883330636	54539.2253374233	53908.73278774	52501.4853094262	45260.1399745515	62117.6072210467	48004.4376235734	62685.5265775658	43737.5566584069	66153.1612563315	59414.5288477533	45592.6671314578	114651.071491412	89091.0603770467	57850.9987085349	103585.890208818	67955.6240266424	69094.6075383775	145621.058005237	33634.6879519794	96444.9677286622	21764.6823992278	47580.7455866829	36638.7580027468	110792.26666521	61444.9812297409	35013.0815155756	119271.113950251	104569.003962177	50100.3914906185	52689.0014248766	32064.0464970815	53575.3862896024	52202.8144143328	19323.3358436703	15241.4950165407	32721.6928387368	68990.838029314	44568.3715115278	57827.0835521483	21162.2009609219	45047.4236552693	11343.0823655388	26973.4185927301	85737.9680022576	39081.6530968331	16343.0501643877	22768.405002184	27020.6108770398
7.89_798.5352m/z	5139.83339599134	2542.37163941288	12879.0719118829	5285.8167700364	4410.17530123047	12320.6371836878	9738.24410933671	8595.90099123059	7361.5867164916	7373.37116328374	9362.63245980349	3833.66821010949	3732.58375723405	7323.61294629496	2625.26557439762	18471.4777790052	7858.76988251105	4708.29289391353	9797.44812006382	1702.30360878717	4629.23448736595	358.883010864125	358.355163574495	311.242357504417	9640.28475184242	2591.4791855265	0	7942.57958814299	4395.06868771418	1274.24261474617	8075.27687604147	35096.439567431	1580.42697200604	8939.88712163033	2233.10518805384	1103.70700055137	4382.68120317151	2463.2175825233	23440.3079885237	12266.4425678638	2352.64465156761	759.840613219439	1094.47739009474	1475.63839721695	16647.001248781	7415.37938667054	5684.59535717478	30465.1960592964	833.661056518767
6.87_1023.7370m/z	15105.1780984693	19396.9657790083	14377.0955125552	16532.0987414454	14876.2881332861	16095.2603581855	20397.4308929497	16952.5598461354	22369.171857303	25218.805533422	15971.7178086389	25492.8045427358	15126.1978915276	15284.3389511098	23451.5831278884	25702.0695138956	17624.2562602415	20629.4916297389	21869.115302793	14494.4594275459	17857.7984029632	13717.2480060152	14505.4755590791	22382.4371118186	22359.2576115949	17254.2479339929	16326.6141624892	18914.1498967972	16928.9207263349	20430.1665519717	17212.0681182702	17221.3489191864	16003.8382839292	17086.3880811332	15865.1533167147	19971.405363991	14911.0853570046	13231.9899062806	21783.0954601138	14115.2741383817	20448.2948858351	17777.02830885	17623.6460144427	15267.5897264613	15011.6230710773	17742.7420031598	17663.5093038469	20696.1936199463	18235.1309361825
3.57_723.5977m/z	799.783853053305	0	540.838333129454	867.70447978058	0	0	1158.82149505591	1351.91648864766	1021.68159484899	1261.52120971662	0	2228.51039009318	273.290062953513	410.342231750514	581.84109497105	1903.34662775949	0	1133.77034465682	730.711875084432	578.359619140627	375.991409301929	375.881805419771	866.491531371733	306.045761108462	745.739044188919	301.462463378839	683.144042969167	1196.87698731061	413.928985595682	0	723.710064385233	0	563.826263427936	1191.5639495856	439.860275268442	0	1169.57337951616	516.165472126387	2140.45885023144	954.107711792307	0	0	506.112648010112	442.500595092703	767.656677246235	2469.0532861537	0	1000.0333404547	0
11.25_768.5551m/z	4711149.97567063	3397322.86597648	5190308.07750389	4213634.28916346	4189822.84014126	5070468.03816278	4456857.70309195	4940708.9632909	4033402.35436875	4324791.30100095	6434036.9051126	4499332.59445001	7221360.96684738	4695010.50610933	3375086.36925447	6213867.06174629	7742217.00443888	4924886.14536993	5162345.54406916	2997098.78222595	3815428.44460261	2440879.08023549	1976163.57261877	3662570.08657765	5956594.92858027	2834765.40482109	2110231.75346299	4383087.13891156	4785233.53200872	3614679.72529256	4635265.63802044	5077846.62277447	3048565.47928612	4718640.84949853	2379880.54248072	2969256.94832377	2764214.15010451	4873188.13970982	7920599.59239374	5074070.16907281	3433324.39386147	3305746.73501609	3360047.31524016	2990561.885699	6111449.97140556	4218074.93296893	4106015.53750389	6166284.10233144	2534758.53797352
9.84_808.5146m/z	169504.108726112	133090.078326078	195574.313448612	160551.449299835	152232.660985531	192086.099045109	167049.148965609	196631.95233121	148784.809591932	176122.988125138	193027.053723048	256324.971758253	364372.002637174	175212.082178076	101320.077542949	241119.851371995	367806.856860943	220998.248626185	142120.139907202	233379.205282322	178043.420072943	165829.880305221	105732.620240643	129318.287299468	219187.620545559	142716.901704915	75673.1019811249	180585.134108289	185806.34174374	253240.295805443	184411.910853152	105649.641773324	112135.391116795	191089.404725065	54916.9602007015	76159.7134429657	157776.444838304	152945.221549693	245781.473575005	100818.452887603	113058.502439243	73364.2469369693	54395.2680290058	78396.0266850448	149577.086939527	132149.33075774	161507.827213458	134650.051740289	58114.7670057972
9.83_746.5157m/z	591823.839019663	349938.694524851	607387.572470194	477451.284207021	446289.13253537	617520.466364197	448138.808900342	580034.871671875	410311.651011071	495160.446592907	359967.055310346	454510.866289666	1591250.25448173	531349.643250108	244885.031831054	645981.490706106	415255.80334129	685268.892933407	648042.405047172	418756.884772406	509036.369366385	314470.420954405	258924.282920365	286954.206680467	630732.824335704	377983.901007703	325709.711892011	1284773.21378357	906448.005592592	231805.461700672	975500.706250518	345411.776067563	354867.161623749	590795.940444634	158045.518198401	291089.596542251	312350.266120593	710256.512353988	864501.768499753	565857.566725036	341678.784849534	342567.681448796	233258.551145007	150154.321897004	615254.123276732	562694.986598207	558950.762242545	539054.04970654	478859.208998822
15.80_708.6497m/z	27193.0701605877	27901.9852584991	17742.8661721278	21115.5165805576	20575.5447064973	20305.4265324791	19444.5911973975	27316.463808687	18063.0325764843	25211.1456236625	22474.3815732576	21580.5866264407	45608.1538844155	35942.3917451934	17757.0704416876	37007.0551728274	26869.5349217541	35354.3564578544	64409.2534786516	19858.9770999078	27702.2929413314	6972.97583373403	11391.3440911	19344.3954157017	59024.7567396999	17877.4573681585	12278.0320134111	40042.5915692496	24408.066808818	13449.8707015281	23320.9609802578	18550.9780018129	14069.8807657987	25157.9783069521	12699.8769092694	11587.0664550207	9984.70374089577	24615.4739851916	33423.7790964156	37537.5160929682	10854.3164608443	23807.7207888064	10441.2941192162	7229.25827585412	21783.0867327768	20114.9618933962	9556.18574486404	16719.3746219083	11525.5329722302
13.41_731.5608m/z	14457.3007646769	14292.7992792495	15232.4011093674	13901.1828967895	12874.3782643663	15857.1169554828	15477.0870023141	17803.6393851633	8969.10995121502	14006.7812166129	15905.1015514606	14151.3987757243	61405.909033001	16765.375903406	13105.068119402	23295.4125427925	10832.3938012431	9492.21103117275	31194.0277370264	10848.9901514332	29253.377730078	7855.68378744524	3424.56541342694	2748.33219509823	31107.2404312736	24106.8482392861	10191.1523851562	21772.3912514949	15126.3618618614	14723.4747854124	13735.2453509126	14204.1380920692	26617.5445098626	5784.31005946276	3064.07997693217	3686.41453522324	15360.6848705585	11416.713744199	13193.9879715148	13667.5377546627	4479.46801000221	11892.682929322	5790.46621698703	8666.28790500922	15028.0378063232	4205.46643321261	1949.27777985638	3269.51010663939	7504.86159145987
13.64_781.6191m/z	78855.6141068923	64621.2085793151	75132.2787777216	65773.7117324641	61362.4622062087	76622.3162508558	68816.271828777	77097.3749415244	62286.1423201649	73304.7566408703	67374.8441937196	53412.0976330187	89842.4495099216	105514.885499887	75912.1829686447	127843.157834446	61608.1931742833	66342.3136245733	97570.9904644397	37915.3305506749	113816.855055495	25428.7816671772	60154.8620315626	47559.9628288243	100840.166610347	52133.5799402223	62783.194941381	136514.622709572	115170.181502703	52894.3001426532	69966.8794613329	55639.5183492116	72446.0930417465	62154.7676495832	25396.7350615589	43731.8390243165	55392.7251274907	66880.1562752086	54725.3572977976	54873.847170886	34580.6677634866	40773.9696989614	27525.7490910597	46978.3771811368	105849.236349368	49344.6918758073	30986.537633987	43805.9716114759	38621.2945643962
14.99_678.6055m/z	22153.5156003565	21049.8020479943	17342.6761683382	16314.7935830277	13150.3144784667	16138.8063811227	11303.151078137	21471.287968936	11112.0734173634	18053.4310647926	16071.7838573212	10527.8941192199	56255.0970223819	23031.6149648486	5449.80275728523	24406.5137931916	11526.8725520871	18300.1401170831	18989.303531586	15840.6739114875	29973.6704023067	6246.4511178884	7666.95726085556	14534.4890159842	27011.556612198	11459.0273435559	23192.1774512781	28875.5387195225	31673.2380872897	16367.1815321871	24298.1442418191	18832.7741763561	10280.5978174928	22162.1650655473	2861.28081471627	11114.0795636479	8660.87006524493	11228.066290287	27786.6952543367	20697.8467216138	5552.10039161618	11962.3857301148	1965.19192778799	11338.1630696624	7401.51765035433	6253.50424758693	6298.58948274933	12321.8921162929	4550.00460118392
13.42_820.5836m/z	710963.039266491	607717.52593581	687053.57134709	613001.104037847	589194.284681035	746104.353003512	631995.445286219	737536.818325183	595008.491521571	688016.32103954	623651.16398022	697994.364637722	599827.402288245	884997.101614761	444319.244055304	804419.552476534	844681.243171402	818887.499338188	1003392.858338	538203.25283667	518924.651342943	373664.326779219	459407.403883464	457364.234817922	764813.127961009	562515.613889047	781902.814369786	907173.262815601	864321.76224217	499358.513654739	596971.285149225	647944.794868898	556615.198073791	783390.03129852	543314.931948901	590465.766953421	524772.26961681	864415.32291153	1194606.99258081	779518.210852988	559754.603123683	809153.777668821	404906.948045717	556083.141666723	609142.83049194	1003198.91945834	644122.430675063	886201.797962008	521049.402902054
14.10_856.6124m/z	1522103.18560414	1180117.17738799	1391169.18321271	1262817.18955709	1222640.79421724	1519522.47411616	1235586.42785208	1509411.29702105	1110815.14631165	1391179.9923282	1884337.26575402	1290352.25129673	1854685.09954176	1847348.98274567	1123816.1051131	2092795.82155625	3295880.65948387	1498525.936594	2472193.0498868	698344.243472948	1273423.99020275	517915.426725648	649329.531601316	918757.657800851	1576504.32056536	815164.751417385	962216.39713413	1853347.56771571	2237792.33105376	1172760.53117627	1320647.89835455	1279613.41615988	813899.971810407	1241228.07552923	783911.844597944	887015.205727556	861257.85914421	1188754.40714015	2525623.03794641	1939991.28942488	933489.709223012	1148925.21791753	1059153.04741363	820649.804411996	1257395.14845171	1446128.30933296	895171.635631009	2089831.49758723	1099358.34347919
11.45_724.5292m/z	41947.8937577231	38304.8579686211	41697.5105109435	36633.090468091	38099.4015176089	48358.5888292154	37913.320259237	55134.2051837724	39341.0524261799	51112.9318245856	34876.2170056987	20596.0222297958	49424.7763148993	84704.0742823639	15409.7420743067	51764.7323834629	63570.5181457175	25726.5646880042	68566.3310329753	27661.4187195332	47843.3666991777	7230.59359151021	16461.7252995958	18569.6540157292	36447.3615587578	11610.3214701415	10842.5199239045	109682.276509442	37068.1433523551	13967.7619020976	31644.8942504112	123334.329802709	11805.7902585947	51310.3226120737	7251.28684717017	15288.3888943321	54723.4157918363	36495.506690861	44214.2395039086	18612.8325154274	23421.4661835806	6929.45845414584	29595.8550940712	7407.16239048048	77266.6291177714	21897.6837700125	59057.3976799291	34195.9507574717	17717.1600905974
15.04_865.6436m/z	77218.2069830057	83787.2744344197	69215.9288483093	69322.7323769918	61663.5408298459	89506.9723532742	70213.9297880207	83074.2288620258	66952.1423606396	94013.3859212313	47463.4467308755	89118.8656696738	125991.360767971	134295.365460256	70591.7588178454	139016.586676174	133237.539053741	84257.1037012293	192340.009049498	37160.7486493279	119963.195060713	29901.7214626446	51879.8564042469	59005.1693637299	129462.294045	75976.9905186656	47772.4447538242	169134.987232777	140016.418026169	64781.2194102881	97945.1754704617	64022.5768199336	68696.7531959096	72168.8877912679	21445.9478918046	24608.4772941853	49322.0135443509	95571.5718153001	79495.2196675234	45144.5804715316	44925.4258126521	57762.6637750364	20429.3460632456	25392.6625860028	78686.1870724858	84447.6482968967	31857.365461224	69013.9299605407	69886.4397482312
4.61_1177.7269m/z	6903.25656750717	4474.4189957382	6660.21847451452	5379.589134685	5163.77638878502	7207.94539128398	7788.10795807158	8710.31707707911	3473.23791928486	4711.1977481528	4695.22891189875	8961.57643539199	6329.09698134891	8611.90015570266	6645.22088521382	14961.9679307057	7415.41566718928	6423.89119797317	6683.28479401032	6327.54271002279	18335.4985350407	0	2959.7920523859	12492.2752711953	17987.2848621704	6488.6882133761	2554.25957771175	25861.2688657676	5504.03694026886	1043.25219726568	10623.5712235509	6194.54813763681	4013.58092589812	10784.9462766986	2502.24085072488	8187.99841372285	2877.81645251173	10576.4290601514	4273.88991916023	7734.72890935626	2285.48720413966	4462.3585708056	3504.43540320877	1604.18078531939	17345.6662212527	4470.24779771899	1691.70773982847	3546.72636413547	2340.60474797693
0.84_397.2260m/z	29751.7619171361	27468.6710339761	39033.8887583292	25829.5594235435	29396.184302991	34564.3158373357	43663.5574407211	30722.6781335351	33488.6477599574	49993.5381272255	26756.8129242507	32589.4681757479	31528.693722877	19814.2493466549	50636.1262070298	35099.0831942706	35965.1288391947	47606.0396121034	41290.9820448326	47838.6183224559	34818.5198809032	37597.9745464271	33374.1187737065	33937.4541043008	27058.1270466297	51684.4354438243	60366.7520108727	34008.2711133257	18346.2188894574	35114.7277052139	48979.2637441577	49382.4977706127	33346.3875236441	32383.5453784248	22754.2515037382	29790.0113768458	29062.38427672	32541.6834882984	37547.781275318	33146.2758074829	44433.8074763174	27161.7943063037	27476.5859539037	29486.6437525712	36786.0798429543	37747.9267358501	30781.3667379882	29747.7812992082	39227.3121356373
14.05_758.5730m/z	189605.54856247	166176.388524616	185961.215732205	169091.191490487	163837.759932971	204850.629121878	176659.276526803	205599.804052348	146223.324474985	191588.442940302	233729.317383728	211996.546921574	528174.279552677	213506.753857864	122632.454922658	179969.926672568	158696.612403296	202598.658337447	193438.052533087	132891.580270687	193350.332220941	144379.731410846	74242.5350975512	78065.7647965217	302461.890537722	205574.183863044	157021.958220577	185731.38010601	163078.927178783	194888.617706913	148612.081171899	203408.767038428	241102.711519818	120711.60130267	91821.1630226457	113728.907796753	186919.364134662	224997.503827391	160990.080293967	189448.728926043	112615.823137538	161812.549250452	106587.682009646	199909.469959359	146459.66099833	127040.272334196	139746.863354127	145269.723564093	129361.342111308
15.64_694.6361m/z	244158.070611218	66293.9313605502	115921.513122545	148035.534682957	113930.520542267	89858.7353671309	98138.5705250526	132977.395300205	97099.0541385606	128738.780643799	187214.061806762	117713.363875353	384449.881215525	271574.795010592	70584.4005902191	144985.576599239	206704.704803019	296365.741233092	359226.022152622	120773.944683366	177638.514844577	56658.5066069199	45414.0703038799	103356.388681971	183268.927461042	109151.431954675	93159.6818662357	195179.477900725	184398.84938231	91854.6503254169	173470.340056533	121178.608601003	46490.164821897	60524.4022437097	57418.8626940152	124483.781727024	73946.1227233936	136140.422335449	238004.85294468	158521.80475901	140437.904654972	165921.76141193	48868.3603949873	30787.2253269965	95231.633070924	87821.0142763713	57822.1105582569	52771.4066401054	67279.3343876754
18.50_397.2262m/z	27467.645011975	285438.9297766	31502.6172254258	37289.011750293	35512.6317849885	35951.4312234339	39855.4302894132	49045.5938057287	67938.5203863264	289637.279354778	30555.7356909836	44487.1608717437	38403.1926312674	42511.5071979843	275202.797972409	51150.7212262087	38173.4361037446	43166.9421313193	48066.1048600811	30689.1358662471	34017.7338174632	29840.5132199229	30918.1298736822	276013.440438069	46414.7681015756	27786.9056669218	30682.871367441	47404.1003524696	33351.1674748741	272561.519011997	268630.251411128	274056.552511717	27200.3920792683	39071.8433326314	33871.5716978222	268783.136607819	35998.9222185288	33989.86254979	44952.8926132024	29894.3068333745	278107.499314361	30784.2896851273	30539.0219032558	29848.8705386353	30595.2698170618	41369.2364059761	263080.195266314	34867.9786310543	33679.7119257822
14.66_694.5973m/z	7530.20807964965	8368.77500444151	5263.56084786528	5561.1626390127	3957.17774200547	4175.67026458663	4572.7450408937	4874.6559966207	3366.23506164578	7265.71541695185	2548.34158397242	4833.67235703835	6262.54811689497	4809.21053877477	5204.91255876971	7206.06024896596	1787.40181022013	4083.97156524704	4043.63675627962	2621.9678878783	8505.17404519591	3230.35668798401	7138.69939234227	1977.21728786883	5454.94788324503	3059.57971954398	8927.34474700012	7992.83301015657	10841.4165674417	4963.68123001535	8231.66270068688	4154.90331587553	4454.35040324259	3805.523498535	1964.25121504386	2473.31653595028	3448.52230834914	2651.81341663614	7488.59056964883	4668.1056798252	4063.42019853345	2827.41231258006	2383.5071665783	3200.22857938678	3150.24346324558	2537.44072106716	3871.97891998296	4136.80359380332	1034.93725585954
3.38_397.2259m/z	3869.3990341919	9886.7082056851	3581.65052737598	3342.73666723601	3504.24815553748	3948.53276805893	3451.46003696958	3860.23901202866	4890.12427552464	13697.3003638204	1416.7228298994	4062.1255734505	1958.44658649009	3326.95512078338	9942.42370449426	4349.31840873617	3056.02070989731	4742.94441711106	4711.77442453826	3619.53977873081	5661.7632483251	2459.96251990621	2855.61549585564	13257.8234585277	3283.46234635824	3211.96507015283	3925.21983608852	5308.83936533216	3500.82510608644	9547.42035147105	13253.2308546523	13778.3490138852	2523.28100671892	2468.7962388277	3555.96795424745	9422.88316266939	4215.68596383487	2304.21143442114	5537.72224728603	6050.90917440462	8747.53831731575	1534.79285049458	3584.39624521175	3069.93723017612	1357.31684002341	4935.32069259063	10794.9927328703	4471.32391001992	3128.17399624682
7.89_397.2253m/z	7287.88568602279	20791.253806465	9416.42882409729	6349.44433905729	7644.20228911467	7815.28876138354	8511.78022889588	8834.88419923167	5985.49900805087	18789.545023701	7021.67946663687	9169.40844918154	13107.9002731046	7992.0633210223	15602.0818071772	12106.3947742255	9746.92620675155	11909.0991965502	12749.1568319817	5175.58285328923	9030.75572610737	4778.20529106564	5102.11509164612	16080.9171690532	10557.587705062	5912.7130325297	6922.79006727635	11756.0840219747	9253.19756731108	24804.5223509497	22870.5307203528	16439.0182163383	5592.62871906483	7278.69481425222	5150.27672390798	13991.2056633793	5501.86792989525	10823.5527341654	11027.3077974907	4070.12753990296	18762.5817931533	6520.63921755022	3139.96497757666	3383.2038431319	6832.38076208538	6833.76416825423	20040.3683359174	5656.51242425689	6679.32801164709
4.52_397.2254m/z	2544.93513391654	8164.28209479867	3012.71072569966	2436.64020759169	3273.95502182541	3980.26243150131	4126.1735762925	2120.8448283435	3175.09892027924	10693.375579687	2039.91038016812	3919.34440169001	2265.33510370852	2720.50389326302	9182.4221833644	4139.41708448847	3157.00544054754	4652.08541369481	3292.45652714514	4125.11830906683	2776.17029802442	1983.79499013391	2619.29896204817	9989.85621830466	2113.39770854437	3441.458813945	3809.07348987965	3106.43255986953	3455.45241037541	12308.7870166691	11685.0312382872	13220.544559706	3925.79285352577	4269.94013847316	3628.44620503098	11801.2889130552	3800.26846705903	3265.97018684048	4116.34214512	2958.72050538061	11633.2960062127	1887.43006661185	3934.99420957847	2722.56951776706	3651.08870663958	4803.58735863806	12007.4719454803	4115.79412898307	3850.56903764444
3.52_397.2256m/z	5982.47928287074	13189.240970953	3840.99842212278	4171.36705911066	5757.31145942118	3810.07790476159	4565.26834389077	5874.60516654135	6844.450831168	16554.3471486987	2912.14867063983	5404.64135496757	4819.67596551447	3870.36180147981	8116.95310413359	8182.12840978498	4705.64577076758	5434.98786077378	5013.87582434462	4059.52812564029	6162.16022562979	3083.59613681343	4498.9458931862	15573.2027102771	6193.3464250001	3222.98077447738	6439.41471980628	6819.17303122033	5068.55531163453	11587.453401274	17729.5130848867	14447.8565200717	4083.44830469304	5050.25917346247	5967.06064391821	14944.2651697209	4724.12946007643	5201.66873057321	5601.99037029466	6100.12690341238	10998.1679844301	2086.54811091393	4969.24443905027	4221.86816756748	3870.78662136434	7014.18219597107	12424.3172740127	6150.33202043278	2312.36385276309
8.79_720.4998m/z	4441.83062744087	4942.93465590024	4609.94464518106	4170.01658095469	4302.43014723641	7445.89527328808	6288.13977935305	6282.14503953525	4233.77019762547	7319.87248721191	11490.177911582	1181.06368200597	14623.4293261741	5269.95140152142	1498.5460081167	6649.10761578383	33638.7029127355	1191.04723968344	3596.47313214632	2592.65343251423	6953.18693633219	2594.77096659267	381.022628783777	478.350795307281	5210.912852601	668.659736633031	412.293151855999	13068.2984246779	3583.10949032929	1051.75320154052	6303.01450041603	24994.2884686617	2413.270881654	3715.58957134213	191.632725319864	699.382553100551	8275.76251998436	4387.9506852756	10623.6499753526	3347.20684371308	5286.9999211872	154.295410156241	1968.31507405069	924.67448425267	16883.2653184092	15157.9024367768	8308.66806860521	3768.43038611472	1107.30334091501
15.02_752.6213m/z	68258.8761856832	76109.2010480127	61566.8574751687	62688.6231684234	63847.4253761714	68894.593591039	63473.0165335347	73459.6548357509	55605.5734070731	81208.431424323	59006.2937344414	74193.2009828852	111401.873158507	124666.991277173	67142.5574819672	124142.869403135	149814.12976471	80403.7587737759	217347.187742759	42216.2525299487	108424.56921764	36037.8644877658	47591.5101637123	72666.4194969924	107247.807448054	77927.6627066417	54165.7592253336	164730.002074898	147874.898945832	74988.8987831074	83900.199604643	64644.1969373201	54254.0862746432	70228.3051639423	32700.9626301429	47175.3035156956	41065.0471878127	88118.9143525342	70711.2880000656	47496.2815721835	49924.338383208	57994.852090651	32502.0988470621	34541.8535700786	62454.9152488794	75149.2217895975	47349.99786178	68781.6440432589	55177.3532853701
2.64_719.5661m/z	11151.5384672976	12146.9471809178	14471.1056003425	13574.3490297612	12820.4010741295	13657.806930541	16876.1770776076	14936.633790544	18159.1265423705	15949.5129107358	7452.91230908683	17568.2219990682	5987.09978331106	2176.64675231447	6323.0438754479	22501.5311311431	8379.19253650587	9840.87554931549	4041.24550812704	6087.45909740034	9625.96964014796	5348.52828399021	10684.2716158075	8945.0872616764	6455.03328448043	3165.18561688604	9707.20528810121	7579.54887943277	3488.68876648152	4951.90577293302	15187.9211604607	3393.36498804121	7078.11653712638	8108.54208315066	29577.4465532302	13618.6331152779	8941.14704606064	5788.97282655501	26375.4548139439	23295.0895749268	9065.31948826001	3371.8599167739	6048.8443506822	9658.43017201435	11295.727183197	37508.2803128498	5130.28084656573	27700.9133910089	7594.61441212175
14.76_832.6112m/z	1723274.36338653	1395939.19814151	1581066.80436226	1437589.70571292	1365378.14332114	1687182.32645029	1388751.37892075	1705268.13961193	1249169.01413952	1578159.89710657	1896228.10415125	1820964.40672652	3409642.27496145	1959420.07240147	863200.119459765	1481016.47645053	3353058.77498734	2039372.04522854	2064728.54420652	892468.016598207	1700354.0420789	1915654.43575586	744991.405608836	942442.627972301	1937691.53479085	1260152.82779567	1486448.42208987	2299074.40360767	2118370.81622579	2111756.4305035	1339627.03290502	1952355.30009272	1239944.51758504	1131333.81230266	640715.066201888	808521.394725663	955055.279513635	1688017.39636303	2213899.64622743	1384040.73782782	1038947.31251168	1222164.25161062	756354.643606783	837659.361051742	916892.861051899	1438169.2030987	990111.473003267	2089546.15573744	1262832.67057927
14.67_680.5775m/z	77604.8408762374	81141.6475079904	62295.1405042891	58072.6035990546	62480.6543106423	56717.1981792231	59068.6823169536	69716.2108241034	56000.313492383	81266.6684437559	53363.2344918493	60732.2157451162	114260.735927524	71563.2358021014	66324.0655053633	92696.5424121433	54175.3674638013	76125.5215465145	97577.3642489798	47878.6974279607	87455.0013718809	56435.3445497736	46942.9120997208	80320.5113580573	75332.9154332252	64595.9232670143	88119.0994828867	100432.391185689	102602.751550768	77399.9193958626	94051.4493584944	57554.5551983838	44205.0591195648	63063.086842226	28114.9320383101	53936.5115060476	39203.8787657253	43852.4313808706	86336.6648167859	58642.2059544652	51975.4073050838	54781.4104044707	23133.4866349676	37168.5605419214	52651.407260322	45715.9752193875	43701.2495067615	46006.1032093386	38376.758221056
9.61_826.5614m/z	11550619.3877388	9166073.01793719	13084092.6018463	10554660.8857882	10713987.1228451	12447918.8896119	11499075.1285377	12203681.4958917	10905071.3404858	11386177.7545024	11733200.9035069	11616965.8401979	6047486.42542418	10754608.0092079	11122900.1593224	12412971.2116587	8822969.68201103	12795099.9052567	13920446.2735954	7341395.94771094	13090902.4053642	4280637.01001724	5888397.88940314	8312823.72143169	8797618.68610287	17464147.1955412	6867624.25918871	16440892.4293922	13057403.8544601	6189787.93651398	17452400.5337694	12767119.9401155	9344330.41067172	10528581.1801039	8252936.9030154	9228566.77620099	5994548.83027253	17059905.2326144	17689439.7412559	10154870.6231469	12102384.5387431	14348977.9789771	9908994.79488402	7627676.58241638	13228307.2450025	16577260.286527	9446741.05210771	17418586.6868296	9459898.95041774
10.15_772.5314m/z	146216.13172999	120647.469409253	155373.393532651	124434.425537092	128079.802794661	173849.891800544	127017.561445457	168953.64332361	122009.450896696	147237.510279217	92636.493388781	116638.516016988	396496.289589294	156053.708813853	66389.9243978577	153504.901910728	187747.006907839	159989.968746668	156673.783271666	103610.505426097	162409.984921518	79330.12977934	73092.2337524645	106754.802080295	147274.528279818	87588.0782960016	101689.268869615	319497.525837013	253877.814700564	66297.2029446382	285947.545853115	99068.3729651665	73858.530090258	131683.628197511	37025.7300155512	100179.427317237	90260.4370397149	158665.228114513	125021.967089437	103572.061061504	72775.032591341	73239.4845240614	57760.797510451	15177.9293106481	171650.974520179	121546.956678169	185626.774682829	82270.5777816965	121962.54082494
14.02_662.5728m/z	1784.4418824578	213.671684265205	1307.34469604469	1620.59785461386	753.082275390698	1617.17636060975	753.25857543949	1763.03816041318	219.46428680417	1790.0283205357	401.094523458974	1683.24615891453	4889.70509967783	404.494033813993	651.16111556414	1853.46717834536	1326.06827273479	2696.87512486795	943.13712736048	0	2135.60223344702	625.136657715322	638.720519229234	0	455.634464263934	2321.77316877505	3689.44416195875	1431.32675819889	2795.90897261666	4750.36475122944	2534.73877530784	0	674.164037003692	498.293018917572	468.498884964367	236.969576552658	0	793.259076829221	3406.18341478991	539.648757934667	506.144027710029	713.764915602593	0	299.90279463825	0	391.961911460783	0	726.186114784555	322.717132568224
1.21_319.2281m/z	0	1568.59678489291	1631.55275666886	1979.50270694998	1741.719138403	1437.37758415192	224.43672943108	1223.2010560079	2979.10544060124	3881.62433081238	1704.25676448368	808.640398639318	478.844643913837	1144.99760437058	422.16541864955	9444.65744557468	473.499641329505	581.832785070029	1422.96878051773	144.430278777912	2590.56530255038	0	137.170501683304	2283.67875725405	0	2427.1902503973	197.083226230556	10087.7957669858	3333.10578751307	4898.43844981543	6338.70839485995	4980.84260205257	0	0	664.61262776172	0	0	154.054443359624	3074.87533275373	975.108709758727	0	859.71190147388	433.644413046131	183.803245544217	0	1906.26001338622	0	564.690269469944	0
15.15_724.6417m/z	25297.206326901	41236.2334726673	25198.6803725203	25495.9065613326	24920.3440141367	25689.6062986671	25885.9104853967	28113.9683739958	23211.6652468516	42883.22285381	27307.1657359261	27321.9001235839	27952.1097923169	32365.3769741241	35608.8806153236	38150.2412759948	31869.3579433587	32348.9986108018	40233.3741470965	23148.0332685009	33523.688768361	22031.7087328304	26392.3304785216	37024.6269978528	32224.881111614	24517.8380898307	24774.7780662629	32980.6270065815	31843.9991964812	34315.4861303135	42698.5275227465	35464.6233068759	23517.244959191	29618.2899122197	22806.6191742892	36798.9380103425	20603.4988832357	26218.5229819327	27414.955770071	24592.8438611157	31090.176079835	24981.1928943957	20698.2691417958	16855.8935938966	26028.3662423277	26927.7438045396	34386.1062205664	25886.4807763814	24769.0865489985
13.67_888.6482m/z	18244.6192570584	15680.1126387536	14445.0689838111	10070.7384567249	12229.4345472719	11237.8460621238	12836.5387419582	15075.3494358652	9270.87105345749	16252.2130435204	12347.1473678705	18975.2184357338	45459.7201452128	19321.7517958487	13057.9929161157	18479.3254654542	25620.6620699293	16777.232831386	27854.3502365962	8471.20552183581	17231.0236807323	8761.47613906951	7750.78715822044	12522.7555469229	16585.3557708878	10589.999127353	12306.9973927028	33220.0569670008	26329.1445901249	13533.2668477707	10965.9582855632	12912.2494401702	13599.1934052397	18111.1024536605	3199.14109999727	8979.99300336969	5630.73371630759	19547.5745341753	22035.873394911	14121.1651853377	9765.33779687175	7546.18338187378	2942.99328039577	4567.85287089823	7865.07853195552	14181.1377525915	14029.5657138138	9667.09071467067	7191.64806929735
9.33_850.5617m/z	3843916.01407427	3010708.16654158	4492928.09297113	3396994.02568484	3442136.41297207	4244413.45953161	3800172.93963899	4160788.22364003	3619332.55728449	3863764.93396378	3466996.11310882	4540860.70895286	3277810.83947299	3709652.1603799	2478898.49853382	3937689.31530015	3438905.89767786	3796731.48036438	3979797.45425581	3750812.58719485	2702973.78609863	1908815.43531494	1973699.64727855	2518699.2237288	4869961.24223488	3040785.13043275	2771261.00073331	7544976.8549465	5569002.49612099	1740801.58784963	6286165.38430857	3449340.81209731	2469963.27715603	3849744.85224631	2912006.33384515	4275763.50104671	2246542.36795006	5381784.3031164	5207157.64378304	4659657.05134387	2864500.12388382	5151486.30533937	2702500.32797365	2210713.53713869	4289861.95274646	4733215.25730221	6203760.08357403	3374461.8361325	2581559.55659646
15.50_872.6953m/z	10819.0604420879	10475.3992179974	5050.62116203137	7095.99298944581	5701.19752365755	8609.05823826953	4139.74956991628	9637.41419645404	3678.9459643326	10845.6460931417	10376.4611791218	6138.70929054336	27340.4044007488	14605.1584352286	8199.98089058416	23221.7926295911	25882.8874812697	6431.46012601613	45328.0396689686	2186.39000142281	15042.7015285233	1550.02075724159	3160.31936589016	2710.9227681146	27990.41371076	11123.717885791	2291.20838565482	24783.7457583975	19901.2180685286	7305.8411706217	7420.68130803608	4631.83835248012	6535.42990554267	2193.6167648173	206.536254882917	1420.75445882578	2247.13598694515	12870.7857180409	3289.4505661437	9416.06536992728	2288.42274121942	3428.37311172544	1052.75433312695	1326.40592715749	13850.2680847897	2952.16263695417	819.63849275135	1392.81683300168	4255.70872309612
16.60_822.7561m/z	1196.50270132364	2441.07210844727	632.110443114929	662.288879394766	2832.3177800026	1036.63459455436	579.262074447578	1647.07066599659	1800.27825673746	558.272323608469	286.612457275616	1311.61085510206	1627.51519030549	1051.56627655012	1176.34855345063	1100.17734527638	1082.49631898273	805.247924804752	1528.34747314382	1247.01158142107	0	914.905769348552	377.667953491345	399.683395385523	1394.55227661207	0	1075.19295698603	466.76647934454	405.183549952781	593.527662631329	2478.24559158031	1036.75265007562	256.557518005218	999.962707519835	645.412719727334	545.786177880453	1088.30786132769	1074.52981567383	2350.25154234101	1015.16552734414	920.000384204018	1381.13771797262	1528.36328887929	289.867523193238	1582.49999215511	867.709175057048	1410.21333241904	0	1987.00941447724
12.73_804.5767m/z	16068123.5859607	12502825.5821129	16812837.3273652	14383776.9316071	13989608.4715472	16266663.3139053	14343593.906634	16078532.2419744	13342756.1926358	14817328.4590012	15769230.4674729	17204522.8747539	34033994.3096896	14674257.1324846	6976378.47301288	14874849.852766	18255137.401413	17564078.3083526	13778024.3480499	12337023.1874004	15623826.6021649	17634924.3048591	7657321.02005802	8606135.8983706	18822450.9055137	16900790.1650204	17350837.6807052	16810586.4785496	16761790.954017	20920573.9298809	14721104.4784926	21267304.4225696	14364024.7943583	10669924.2475834	7649405.57170177	8938185.93801231	12776934.1202585	20078617.639574	20910690.3232672	10091980.7304469	15724494.5210378	12477456.1800778	9070637.9308049	13015713.4179012	8242423.97194057	14945195.5613528	11869659.4970128	18655988.0761091	11257607.4609938
9.23_728.5252m/z	60510.0987079783	58324.9455034424	75642.1500227462	59322.337963647	67205.5264393874	75649.7587261984	70711.9030462714	77723.5677556099	68788.0559281174	75565.3608417762	88397.3202501005	78970.9310349777	137281.677766713	67669.1840767719	70690.4072251036	95948.9060021533	21990.782247014	74450.5792228123	61968.4591609373	63989.7249468832	55682.973800059	62051.4859733499	32755.1249968925	39188.541818575	148869.995490272	57823.5970891148	27625.3110229523	60258.2088371566	43556.2263420194	51987.002956693	49974.4937952659	34347.0229083139	84630.9172996809	84758.5964841555	34103.7850105866	55072.9328477319	98175.8698440054	33114.5487623673	63385.8924804852	88972.3433220059	24786.5929896739	27774.0990598621	34861.7671339268	98807.8590968468	92739.597009476	30960.3836171039	91214.9904610695	37927.2052559227	21314.6041967307
14.90_652.5905m/z	7298.852310182	4695.58097224719	4218.75338745064	6647.03752697434	3746.87887536189	4298.86730402651	4558.43286402374	4887.49271269125	4015.53072689469	5825.57106814556	6300.62050918272	4065.6588898764	18822.8502592817	5475.75057220343	2307.72085571134	6736.27959881975	3178.58092498826	5614.00734156271	7227.97422897828	1966.84823239794	8689.72563383902	2632.43759371443	2249.5587487337	3122.7248094378	8316.0463672181	3264.334884644	8988.25158534664	6523.37860794966	10081.8484247113	4804.84348942612	5534.41536488749	4481.29193068531	1294.4193958968	2819.29040145906	412.217744835228	3079.70463273327	3208.44871521024	2672.20041095866	7996.47368088333	8645.6084509736	1289.41587829485	2797.61068725624	573.20189666785	2963.18736175449	1912.74121093739	692.341617279765	1324.23712435856	2406.78416960653	1015.88241774177
10.96_728.5270m/z	12290.8668601576	9564.11880069099	11133.1089986792	8554.12203503398	8004.27871380118	14284.5147010932	9728.9317082848	13606.3746309179	6297.30683898987	16731.2448792757	18841.1088031867	23806.9734604803	59572.3801558604	12712.2968810739	8833.2711552482	19021.4863467911	12437.5235160996	14509.720405993	8672.13251373001	32855.0330496204	10272.0301401472	16896.0976687961	7319.83177421809	5328.91646246749	19692.7023549261	10201.0986866522	3314.0503532317	13558.0433638175	12631.6171214861	22553.0849776659	9678.94252676609	870.28548431403	6232.54422585422	12170.7369891344	2115.01959505438	2132.98522949277	20115.0844128643	3548.19057846084	14743.5932894548	4530.24919479858	1882.82892608679	3177.69199750932	1391.92240956706	6414.74750146046	5490.45437602555	1040.55111530524	10196.7380297483	3232.99248969309	1010.43574188806
9.38_749.5800m/z	189554.461662896	206374.296287521	223708.899189136	180570.852152296	187854.264377428	202923.42089658	202305.351831892	228380.264967791	186648.979449992	207420.291618272	140574.766241334	239160.218204558	342563.374603888	216074.041000097	177901.340850342	357616.413577475	279741.72487698	184964.206826075	495444.205580203	134162.58260493	381079.731846023	109747.710961198	118601.68097811	285233.925522985	251593.255373135	228462.816738221	155046.737844928	352763.976979584	233614.621984265	178534.689489768	245041.073061341	177256.446220818	137018.652798142	151145.899163722	88535.3533221886	108330.300752149	106845.427530729	211424.841737228	224828.536414476	138534.335736855	150532.053244743	120888.404621937	83634.1053505254	89637.2344907412	173436.41646502	208733.798107157	136361.761515938	144115.648080594	146761.731085806
13.90_842.5950m/z	289610.202605977	269244.248220451	280292.177883073	248177.445713987	244166.675270702	331743.220198761	263264.824515513	337388.646118369	269469.332795428	325217.81385242	247404.408682472	307726.447165934	438256.629183698	352245.283642775	225839.906648668	362792.202863856	290248.16131128	340075.223175114	393753.615484594	183006.009551539	347268.704723857	162438.542319169	171436.223214636	172245.064852927	350024.462621405	272402.817017229	245632.425975952	543954.091433896	440854.773793391	250366.758879889	324887.204736762	338552.019330421	237077.759661932	256092.475386461	121927.427279797	162877.372778433	223000.741899261	330461.363321027	337129.350652306	290517.023067626	232874.015882345	223702.736487855	146375.144555375	156711.938062762	299310.998100639	276914.844043541	201334.734352248	256538.545130997	233530.853849752
9.05_1009.7589m/z	11841.0505117404	17907.3513859831	15099.5381617555	15872.5557934765	15909.4208491743	12139.3727303981	18439.4266243889	19122.1100126057	21700.2167508528	22087.4837047678	13852.4147283636	18030.4517490522	17361.7268608958	13517.5117443449	19397.9925953605	26571.7272974449	16285.0210213011	18767.8084587084	16011.111989617	12444.7224977076	13684.2134409229	17408.4714353677	12896.6042996524	17241.2584903609	22723.5267661511	15925.8615619985	14232.9497164234	13844.8052520761	15838.547349284	22993.3589582797	18177.9841907955	19187.2668606326	12723.2673820156	22990.9098874955	13811.4521015866	26126.8297135652	17794.299105175	17365.5648509995	15213.7117717733	14346.4757851953	19517.5453239761	13488.4798488829	15902.5374086259	15939.4179373891	13843.3683633703	18009.0733318218	16952.0159966207	19143.3777754319	17425.1273270117
13.74_726.5446m/z	203486.989607769	181276.915753201	169826.754674023	165382.1161826	159751.418021517	213963.0889097	174926.094606372	215970.911211586	152691.130396115	194948.450716638	192801.48718812	147911.289027377	203876.725635914	339189.483907389	129952.872703313	197242.419296945	257810.126257629	154552.57826808	242635.202135357	147311.061708055	251844.092872901	97268.4742847044	123860.013606436	85996.9904833879	200212.290273036	111519.350932467	61929.4146679368	540079.035676881	186933.18878966	94405.6511140493	121007.141957218	321062.209435199	118711.64831879	230821.504423502	68160.4915259878	85314.1195680945	194962.295478838	173761.775861907	206377.991406336	102638.349426541	109336.285929057	51205.1526289895	97802.0817357115	72977.3705201492	275539.366189863	102885.991548933	140260.562876746	115178.069563845	129768.476636475
11.32_828.5770m/z	5839806.39087865	4508095.98337944	6524797.27714021	5217970.2956834	5186177.16042156	6295542.70994082	5628451.00083491	6259460.1520831	5343403.5261206	5740623.75526149	7815648.78283505	5879789.321865	8230463.03509836	5839629.20556132	4315400.28272844	7707696.24177772	9467793.81591531	6301746.838431	6366659.7278315	3826360.20271588	4771480.74628059	3000842.90982644	2543299.58596813	4483613.33909051	7400023.35289846	3657408.43709614	2772793.06967094	5281593.7789504	6011966.43313624	4858109.89151121	5951716.65651266	6572333.41954777	3845019.2334918	5782414.52642666	3225505.56132657	3748993.88292206	3469962.58013196	5995777.04004926	9506870.27305325	6362916.53349304	4744447.72257722	4160839.34778454	4510143.46847579	3997274.90994643	7367160.03611771	5462008.68832564	5278352.89876461	7514924.77891691	3417367.44764353
13.28_854.5932m/z	5591731.64595442	4368718.20648761	5595296.79458916	4733285.25817037	4605082.93802348	5669957.55494185	4741429.42366123	5557823.49850892	4448423.66784117	5232311.2243635	6004175.9082216	5470391.93238459	2722283.8980099	5439703.26535036	5073175.23331168	5053082.52505263	5024243.25750126	6882199.59745727	7579070.62671914	2890202.72697791	6001275.55679898	1958948.64582784	2634070.43786821	3960038.37033135	3480741.3159482	6925538.73807623	3993336.68987629	8488610.00220208	7147261.64519509	3177473.38257916	6396934.47584678	4339609.35894234	4165840.28713105	4457088.6233628	3456769.80911738	4388034.89075421	2591808.94580429	7643008.0639998	8851240.27346113	5469109.95447857	4592825.08935781	6901170.65290435	3386392.07289961	3045595.65326631	4840676.58597729	7668269.58312777	4249834.82386358	7863127.90669562	4672007.60978582
14.92_783.6411m/z	1164690.50209743	904304.10839484	1026350.16213862	981718.427432238	889816.227938607	1064902.73603056	861206.230150175	1101196.76908075	758949.313968525	1027517.27078203	1026117.88322105	814157.221609941	1173720.95447379	1579089.53794034	767417.05985631	1636168.55236537	953609.725029383	1125539.04480799	1488882.46257853	600652.631434482	1723995.62496971	379132.616074461	757314.186662504	618640.398426046	1726529.66903105	719516.114733588	689830.709289725	2470043.53278062	1631125.7286945	682411.847814903	1118082.24423965	761210.33424737	1028374.029669	1168826.34587719	447629.824728104	513070.114305372	903562.480071172	965050.266162537	993502.667442885	1098769.92249389	536003.818864029	691464.860611671	453479.827933246	773734.761014349	1295767.06021707	746928.433094542	595027.469323252	1040862.30660952	662243.914815638
11.78_784.5142m/z	39879.7004813466	28296.7336468093	33582.158964158	29735.6360279539	30726.5147166973	42596.9351934017	29684.9048002766	46173.5443964812	28183.7375982579	36074.5967946287	42530.1712279054	63609.5584924743	128037.495569632	32583.5154011559	13211.3785920858	52422.6334898206	107312.745351235	32679.1415049406	25600.6068549298	46035.50994349	36755.5721900232	43896.2261445917	15649.7037696109	12442.740378105	31566.7083490583	50536.4246307586	31301.3811798157	53297.3538691076	63388.3702447365	108401.989256606	51182.2994858786	18827.8746821475	11660.1993637076	30404.8488190256	9876.65742922067	5412.37472588326	40485.7782913393	29873.6712045643	91339.4597291754	9307.33661818801	25296.3171163137	16740.7614898667	6253.03677368295	11964.108150467	20375.6935568499	22622.938276105	10458.2531761677	30282.1090709093	12253.3095823615
4.54_786.5123m/z	0	0	314.480422973862	0	207.855009319136	528.245132445822	946.346537903211	626.678184509325	414.16293334984	758.137886630352	0	4734.52093519275	0	0	186.239245881343	171.951557419641	0	3427.06652106209	0	302.324050903589	0	3158.07454444954	0	0	652.641807181705	0	0	7921.96688405985	0	0	233.881248474112	0	0	599.864154796208	0	0	0	0	2324.68788154319	0	0	0	0	0	0	504.604339599673	0	0	0
13.58_754.5746m/z	125490.478998315	114695.099403586	134309.782848447	118049.802869135	120836.204998786	142575.564829333	134499.921056299	148523.554949234	123615.507542004	148914.375227972	68048.3936165824	109945.051820032	189332.530436751	202920.644795201	136224.603638928	175733.264242808	110289.374345256	94288.6198214835	194772.384567281	83033.1883358037	188911.908958609	58049.2405849807	101986.971989447	80884.3173489211	190015.628441109	74888.5084271076	84394.3585756416	246009.825928586	138649.387679923	117716.380022445	110166.242988841	172454.937636141	116607.515980304	128107.00797968	39831.1910779154	60957.3443022684	117452.62056974	101772.211594003	95830.7432651972	86537.0927647967	75256.8760959158	35230.4429341396	78241.466941371	60022.9116620115	180730.048733213	78430.3845973467	101928.807531556	79666.1757369328	81322.37918545
11.40_730.5414m/z	68018.9486776133	47813.3469137564	75769.1078162123	58351.653447416	60829.2715370103	73896.3454653424	66555.197267789	76598.8453382398	52263.9940447898	65072.3001692835	72164.1061605076	71574.2828245785	282306.221061342	59947.6770259977	39458.9367598466	80265.9877016802	47016.5538341142	60572.6745321526	47124.1373030865	42208.9423767252	75869.2171880139	56204.6798439453	15105.7937273982	17362.1997569578	119932.122526391	65338.9605304991	46931.474652664	46105.6602854407	54659.2359813163	78088.5847811645	47532.5161250217	75767.1931425044	91013.1124270933	39503.2872907575	25213.2153072832	27033.6075269435	79079.9219164647	60155.4978949009	69218.4648039316	52039.1466272574	33491.4810085496	23591.0418185692	35445.5584500444	84960.8544063509	51377.6453024589	36421.7290181893	46131.7282712423	57393.3022466873	28376.1606155868
13.74_862.5657m/z	35448.2292704438	37755.7447406256	32835.1869619136	33380.2903354058	26750.8866903675	40275.5273679472	30464.6295251468	34037.4884007699	33818.2664121805	37201.4551394252	19126.4916534064	30498.7439310563	27705.2094428928	56022.1612952574	38600.3671072555	46982.9351411086	36754.474916942	29065.9370691053	55648.7018022098	20449.9048016909	44649.3400246108	12215.7258916303	19495.4229283015	23208.4777386767	38126.930728436	33641.9937111732	25044.5826967239	67711.9391006444	57840.4790434578	27068.8750788313	39177.8344084672	44146.3348204007	18433.6890667318	28995.166120224	23389.3091762224	19767.1982190729	31098.2725489208	39782.1533646002	62781.120410613	15522.6652856565	30527.3850505504	28296.5119198101	25057.0553820628	19829.0416828672	30430.6911470309	34179.6747808123	25075.7198624272	38771.4271048823	28273.2288511952
8.03_899.5717m/z	1858.23794629128	1567.90472958186	4331.37417247431	2511.93076250235	1832.61005561967	5969.70724549447	713.453239585404	2535.12894389615	1153.99713134762	3412.98103726126	2709.93822170869	4176.16280281529	12724.1453249774	17316.4006978028	1824.98502265158	3357.91571362271	3143.56376412956	8344.43888806379	5595.82698065347	432.261491588608	4713.0224357558	0	1188.16597691808	199.485240685548	11924.1631778292	2984.61459378118	1770.86015344021	13785.4672044941	2914.08282453005	794.981960559642	2082.90081292458	3931.24711898716	2340.99816158935	2320.60885095261	0	552.750137329142	642.594192504927	913.507914323972	4081.40306658036	1492.87335200982	76.2799042969981	476.109253422296	0	827.410523452881	576.191787719904	705.458946228063	2279.52676391624	430.592658996682	1446.00242565539
15.13_682.5930m/z	107732.365450224	93774.2053494411	76609.1805593602	92037.4374577678	76205.387799361	75126.8739402955	85436.160793584	93522.5444920367	67818.7673054734	96963.1072362806	85509.5118342604	90053.4951458586	232035.635834515	86874.5909834086	74940.5188908198	115709.764521514	121901.044089746	96786.934400146	144067.560700616	81408.5844964273	114999.595989298	80581.6313826787	49085.5482302626	85083.0437350149	108707.577598743	109746.825864264	134192.367620117	97200.3361593057	147469.124091096	105520.603767775	93881.4927916349	86410.3625453483	58968.7602531885	72887.3874144226	29167.0178512157	77197.0181524009	48904.9658998456	106031.498287705	128337.915500979	86081.5439166989	76314.0305239951	91029.9956725081	30390.2306629151	43407.0278613536	49492.7318181186	74950.5096631277	56454.0130851749	73153.1547977621	53722.1099521579
13.28_626.5387m/z	4409.85895604402	305.059472072329	6297.31541061516	2667.77808111791	3586.16579921253	3585.02169699831	1296.32928903849	3899.72049732999	801.774244548692	522.301230241043	929.14118194551	4849.60475301367	14176.4021530111	2105.37137495632	1181.79715518774	5496.57952881662	3182.89724485733	4066.87950955556	6338.11094310483	1002.31728373008	6195.77057241917	7962.78705911606	2459.35578370913	469.938984289768	924.905978843204	4232.86074497805	11339.0674370679	4169.84535389616	18970.1175213742	347.389465770666	1500.13962027079	0	2581.89370852726	1162.65299695808	538.443112658189	379.221494210039	481.855771292414	773.205871582227	6524.97134212597	3392.3271078821	0	4168.34166224291	776.349375055074	0	161.917021662618	710.033126831343	129.465351188318	1844.60588043806	576.476173232975
12.29_834.5294m/z	393826.778185449	216867.393719303	343102.214072501	288172.853254924	268125.166540986	381249.929693287	255850.830814835	364682.856452984	226508.668152578	286809.65902598	415744.229184303	504361.186306163	598063.1488952	419652.175068538	191993.990473935	477017.417070866	707687.016154333	440716.220519236	462593.114232639	328878.832877948	387851.785301751	218255.491425877	168015.774946073	140448.901334661	268741.230739419	550142.685265966	220182.234999535	559867.428706292	626234.188155539	506121.532263839	402010.403354924	111929.822384586	130192.270746546	234209.131481714	117764.970298278	95391.5459033746	180120.83644718	385332.287049718	796534.841737486	147567.013899631	188648.081563035	236684.782322972	99215.0304510747	121821.634483453	140105.20679217	220449.874602004	181917.828349173	384870.827195993	165536.892444675
9.60_776.5463m/z	548732.589385897	489188.492099431	659383.510108448	503642.351329429	522217.374730698	622677.394526363	580288.667718137	624407.139603763	556100.649699836	594495.020795701	402731.334532054	586216.946421883	2314404.47351017	355673.642679952	262840.650470693	763129.970018284	1102297.83338945	389143.148212274	282375.308705373	254151.936021008	661677.56530427	779670.48527282	184226.391378944	215879.937912459	661804.227564035	468343.401998432	452992.063249909	315867.974315569	481286.512759406	1555318.10510042	536720.571189726	1354752.60911241	656684.475092017	309924.428596019	238311.660599212	185228.728385829	499658.10184897	543420.723483484	1087924.17654678	282333.989992467	679885.52928486	209697.352074119	341776.404674907	427992.846958431	382508.590734228	646169.620284021	325825.352629256	788441.499146743	313563.861117884
15.15_666.6051m/z	121534.904390701	60908.736101145	75246.7660948441	83757.5599881775	65248.7361011153	52237.6486580379	55922.3656706166	69781.0111852571	51721.4720985306	68265.326367455	91065.0716000319	82497.7458899361	269942.758953361	101026.118850541	50801.9644525112	95051.8167382657	125852.072515154	117938.660775476	178850.164938096	65291.3575680783	89306.0831448441	53548.7092455458	25376.8791463025	70930.1920198014	85821.2774739477	85299.538226981	106315.551536292	95660.8908119226	140578.644110268	72045.4281102316	96575.3666950049	69506.9333232985	31563.5805955063	34541.6359808555	19276.4287046315	66334.2646115522	35213.0951848901	64838.2382232501	123914.201365438	85502.0221564185	46606.4902023622	87659.3952167222	19628.4265279426	18440.5083603391	43261.4607598137	40179.6357845744	20317.6380681775	37819.9512453475	39263.9163966105
14.44_666.6051m/z	3003.37521827626	4057.74239471134	2300.27010825538	1887.47153796438	2653.24299390261	2909.41406386401	1342.15065015648	3414.74105188645	1411.7962729852	4874.44987758405	1655.75509715644	1471.03719572823	11245.6522522	4657.79956669874	4120.707965737	5894.00811036633	4578.6270564114	4074.87676970258	10652.1686539813	2062.12523050381	5594.30957318503	1870.50634350177	828.274993896732	2550.54617241811	2963.57125939749	2769.22394234061	3882.60664305526	7153.80170217368	8207.54688734204	3191.59077904786	2819.782568098	4105.60975010425	1705.64880536314	3701.21483458984	292.140038768016	1342.65238128898	2509.44018816608	3129.05807636877	3307.23526801748	6855.60544392235	1796.56293377564	2633.79047189022	489.818590228243	23.738825047509	4219.12497809976	638.215816778062	2038.36648192528	2088.96589497949	3204.88711211268
12.59_793.6245m/z	232371.135703503	198401.267976429	224324.084379387	214754.674658161	203483.76516414	245157.191685589	222685.882631344	243683.732385712	208444.788661444	231492.941011455	189462.535159561	187472.575975049	191598.485099602	333970.418681767	212534.902922029	402185.005496826	196540.977021833	269568.273644767	290468.461850174	192021.017631394	338744.844106985	89219.770614197	193122.15677675	215848.342290605	253919.056239041	190644.310054212	194551.007733229	487231.705076571	348803.059388113	184494.48611335	228156.765181621	138459.995782945	171351.779379685	301284.09718371	129047.39694257	145521.130660309	171650.413385748	238967.873095007	286951.326476606	121142.374209626	171310.09122142	167521.941449347	78794.0520156305	136197.918860454	262899.70749619	212335.978733254	107848.877409612	189365.580475326	136834.343214275
8.26_824.5471m/z	465402.487698742	416544.520042515	571819.361722023	431622.536938981	452009.122264468	561428.265331661	538098.790330268	569985.8599448	519968.070528525	557104.533070603	687763.940938739	539269.215766664	342568.77848644	208022.627596347	509764.00188308	629839.587877703	760182.547948544	510454.256161826	415078.904324055	249215.428148642	377946.083444366	527865.699084285	122031.996397133	208297.701440237	430106.306385468	330162.833519885	98369.4947458533	456796.917889748	425483.997910554	219287.85721923	880847.312861448	904815.907271209	415769.239145424	503539.608791384	334680.616259939	299569.884107239	252965.741999404	428008.238392362	1049932.49636904	689997.832811345	612542.116047011	386508.623877415	503718.134497509	328636.340586369	634926.62308239	1006468.0690516	560677.788221691	1087634.04231868	242755.304631993
9.05_1187.7438m/z	2230.90803234992	0	476.221557617342	0	14047.4598946901	389.72937853657	7289.76788845668	4009.58196720296	0	2818.85621946109	0	16920.8231709324	0	0	0	0	0	784.097412109169	0	0	0	0	0	0	0	0	0	0	0	0	0	0	0	0	237.381309509217	0	1066.45478245655	0	0	0	334.247440905794	2375.20812988334	0	0	0	0	0	0	0
12.24_608.5266m/z	1332.84767150919	0	2463.20275878887	2525.49074554494	1005.8331527714	1700.10272216796	1184.99715423644	2443.58047485342	1365.88989257805	1925.95980072127	1515.16413498003	4785.42901611471	4666.81637573103	721.754867553133	0	4357.77007293748	627.190017700165	1783.42356457906	4261.55874316554	710.230567931871	2642.00119781519	350.146209717302	0	122.987815856922	1013.14712269009	4151.63526916491	1833.77738952751	2929.13973998937	3628.86568450768	4212.26717376688	4217.67712402446	566.113235473728	0	2400.87055969246	423.717492500132	0	0	851.468994140719	4536.84794616745	1030.9038246488	924.180198669732	1036.80876159691	0	0	252.027648925843	0	136.274696350262	1580.30137634292	0
13.97_888.6753m/z	12504.065000506	13705.330959122	10185.56511233	8955.32966613683	9511.67169242705	10633.3601859071	8373.22695235272	14154.8829008042	8885.74291515292	9580.654469009	8308.72050597614	10687.2350826142	23273.1646040898	12034.2408964102	4528.34289739285	17053.2700423578	14494.7713430102	10330.0099244346	21582.3794206193	4354.38738171089	20076.8822899636	6700.54434630476	12697.6140524744	6706.73123414356	10894.7374355881	12440.6641466528	15311.4959663361	27235.9082679655	24896.6706558827	7892.99765831926	11814.3516818799	10821.3954352349	10721.1696687353	5684.54756927532	2199.2198545196	3303.02868143156	6252.36635658551	10924.5632008278	11393.5142115375	8564.50035947735	5359.78603140391	5263.73826275227	1062.90248870832	4347.43596783315	9357.29454579015	7272.59150760493	4748.91852763772	3171.025620135	6317.7066892668
9.63_834.5293m/z	49598.3306429183	37544.6411444048	52794.2002719986	36832.6260082865	43566.9688527942	48418.3645976739	43783.6708077911	51671.2561586297	43380.6418111539	51539.1858126959	41933.6283415255	57642.7271045012	36053.0189177069	49610.5969574493	47127.6132719068	64620.3939279225	50068.1689169006	48093.7758834078	59800.512646495	30285.5705917653	52145.5084030349	11821.9769153094	16967.0562013346	32033.6198954463	41891.1022979581	63189.0378999551	22639.0349893558	61551.5994103261	51791.0499961095	34751.4945961663	68980.1680420394	54687.8787433713	29123.6778205072	40914.6582249685	28068.9264236059	32266.7800229728	24299.5381643163	63253.644934057	69607.5194963049	33632.9989382855	48241.9118606563	47816.8995381179	30751.8048351331	25747.6346919175	52235.9362095655	63144.6935701673	38112.3268269469	59115.414351117	26964.1419776942
9.99_802.5609m/z	34723881.2745439	27236251.8556611	38589472.0088005	32181266.8485023	32030838.7096007	37133520.9035505	34157071.5481075	36150101.1321044	31921516.8401352	33319835.2641638	34594016.7555881	38736290.0405027	60225403.7651739	30982745.9286784	23170341.3416032	38751470.353798	27130565.0713382	48271360.5532953	35109859.4647967	37858504.7085764	31414565.0341714	33234451.4646679	26029441.3275209	34413201.9692312	40150935.773107	35977619.6535656	25755357.8869978	39486620.1251493	36631789.8399276	33218197.4339263	35902401.4155779	23852179.0800294	31776054.8216568	43290889.1353374	18719918.6450406	29633186.0734897	29062452.2687173	38640829.4463723	49916642.939834	30461555.6781034	29686168.6861417	25541881.6629742	19763541.9884275	28459566.5567012	27471944.5956951	30139141.4442317	38659535.0416409	35928944.0329323	22622301.5323971
14.59_696.6088m/z	25750.1685002086	43459.4556396495	24427.7698881226	23349.7268020141	22973.5289524496	24808.1650754384	24516.5455973949	29180.7873710496	21654.5420268283	42759.1975329089	21600.2908044682	26892.9787998622	31871.6594041833	29730.1508153077	34002.2640844815	38233.554883876	22055.4086795313	33436.7386092107	34946.4219027612	14365.2950994969	37949.744016488	20952.560133438	19598.6148861555	35438.5372204572	29810.349334971	24628.2691101594	25885.6813723059	34250.3009323653	39544.2624323702	36629.1566274151	42954.1224351927	32344.363790936	23052.2618862941	25779.5535462065	12706.7812605922	26784.1565197123	15514.8861339362	22504.6060171247	33452.1717849986	24825.1442250341	31134.9028109329	19773.6589598119	15325.4272004341	16849.4600390914	23288.689279798	25001.9357119224	29986.4894528829	23066.2414858663	20407.9707010837
12.44_778.5675m/z	1150628.69674561	1006226.41719782	1244568.94203023	1036979.74373133	1054861.10097339	1183157.42951182	1098831.71037279	1242615.0247547	1002772.57950552	1137807.37035423	722414.258033911	996020.380461221	3249953.88017963	1317160.15330891	878171.423136562	1390085.74939651	1131303.83905536	945266.490432177	1718771.94829024	715976.934259502	1665764.92459457	1171483.62147338	921694.484928567	871677.368577906	1186442.09592874	1422600.40431895	1509695.20093938	1657549.93687906	1415137.25441192	1562562.817839	1160717.09513117	990098.524782249	1197158.73464198	982598.08283394	422040.25780016	524715.026006239	783314.024747066	1274493.26410693	1356591.36109206	674635.962806152	790536.846096343	793275.963973526	461684.293879274	530936.001715592	935585.539543889	961059.146206114	689631.384184497	844325.252334344	896260.170629895
12.28_745.5639n	2974807.17243455	2302698.02029236	2704858.52081853	2432715.03883785	2327173.51367801	3102111.24923288	2371793.6229571	3043610.35598151	2275031.4035611	2820435.35302424	3345646.13241112	3969943.70029913	4400216.34857613	3328544.97338168	2068629.27235036	3747493.38440174	5071587.69768475	3517259.28331262	3472774.49493295	2872890.61532904	2861276.16584467	1830403.41166927	1622905.33751163	1538384.99918385	2353449.91531684	4127566.42539381	1717200.95095186	3941502.57597073	4211755.74636957	4275628.01523987	3449005.73898637	1581734.30475841	1271564.75237232	2221468.76332076	1409817.5490198	1135547.38825646	1840543.89529232	2772789.81156832	5504437.13785841	1696069.04314254	2236035.71763911	2039035.82205085	1455480.90602894	1443050.88099989	1584514.26889349	2175633.97257169	2087006.92795553	2930248.15843821	1827807.76990185
14.44_828.6584m/z	460438.699663034	347475.229265666	378591.928275305	378170.126104195	359893.064475263	374290.294543514	304044.142812744	394923.371856101	276811.533848351	371808.177218289	305828.848935402	321852.497806262	998388.345521738	530106.104982605	320918.322699279	644827.612436987	439630.449467715	410613.65125911	970954.200432976	301311.873379883	520871.264183886	178043.991127981	220707.025319147	261554.946819319	453220.371810488	387248.896004047	300832.022168538	950217.662395446	845762.740130133	231765.103634839	380426.054038651	354292.24866788	423573.327052122	532313.377760824	128272.648066581	175926.798077561	318127.336058261	420963.721597236	403206.468728211	482429.269040289	183152.383031385	290118.456669763	158867.576219835	203141.122681588	501078.632763429	288439.884926279	220020.38219742	408340.369974495	323690.975384298
15.20_960.7458m/z	7714.39645064938	9683.28553215684	4772.06289318129	6578.28017610682	6430.6928005352	8234.60085348435	3898.54489297544	17457.314211135	2795.33836109308	11029.4952934942	2865.67205452611	7682.59773311551	13132.5161277174	19165.6399069836	2035.8372523237	34978.9088840926	17681.6050660168	7724.01360313067	31519.0259289047	618.732311248865	21424.8909796457	536.5749897593	1857.35228131378	4552.37280054216	45690.1993890184	2703.99767532196	201.013312602632	77043.9753487956	22122.4737525377	604.858233404866	5383.14245362043	8842.59372212644	1959.16166507465	20778.3711419589	2301.79948572945	310.944881732047	3256.12010818747	22850.9871488367	22659.08198325	3253.92731553116	8054.32207807271	3572.00479764083	2659.27841186549	2023.48772033739	9266.56229992863	14549.1567105984	1191.70434988623	11345.5044177282	10548.6193342782
14.55_859.6605m/z	14776.0782737722	10990.3902114148	11916.9515363013	10397.7517011406	9757.87549055926	11123.7900750993	9879.30384806321	13565.257636617	9092.2601658788	12619.4773626885	12421.2650708521	8029.60749075288	26581.0734749797	15239.7337036346	10866.0354309791	15502.267212819	14483.048677692	8386.0940350908	17998.5453501135	5290.43162402466	21492.5548056585	7072.9240492189	14215.7547355899	4872.55335005941	10562.2242664029	8846.57671118972	16798.7115864888	24296.6550587081	22080.0616602421	7782.03598742345	14632.406792863	11325.9805604821	15689.4392558687	7469.89264951812	2562.73366546687	2259.623055879	7566.68369348052	11228.5033915992	13725.0056976684	12121.0683313762	5050.95864882627	6002.14804189868	3411.36063947699	2346.17703369341	18651.8879606149	7548.69153204037	3708.05238766195	5689.74666897784	5082.65103350971
11.11_852.5782m/z	485913.011952558	401177.57113295	528811.578593731	419633.101368009	421748.764691475	523659.691095987	487797.136488556	521512.59566066	457235.046278716	506501.53350218	528502.45877234	456283.839936908	265840.921361706	520894.27909966	454686.812186741	519429.905924101	570298.268316796	494314.393636623	564977.995020712	337857.555636077	437821.504000343	272031.558891385	231745.820878671	283205.674111985	443498.38563123	390295.948048724	375229.266673445	576312.378736522	495916.646381577	265104.452910209	492738.261451128	580800.470871229	363978.708373941	431233.762386794	372887.497348902	345740.088014679	303122.518895452	592901.486396057	787594.0061478	599142.300799163	501784.47919434	570106.555697901	353930.376371011	424369.504955794	566377.218522666	767099.172392939	566538.522361715	660352.638670042	324129.886148016
14.23_795.6393m/z	4347316.81627836	3323130.10185714	4064113.2463261	3800307.81421769	3569079.14079636	4527435.0121937	3615021.61310124	4365942.04349917	3198174.88036553	3895309.7955733	4004052.42947674	3585056.2179998	5237276.35178931	6500704.27793021	3092192.21692803	6925828.29144263	6531058.14219456	4843599.37514467	7167428.56781898	2312785.05974867	5723750.40765593	1575320.18844735	2582930.55678361	3322203.57902696	5109733.09553872	3462921.74240955	3011129.90453614	8610762.32130358	7036005.46288174	3140808.53500806	4107620.9863094	2755882.54632011	2882085.8550211	3881984.55961481	1801272.60912809	2001290.80473224	2439536.85669786	4605421.46791182	4858223.93533387	3359024.6247365	2311290.24993464	3161067.83688683	1928247.32735793	1966494.71403045	3916238.75949356	4055943.32726584	1874257.09155234	4272604.63428503	2775348.65903272
11.78_716.5263m/z	268641.629129964	202682.321692019	251836.507949293	249702.793568736	248770.520963824	286348.941283183	230067.797482006	307327.457363628	225213.970580919	263744.672973611	307376.474381638	388551.607437381	632779.103098484	221555.899263466	148436.58118037	323508.29967315	621286.469841681	264083.356124558	199114.772015263	329005.376717409	227159.703343545	338786.806129609	174009.074965499	145432.017124779	234892.806184446	308029.043206306	235971.773169263	316181.645582445	354479.65973837	817685.156445931	329052.760531842	193019.289068727	136280.356222002	222062.08050526	119381.622017073	115670.816714043	311406.862579234	204593.094943251	494977.297957893	120051.911353526	165823.799638406	190081.068365911	116810.07167345	144587.221734851	176541.116273913	197793.612033153	119800.670841402	230052.653855098	153481.395747917
1.37_293.2119m/z	1404.46458898283	1227.08931539538	1987.7690286092	1645.84514367624	1362.01837779278	1610.02952253546	1790.956223156	1830.96870909809	1822.196725996	2484.19791238225	943.565625099539	705.031083294755	511.84440705845	512.553209045621	902.653921187445	1456.17428910995	826.416792571416	2432.37906836626	1812.89228860992	580.953826658209	1408.71529258655	394.040229366087	1201.72157381117	1710.07003416566	1182.58640846493	1740.05975072178	5245.24929540719	2063.90021694012	2678.54523172198	2265.78251013243	1697.06569988233	3892.87982224801	1319.54469106828	1128.46252621655	1280.10283364003	990.606022412303	814.297281502187	1274.14318120925	1238.61034967269	816.9612697291	630.433298531771	663.985257746782	888.376001800572	833.745584814181	412.716700856985	3615.90410754468	1039.68653890817	1280.9533285634	3133.82076678033
9.90_697.4832m/z	15034.9714297033	6910.59459128447	18991.3054823771	10366.4619522414	10319.6579574578	14664.5183375327	13339.5507161556	16802.0393274371	8734.62675017264	12263.7573164224	8692.20409638562	15794.0711886654	47246.4552402688	9408.96183273576	6425.40302293824	22795.3174941728	8905.52668683856	31846.5352916238	16151.0388674711	13884.4139312419	9996.55614251391	7044.58665087361	4598.07683301647	13395.9544875887	19919.2967783975	15220.8577294763	5003.98599011222	20024.966682656	14183.0089041303	12515.0044819754	17568.842346576	7341.50655748424	7418.80015982634	17314.2461690687	2906.34536937549	7630.35317993261	6852.27410341914	19546.3695207429	31825.1042848625	7989.12006330135	8923.98043157838	6148.08839369291	1878.06104444718	7454.87200168394	6950.63205867381	8656.61232601385	15825.9806987758	12715.3663204493	3965.0689828726
11.08_698.5137m/z	48662.6993046125	37885.3422440415	43140.2117236045	41306.3527967345	39242.855038143	46863.8790891512	33233.1606927225	52259.7126152961	29221.9902857814	47737.9284670722	45606.8811800201	25799.5070884063	56995.7735181275	78189.694206695	17253.0881659018	59769.2454396165	54834.9663335343	26752.0768636475	54049.7487844834	33473.7284280633	48303.2424603966	9869.88030810754	19240.0656854609	21755.0009219167	42778.3875949698	17988.7495329762	11681.7926213598	124960.151852879	33011.1594038876	15824.4755080444	23744.2734410284	127689.866103882	20031.3957059427	72949.200579224	14730.5945912971	17210.0359780465	61799.8776849276	36717.1807303884	66020.7727937771	21853.2499814364	32730.3143145527	6936.74135591283	19077.8589443455	22613.1110865001	97829.3905959516	21328.8431938086	46397.2061061135	29918.3273275419	28634.8522540057
8.35_785.5906m/z	61368.5134328242	55241.1572524115	91308.8480251886	64700.2082277019	55010.1417351612	91839.6235061407	70151.256457352	103690.627750199	71549.0416941474	75620.260767663	41139.8680315242	103878.189910633	133121.587831488	100170.345092007	71759.4589490349	108710.115386596	90492.0359492218	99191.4738940726	116039.99988489	46823.9818670957	122725.623857924	32103.4504435072	29873.0628222198	76630.1409120468	94873.7208680863	54685.0675346719	52302.5816064422	176611.17667242	132621.677495009	85575.6818612973	76383.894502942	117011.970403809	44378.0521075703	51074.8250194153	8049.80434219376	18498.4923428824	27608.9692309904	78014.1707666628	86236.4929242443	39060.1335857913	44602.8315612577	36671.0580019519	6223.21755663286	13454.8703248733	62658.3275248878	95808.054869096	39146.8036065327	32164.2117120884	34511.8856184294
0.54_399.1071m/z	455.640734020583	0.242947627253366	397.937404827001	0	540.572774875452	437.376614337722	1824.77591525753	364.543621242526	672.448497080093	273.664728874342	177.059413110983	688.037798840944	540.16272634457	641.303249513479	9662.50474669778	269.866831174301	108.95187235135	902.061121710779	325.429211838735	757.512946814407	116943.957565556	21103.7668212439	30616.914855707	131.173231295407	69.4782634302991	356.7206894776	12944.0045919883	34835.0891866041	1643.38247680618	4771.76211480497	975.042638245871	1168.81669794297	446.508347293366	335.632082907458	100.013397216987	89.9849365193021	1139.76059722809	294.489017569661	453.692848107331	0	22.6259105191601	241.866631887075	20.2312347620313	286.09612380027	444.030261348359	1140.12219943267	0	570.750917721875	2685.52299424377
8.31_710.4751m/z	2583.78189580635	824.027428155959	5449.87673069021	3566.47223196944	4090.58403983991	5194.91781367283	2300.9477251971	5512.55061034154	3345.00466283431	2997.1238532356	1197.14769213654	5977.64276337281	9636.10999690961	9480.28457798046	3097.18505268103	10777.4152152414	5854.89457350734	7695.33068779736	14936.7059333828	1696.12958634782	16446.8187050542	238.155990600682	1123.62077355777	3913.94058183145	9185.10999094	1445.29547119133	3802.98223876399	16313.8530755812	11018.5635953665	2052.30364484203	5836.29020706203	2434.98156825863	1706.35751842604	2039.26082686299	0	2206.21497235815	0	5745.87915825575	3529.48476324342	834.31094360324	0	1006.44458060989	540.204935257617	381.259479522721	9421.16426899395	7028.34514629751	977.536574265226	570.449234008695	292.3438034057
7.87_595.4953m/z	40517.7060074572	31054.0320058042	39681.7976284044	32826.4753342897	35844.4047287429	39340.8882815219	36257.5592763942	42609.7770402366	31964.7443957491	39564.5819852311	29758.4067024921	31763.22127996	45744.2617619785	58103.8019930911	31017.4377049714	47848.1687832996	34501.1593844352	57140.9077947931	71208.8024552219	28058.23359446	62951.0086129112	21276.3436484911	31938.5073829961	38284.9520452343	48680.4346376008	30932.9742354682	32428.5966614356	59900.4192461612	55571.769791663	31634.4046436296	36449.3216115254	30684.5955934901	35811.4411352439	63351.7204438238	29561.938547973	28187.8799947023	36382.043332841	44943.545274342	66834.0748757158	29131.8078292943	25923.8284045097	34670.4789717349	22968.9186815493	24326.8959491219	31448.0260681658	26941.9309714344	26080.1855810057	39275.0739860197	42602.3229691347
4.87_595.4950m/z	2484.91131663748	1016.44814735749	1175.96982519754	419.213211059825	2786.51356257475	1035.9512289088	4419.46911660041	3420.83028138175	1714.19699735346	2728.77961711895	0	0	187.34535397439	7196.03770773096	4388.38742065453	434.067031860514	0	6195.62068800361	4548.72962961462	573.407768730251	3925.7141564215	0	2285.61201789751	7815.89374890496	7754.07313783991	209.879142085442	1827.67597317586	2157.96241437694	8941.10047072159	0	2181.67620620198	16024.9524116942	1095.22963515149	17505.4551593292	2785.09186304035	4685.09905053164	3750.76383772207	3717.76037790043	11641.9565417771	2023.4432047854	2161.61885070764	1128.91400146474	2953.98961745698	794.789800969417	0	552.285038598798	732.996779666114	1864.94735198227	10641.6813119958
8.91_800.5467m/z	599759.536643978	518444.14683627	724882.685531404	553643.249542545	583492.054739301	694529.930117455	670494.321495558	715275.517348897	663153.418759111	700530.853386143	767262.44988522	746000.214248817	905098.591010774	411135.818562769	362392.72302704	997544.189472371	685899.893135826	679343.92048495	396730.224857578	602369.076027104	400573.67517502	584612.872929801	207324.748743511	409041.607733943	923497.695935356	354390.542609808	329814.557868785	396179.113922498	424393.935887438	599124.208856186	580601.483947563	1016020.69777497	552528.599791468	841813.175476356	384005.791809122	386243.149246833	717850.286751915	508635.563295367	1074534.35196796	578562.387069513	699110.845550804	327754.43771953	372015.985960388	554219.10471451	781515.878300353	620208.749747452	756106.814504362	1057457.78947953	373135.001105023
11.42_760.5347m/z	2753.26072641571	1151.97609341122	4594.53286795651	1956.10317577364	3084.86795377661	5112.31577820628	4294.04328080779	4769.34434124595	3329.1475479746	3889.84098737113	1797.74817874391	2074.65666773212	21588.2811319016	5526.71752768173	576.139495849614	7864.80279722805	2053.76138305612	2697.70424801074	3689.87103271661	1633.96288398808	6184.82192108096	1023.43966098611	322.372629098537	806.537926814878	5823.4000911944	686.665981555514	1268.41028422516	10244.4180771819	8660.87160946204	1746.86477078116	7398.10851003652	1748.12611376587	2468.97282119118	3354.42674924495	439.791252136263	253.681518554666	629.755615233903	7480.37866485544	4602.52045337541	3573.7069433571	331.527206420768	721.725925445697	0	323.319550360702	3655.37249865804	1546.72605058084	1986.5067397167	652.69792938228	2189.96727441098
13.39_862.5648m/z	35105.0038252466	30542.2655761174	35911.4132291904	28522.8162063754	34382.4876568716	39096.4451893563	31942.0014768766	36408.0466757855	35340.0504388108	28824.9313446392	26518.0743172372	37429.5941339986	17298.0520792502	37150.3016480322	31804.2474808888	42055.8946364281	28012.1549663995	36058.7810442875	51557.3119019325	24118.289440163	42544.4995131871	15615.3294631769	27134.9775201385	20015.2222321413	32949.2995032976	41438.0196834687	30910.1438051448	59370.840129149	43442.7947664755	21162.365720517	40264.4537187205	34221.9586438969	32252.8783820121	37009.5139364111	29060.1295310525	24780.6749712365	33534.0818175557	48077.5153787078	39420.4602106261	33369.793084732	31414.1996515511	39830.0406777731	24334.9940687859	21687.3919017715	39507.9140139256	46850.7895525874	24377.9933318325	34989.1435581981	42808.0369390256
17.35_862.6727m/z	14303.7120821733	22225.1984296329	5699.10422647718	10756.7300067118	9358.97383314304	17451.8472128173	8346.94496287422	18184.4356524713	8610.49411367491	35163.7521447223	1738.56161818569	12292.6019941689	45451.2379459241	23254.3163427214	16515.6834672851	23582.5792005421	35117.0760709639	10684.6418897372	46595.3796589399	392.495150872125	24035.4503334382	6050.52953689214	5562.41261113986	2296.60390281743	29429.4712869294	2501.71419724535	1297.17471311812	36164.0585760433	33898.4781417932	12964.797894889	20385.3982326863	26009.145272301	26833.8708054375	10254.0886105388	1705.86673059514	3279.81182597653	4084.60310093224	17660.1032514141	10661.9178153671	3472.01510967903	19716.9834470232	6003.95926013109	2474.29706546019	1503.20005647685	8036.90379533393	8623.79942591407	11743.6140298972	11645.9162619003	19251.9082655318
12.33_878.5932m/z	940428.391885636	829068.384526563	967579.799748205	817732.343751184	805103.971682364	987323.678480957	855866.777339245	1008708.92081493	849104.45238392	985444.774586217	911157.724997395	1138800.63853368	724028.985509274	916724.278043114	640528.797493663	798328.348206723	1097373.66206101	1013995.69277186	1001954.45452668	820110.748486319	575779.358646365	506998.021507857	487762.907299501	671023.634992945	1130608.6834215	633261.302184998	999876.706752262	1868404.80837419	1857860.50814031	554091.899119426	1346240.43342692	638085.156203272	579922.269793652	914821.148160261	719939.205125743	1253577.59621898	503576.472864592	991464.212948988	1399248.22541006	1311358.02407645	605483.547758605	1322060.15244767	544930.541402237	432074.281702128	787098.699892284	1050921.39959101	1343069.68549995	722845.770794587	805988.427084369
10.09_819.5534m/z	110109.848802178	82590.1672842118	139081.905808826	107161.269800238	104094.766110903	129614.231320021	107350.414042143	123757.740515742	106072.074160871	105682.62368977	123598.375381544	149989.885145471	207826.291291825	109225.517947717	71654.2408244137	155241.673235343	104365.855135805	175405.349364038	134635.077998385	112719.344728085	115706.153838757	96173.9942494819	74898.4743094665	105654.949324953	147032.004893547	126258.334890059	77543.1391658816	147361.797822999	139648.744509789	101636.908785092	125901.239178078	86346.1102390973	98364.7270376464	142910.972633375	51816.2376098302	81839.5588000949	83070.7953780678	139592.355853448	197594.565738691	106811.977105982	89133.016980447	82224.7649668203	57582.0031010878	88528.588360407	92458.7284281239	117005.278718109	129380.14265672	131052.309598343	61593.523006187
14.99_668.5778m/z	6316.33337428175	8968.35336567882	5026.79537521301	5054.13829696561	3814.29808799889	4828.48784897347	2704.64564164558	5652.05459292449	3312.97673431406	8015.35452069119	4391.18007254005	4449.65609940106	3396.51183080069	3937.85712088001	4521.29125727081	4807.88078512504	2023.25986081272	4728.2906016076	3302.73043282522	4020.84639074178	7064.21123408355	1332.33170172028	1514.81749047478	5941.79104496357	7553.45102403801	2928.7845045032	4165.25172567638	3856.68423461823	4736.4852559817	5571.93401015434	10386.2173736609	8974.19299332989	2305.54467758399	8145.37426457539	1894.28781008365	7665.20130996155	2847.9677998072	3491.16275933667	8806.78458707496	7018.39491748918	3496.59647565021	2733.26435291196	1753.34611601067	6181.60180384072	2551.79142616282	985.41183181375	4603.11202941205	4305.40450978594	1511.94759368962
13.95_880.6104m/z	225246.83676406	202093.350184162	207610.677887574	182285.604875324	185882.190925907	242975.339112427	195810.113671732	240124.420915663	182831.355984253	227787.061973372	167572.537357055	183208.305747461	137361.494437007	315061.215925198	119520.894209087	280198.512830106	268156.133577483	237268.811110765	343375.205169541	139835.095573571	160999.925828521	79115.5293775475	147208.836549675	127119.432609216	231099.256238197	163253.837509376	293642.915303287	305487.97100852	299866.04100958	151182.672557981	191356.007069686	245257.716452456	148748.204938947	224015.71840325	178790.551862015	200446.732216712	166154.969364832	292295.626470362	447798.930790433	205241.7419201	195431.651117469	308509.668676761	129427.852077248	173489.45034816	161197.422110335	331420.535470147	184693.772964504	334509.198471828	189781.574403336
13.42_880.6089m/z	210236.632727265	190108.570932455	203927.33456687	183202.049191854	173539.425149731	226337.4926207	196505.537171443	220746.794932715	181686.497628379	229412.017355259	181312.867467108	221385.74616879	145678.528919246	292748.848451176	155855.438087888	264434.375076655	284601.014282083	268585.112642571	342729.36726771	149735.44926786	142658.880293495	75913.3510959145	114369.711653532	138637.230781353	245578.605575626	176208.673686164	192426.544880936	278019.561173042	280195.519386172	146405.438789298	195812.223295017	232268.069657498	172998.411152552	272083.59451784	169593.095198547	182981.602345365	128297.223570938	290999.6046172	426237.830309145	229925.017191089	198920.610813327	241871.852007425	115515.346523363	165370.992481783	184384.529441327	368742.190953858	207622.149889528	317381.925248875	133323.836931206
12.98_1263.8386m/z	10287.1090032207	0	3683.254517577	6805.22245711253	2425.2230011826	2685.91439819167	3631.63988005332	5997.4898952906	402.078655670967	0	7180.02002969184	2357.66275024332	18094.5564723145	8314.05849846824	0	8434.7557388111	15736.5189978547	9392.8669461279	26034.0828378317	2868.03312725352	14417.5799281882	0	1046.22585254615	0	21725.7955916737	6305.77746988742	2873.82106357007	39842.3619047299	5652.72037654275	0	1717.87170410153	0	1908.00101282742	13917.2446582589	3735.55127571047	0	3763.8375498836	14223.6483744161	14008.0975640413	8168.46776555362	979.151902030472	11451.5862697328	4108.16372251177	0	2083.58457183758	5561.02834367359	0	10850.028818948	1119.00152587907
0.82_311.2224m/z	9657.6350798173	6346.29324964694	9297.10277766254	13492.9488620796	10459.6516115296	10976.91072649	11600.9930432942	12450.5802192268	12074.6804038171	13964.9408787839	5113.39615842423	7506.85560000478	6186.39661315931	6136.79225270894	6515.83053514605	15312.948948499	5719.22192273883	8843.46084914709	5776.7502095214	11721.9869907268	20343.7603674855	3933.80671607184	6599.16130056071	7429.08072408458	9404.58549706224	5062.59922789141	6901.21099128622	14363.5434633328	8300.65846727097	9963.68331372836	9228.42181879961	18863.8611859782	7152.08100998809	10983.1134390947	8256.41399073222	6281.65062156677	7387.40185830714	4926.40642722552	19220.4961522535	9351.73017161838	7124.61644231149	5827.80885840303	6126.04768499178	18178.2303089255	8172.85744547575	22714.1714183231	4334.76911326195	5851.18096740733	4282.74943271021
11.42_858.5300m/z	76660.2147254379	56998.1735031233	68315.4975601064	62230.2041719262	60811.1993022489	81722.1923080811	58786.0414916806	88351.4903755788	57779.8167091253	69578.6356948859	78660.6698572698	97449.6184638161	99337.5169715751	50645.0419885912	27570.5701698172	74464.4932968667	138189.044572101	75540.7812962315	57509.2461938794	85152.8565487397	61250.9613671593	58906.9375946759	32426.6712837757	29678.5197915609	73939.1418851452	72082.562101928	47909.1712854559	128400.3475719	212356.604829604	89302.5307828005	188201.386107724	11391.9401253541	8786.61291698981	56472.3050016347	24167.4539971117	31709.5875994424	42559.6203470954	35354.6420251812	176609.570229461	57773.6038971637	29646.8601711086	75934.2337845857	26373.3604427171	11890.4569493111	24180.657014489	46157.418411929	75658.3163662906	43243.7899092969	57090.7319780677
13.76_800.6276m/z	48309.3503664278	33561.5161417707	37690.1822393078	38003.4955936662	35212.1564270503	36455.4088486731	30940.8365235564	45326.533333063	25290.7141548932	36003.6000530757	29108.2113821165	30768.3645505275	99016.2672547001	42504.8837554277	23774.2405355516	68803.0387176717	46668.0572059594	36805.9666666427	91139.6521394336	33516.8379569776	46538.1138093017	21684.5661670715	23405.2969959206	27104.0968667942	43781.0964102303	46979.3676401485	44646.6501506162	103128.103032245	79514.1856234865	18594.2904049321	32040.7225794121	48667.1634559905	60084.7651392571	40341.7261501839	5679.15304428966	16889.9004646366	28708.4765866338	47058.9520358704	40576.0995143046	69511.5113897295	11276.766463751	25359.9477733955	16160.0309277488	15003.6515572319	51407.3720114805	30202.3828679981	23364.1637728084	30639.1946924231	24513.9745021269
12.28_873.5585m/z	3956.7805385286	1147.18421173129	2640.72154313058	2676.41611138337	3514.8773557058	6016.12988162426	990.880371093577	6213.93906398257	2075.67111666582	5540.05769366389	6002.0229797358	9476.76855149132	12206.245025003	4533.13522103682	537.339317321858	8506.02283499347	13345.4455485423	5349.60977554172	6442.46073096388	4686.3764477744	3814.43828465338	1984.24496460009	326.907104492181	519.157980965468	1860.28567865112	9438.26367089318	447.856155395752	8532.75055729414	7857.6097413076	12537.1474642948	7336.73532543335	2429.39499823306	553.505760192764	818.757369995304	0	0	972.279281615981	5001.70418474511	15719.85627876	1233.7522119699	1847.37278247429	1605.119651795	217.003844394558	183.412540809891	167.445556640613	1017.50461274103	401.915130615281	2713.8294252954	490.057533263942
14.69_654.5634m/z	9367.72705593206	17885.5532422369	8618.92463674456	8782.44973806256	11195.8644442656	8193.02457764048	8318.69018021449	11974.1996407368	8510.88276414361	16849.5285676863	9880.25935382475	11590.0177291999	15393.8189240833	8940.34832000539	10914.9312622527	17943.0161278636	7017.0427196597	9434.61453186868	13043.9635594304	6924.5859103167	14236.9370697329	4503.15624559767	4292.24979460057	17139.3093799038	13103.6841106398	10300.193393153	13213.4541443133	13607.8459383446	12490.2069915786	14959.4614130487	20593.2060141332	12394.2400487601	3568.8053421144	11389.8422688787	3401.4859288136	11329.0904302052	7042.34553098342	7344.33957759356	17557.1354297588	9525.90210273218	10568.6146849859	7036.66858865893	4631.48542061201	7395.22371709282	5771.77513034485	5630.78314324711	10462.6310014856	10458.8506416839	3187.26573897674
12.33_1556.0660m/z	3687.49916986943	0	0	363.145477295003	0	573.761581420369	0	1760.2626057726	0	2667.22996470798	5932.75050521191	15367.8407038717	1601.49659050509	4245.97379990372	0	7425.46149064356	23277.2535055195	5533.59324938302	5505.96748211829	4638.88978576614	2654.55745671555	177.415976008652	224.324737548841	0	273.005958557148	17204.1185991409	0	6837.72418584068	11656.3797213818	16184.1259670252	6200.34341896083	0	0	0	0	0	0	418.487257927606	20474.4879481126	0	0	0	0	0	0	0	0	1796.43716079621	0
4.15_812.5198m/z	684.153198241772	921.829059426184	1877.27344762764	562.633392333725	534.779457678527	472.123703003188	1118.19742504955	1149.00469970695	422.92094421357	0	2578.50201415867	392.222412109188	0	1060.25215798771	0	1721.50079345735	624.766197204563	553.385406494355	566.672210693017	0	2581.74720764135	0	0	0	2281.76522827017	0	0	2620.78187155409	1646.77229658308	0	1207.17930495409	3802.79374340106	1323.40793689513	2847.71526340795	408.630264282613	0	325.071243286341	2577.93927001951	2227.92644683574	0	1695.84365844788	0	0	400.990722656504	1442.88789367643	664.49351501468	988.871185302093	594.682250976559	399.404721662969
7.85_712.4982m/z	19056.8827874072	17926.1457552988	25131.3878891285	17104.0454165519	18425.0382574314	28547.224909044	22341.1484619503	26187.6407131695	20254.6033695833	27690.1328652126	27968.908206788	37863.134418665	42013.8016605775	19237.0009624246	11569.32456674	59871.184750678	32078.938356493	24573.9545257769	15761.6033760849	46434.6125246151	21276.3610464635	10404.7378898971	4306.66277976108	10238.3974577921	28606.544675405	8641.84670280696	5612.52165222193	20301.3546817212	17095.2678770895	38000.6642232451	25514.7030330006	6028.3804858194	4125.0042776557	28410.7980527532	2937.75511854583	7144.04371709765	31813.9171519248	8071.53821193816	53454.7545115705	5616.40641344481	15262.4724080813	2073.22881317124	2688.38783989113	6195.14661227661	28904.6823225339	13442.3773096546	14628.4707080686	20865.6517983843	2426.96794411217
15.61_988.7768m/z	10093.3211038491	15408.1223847537	3834.04451545826	4244.64554873147	4157.60058033877	7990.64268603529	4239.72631600437	19791.6955474024	1603.8059387207	4995.9824734001	3721.12877849699	12652.295197171	8174.81869528064	22333.1195981305	1112.16951379558	34194.029104292	15435.1132772898	11796.0973163335	40293.0240253444	564.040383883656	22922.2098500601	827.412865562525	918.123898518193	3834.36206645091	44560.7254494416	2994.57990581719	0	88950.7322775217	18107.9857538514	197.94475173969	4550.44781080652	10619.6345302509	3133.55595480902	27304.1695476761	1921.72371204068	1452.63384129981	3483.89889820736	34913.808915966	32530.6759740612	6275.16078380864	7254.1711230619	6330.23489576093	6002.86459350473	3351.02714584116	8437.35947271376	16974.3343772739	1419.79945321785	17725.42717881	14388.1961565639
14.00_636.5582m/z	2999.89423407368	3075.55961054529	1174.76562500098	1668.45686281549	1485.13345820434	3373.96433016791	2294.1591339106	3233.36711120691	2391.78865980579	2795.192027598	2153.39886474665	3952.25584705079	7738.57891845462	3376.41407718875	1670.05665264556	4395.39357774358	1442.81897841108	3535.15917996056	2265.28594970754	1666.71289617642	4559.75677490365	506.591949462055	311.188522338652	2885.74142063088	1664.51173243387	3075.70376002201	2968.63510131734	5077.57009815444	4956.97609938626	3992.28091187692	3939.1598745959	2388.36768927562	1067.72433655852	2964.46614698992	478.297714233496	2842.51548194606	977.887898042712	1513.37618609303	3355.35144937148	1435.01966857906	1445.62966074764	2061.73309326136	184.644371169876	242.566101074065	2389.19231357528	238.217106558925	838.865435112987	1164.97460174603	284.106002807543
12.44_860.5469m/z	9843.58084092587	5066.95905836755	7898.97861470871	6481.63750568975	6769.94102141525	8015.43213638658	6582.07383845344	11275.2641010037	5403.63049702812	6443.90917931514	12305.8627777102	11817.5909606864	15703.9960398867	13181.362664134	2133.0822202571	18254.8848034237	24008.1801734462	11888.2971238967	12033.3906036344	8453.79664817712	9203.73933989415	3803.95941924984	2415.06696390167	2065.29092218194	10577.1697348971	14995.3711025689	5852.17123864228	10306.1459200915	18094.5633436407	17504.4477908658	8311.77306917416	1493.10074869501	1295.47946185933	8438.00932871379	1052.07949786126	0	5328.03120324967	9316.30468444652	37599.9690797249	3070.5229203714	5764.63891953398	5345.50495910537	536.917155657556	1636.48006439176	1145.86793221602	8216.77064296673	1640.2110811327	19079.8190767665	1179.82095857324
12.03_798.6107m/z	1902.25801086427	441.454017639092	2476.96309280377	858.702957153327	2200.33575867376	3477.3468192611	861.19790708136	3334.80342396174	252.309173583867	1511.43492126496	245.300865173265	2052.89591217081	11930.8514404302	3541.85980224684	512.351806640228	7065.42153365157	875.987060547296	2676.65361750879	6010.65435390599	1027.81054687489	6907.11068416893	0	0	0	3414.37333531834	2246.4216974791	1743.88718566381	17208.8934551919	8766.64510345537	969.407638550123	1270.01155318639	1069.93441772473	3009.06081747709	3853.05490419054	152.680166821529	0	0	2275.9631195061	914.795242309616	3346.34355327569	0	396.679638391513	152.139548300375	0	4693.64772366842	204.130538940478	0	943.26139831531	0
14.20_654.5652m/z	10631.2122650142	8323.14527681975	9310.56350172848	6868.60400592406	6220.86709594723	7129.34821813765	7889.71565560943	7180.93430328445	6277.6584364783	7552.00481725726	5230.68672104707	7374.70182645242	8916.86499008958	7608.76683807385	9308.9722387927	11178.6960443252	6709.93638610928	9382.24308091353	9762.84140197233	4739.93184661913	10922.1323684464	7046.458156456	2917.67737649606	11544.4652474161	7879.31486897444	6896.68219089334	8875.03932500949	9932.54747450744	12967.6165429807	8942.18361437014	12157.0398522822	8901.83910562509	5069.12281890857	6414.93820552813	4603.2596658909	7131.57192660668	6684.57908129854	4841.35191397551	12743.5608986187	9509.80314818599	8012.39862133493	7984.6052026366	3575.79968407038	3602.97852030946	7504.57680056219	4184.90410943086	5683.65740614574	5848.82249069349	4032.8933073719
2.07_391.2875m/z	432.157264690798	154.697878632275	1114.34878041596	1051.64295007268	504.95507612119	894.799451834502	894.711019289726	1091.43030974698	1096.52245600299	668.891146984786	200.555723801879	0	1161.77002056695	764.730591456258	102.954555769719	991.300347716416	0	1443.01678912368	890.193829444583	1393.02959145703	784.195901934771	0	1707.54021466868	103.54465727055	815.552494377708	523.967512296108	430.93871193015	1545.87312316845	3657.55995504862	172.871467590422	30.0713057594651	2863.94953652649	402.085598297985	2437.29625471031	348.650002596405	950.594633814305	676.375214491638	26.1958229776597	1318.64556541819	513.096465167422	986.36321452273	412.786707028583	358.106735229569	174.90715789797	369.720640580897	632.081519195253	972.121405390859	954.126291279294	674.657707801212
13.44_725.5124m/z	1078.51592356533	3236.67834255438	3243.9411926268	2420.76369068926	1775.06500244085	2021.16534029959	1945.47509029959	2485.0943432892	1420.07169049049	3149.98780720026	2389.43997955285	2447.37903587998	11467.0300681262	3973.89646429216	1083.26675062345	2483.68783485322	3866.9983473362	5933.36090221382	3802.95560522706	552.246261596551	2450.77431441525	1635.01016515881	844.18799591058	3142.37998589297	3415.06670310848	2188.78306661963	1222.0694732668	3235.41242273213	3937.20811843721	2583.72965364589	2550.74117212914	2719.41070915958	3913.25676120222	2583.73910560067	616.117279052666	2137.29968116425	661.059811231969	3090.99568176386	6659.10097930033	3889.1477683087	1583.11113192938	375.39453124994	353.487149724289	410.203636169171	1211.18371092573	2043.77147702305	3247.81360135381	2495.57071069369	1246.48768615734
8.54_201.0384m/z	1977.35523856547	1370.14571320096	1026.41739354808	948.851075428415	1929.42969667827	965.300200145067	2001.00082108546	1222.4326478485	1931.68463545116	1446.80912165013	699.495176791267	1173.38445652906	1968.98914846051	1472.07297835434	1686.67450530993	1245.83190284811	1098.08264130012	2341.52544816185	1631.38306417505	2045.04204667128	3316.70778270888	884.653490215547	1783.73605898157	1946.35274154829	2174.34095046588	1589.08708338801	722.480407714747	1319.46993991209	1740.99147412365	1716.01501477883	1554.99884584239	1237.84389384292	1307.71212154002	1413.69039509693	741.749025332899	549.428200040475	1592.90324417845	1372.71548992986	2233.06129246086	1600.34010365794	1389.62540213135	829.411833162362	1083.14850813363	686.751783300508	1706.99167703045	2173.37765461857	740.156149064262	1517.76054175511	1034.46951033584
9.94_598.5070m/z	22644.2717967716	16355.7602198663	28757.4842739673	19776.9131500241	14237.0123246383	18234.1255992683	16270.2689474307	19393.0942287872	12926.6519048913	18651.7608645229	12293.3185440189	27664.6801502245	73361.913694708	15835.7641660687	21419.7070109686	21869.8718549505	12650.9707342192	26976.6499751612	22836.4754713413	18984.7700681079	33940.8389544494	43893.3562852745	12288.1586853958	20425.0940081151	15891.151684469	25458.9121570142	42616.1062711806	19049.497051075	49107.4376077291	56669.872619555	21859.6296635624	6931.02561486152	17611.0022306082	11507.8550639527	5452.24756655973	10058.1284572993	7995.42783819704	14088.2942071135	22258.3168484468	13336.4350981798	11391.5815731911	14204.2935594134	5392.14588556986	5965.22837912373	8839.6537288275	6961.05090010543	8622.89206563284	7803.84626458468	8472.37392284821
14.41_837.6103m/z	6575.71924363479	6178.45546625508	7223.00979337051	7348.0397614072	6814.23526246226	8382.86056481426	5425.3345629041	8522.84235098277	5448.19547297768	8634.28652831176	5061.9657871215	7566.32226481754	8889.73408138374	10622.855801775	5157.85328907162	12690.4002582954	9302.66009333378	7494.0245158167	13734.1587388933	5638.38903246027	9280.35002745532	1527.49775203657	4665.08872607097	4706.36314611172	10234.614631375	6539.01372818193	5368.87527345217	14795.4550756148	12272.5003385479	6491.53818168224	11633.8854066503	2635.56616252386	4412.14254342054	8101.85180746056	3338.60604764364	2801.97183514254	4077.07949656894	6918.61714962569	6884.59364648336	4895.2624480498	3610.6529629255	6145.260904963	3126.33819046664	4249.61527908226	5055.63165144634	5961.6131738916	4171.90525367034	7813.78865778422	6317.93984843009
5.44_878.5881m/z	35864.5878621662	33242.2831054244	44125.9339649361	37309.6817649961	34242.2502143258	44504.2830475234	41724.4161127174	44022.2580854914	41514.9926083745	45652.2558710119	32710.2030944792	32813.2727500894	92275.3235257091	32429.2464885324	32837.0399236531	43669.2068419182	28615.570239891	57616.7789959564	29096.4032011698	22308.4944648749	67777.2217755748	19216.6322304777	28408.9610962708	4869.26896071586	61005.3180959992	46183.4931393	55999.6928967232	51679.3587170743	37769.4729551405	50065.2960315815	30790.0573638097	32006.9327994142	43157.1657242307	19260.2361145065	12848.5927888383	23967.7223145357	31253.3817251891	46014.5416575802	44413.2274987054	45222.7199795805	20391.2275865511	20634.296644907	16987.1649372233	34982.7031127167	63461.3207020519	39058.3356333515	21912.0200320728	28818.037552706	29462.204890325
15.61_757.6717m/z	77130.6236270185	106857.986258679	78294.0170790812	81245.4898445921	79009.5313970174	80097.5521483031	78115.6443021191	86017.9626438492	80696.0072640447	116602.786490514	71861.8738385022	84984.4531588138	95230.7283770334	92494.5496450911	105273.702201493	95567.7607049436	71885.7544465714	83619.905406358	92193.8155817526	64417.5428228343	87862.8227742422	63588.9261180653	68555.6662012066	100403.131109847	104801.897925944	74904.9548978643	61640.2563087088	98627.0531762172	77723.2111108118	99540.9383385993	109531.396777168	93393.0473731208	77719.1611026669	85782.3390000447	66398.1655995841	95365.5359069522	80436.5568603356	70613.0949498705	83821.0484158713	92394.1291614781	95293.8871915528	64143.7528598927	70763.4822275021	76897.8441036968	90775.3787320806	75946.8597235742	90610.4587269636	79338.5788080976	75165.9233524655
4.94_913.5868m/z	14844.0728378325	9786.8797542783	12129.3548786826	10199.7495334042	26136.3084298741	21245.7896523847	27878.4331606221	25325.1314101712	10809.4960443419	29540.3376184975	5541.10065368546	37721.5795929274	4882.73160101809	8359.10369460207	10325.894071041	8457.2390133176	8622.93247921957	69008.8700485634	6867.00931620215	10949.8816555096	13688.0339850844	3983.10183439796	6482.69773669844	4586.74692493555	15038.406069156	4725.89424154068	8207.44914098812	11404.9825237727	10111.1993767491	6838.59170980178	7534.52157126812	5496.8897401391	5185.02039709386	63401.5087854791	9996.57279460583	47398.268056613	15613.3539963076	5526.87150591475	9965.56681031488	11030.3681258163	9925.1376038622	12476.30244943	4150.54057649209	7629.4242578819	5987.80987555619	14499.7241166332	5400.55114779101	11580.3240897067	5449.65840563818
10.60_780.4803m/z	4005.58310663856	2300.40980892797	2768.17866190337	1468.66051101728	2030.48193229108	3265.70341743366	1498.30788563411	1770.3968887332	1370.59915382007	1303.29633943077	4342.33600889622	1028.10647639656	3366.737848126	5966.27145272708	1340.25674438441	2553.78496582849	3877.58548730302	1210.79346255026	1514.25711059539	117.871299743545	3378.33484996256	468.148849486977	0	975.406349182157	1815.64541626054	1324.93210950336	0	7553.18242226026	3116.52378015433	262.335021972662	598.687515258881	3579.11647796613	1501.20332336423	852.200031280118	276.20059204108	412.980743553738	2989.30806857907	3150.7212865548	3269.17098525014	787.819481736703	1040.3065185547	266.600208282353	303.524116516079	956.438535931838	4939.74308995508	903.394791868753	675.852645873797	2487.93385490927	582.706863403313
9.12_806.4979m/z	132117.060248907	87660.6459581222	143322.967018926	115044.732529507	103325.156315624	148270.702232331	112724.077590011	148986.076650667	100388.094261099	118283.198271902	134381.579948343	219846.833833123	225714.706933124	139590.366560953	86430.3679404686	241584.57105159	213264.192355002	152904.766793842	146070.064862192	179554.16111805	128533.352850363	71093.1138176707	68647.3163123436	49917.713604927	113663.010741202	150224.783747194	54127.2743133766	209405.641264642	175155.438623389	178969.226683352	192986.536913606	42579.8442042179	46616.9649887095	90782.8360562321	40734.0219834999	46198.3029822928	86973.6285927258	134114.592227699	256169.458135944	45550.5070882028	78425.6713435276	78485.0712367387	35868.0926743067	46331.4546958999	64859.7391113897	96125.5312537735	96791.2277511802	127976.298246227	54119.9624551827
8.49_830.4984m/z	160687.939433419	115635.487186957	175076.4889513	145663.713403775	146664.70007876	192907.024430498	159858.445383677	186655.720953961	146409.791438838	161175.33881267	165811.585251272	229195.164843932	290976.796343064	137881.323198008	92476.0063800489	210505.47928823	250613.832630646	155084.273658555	134757.005351815	231448.877012424	181930.601548913	147326.427926644	119739.522714545	88766.8585838216	151905.945342044	158893.875736185	110037.575130025	290189.292770229	288814.088790402	223395.521699055	328252.439752939	26803.3237607458	28489.9710530684	103151.964744605	54086.0844158752	65834.5933362235	131725.777508876	118923.478396264	257733.157664809	95077.9298484494	84385.267943441	132962.489402131	55754.3096151284	39590.3409114043	82851.992206327	110295.423583046	165030.79695625	81418.099150666	99689.4307222857
6.23_892.6039m/z	5667.79268197158	4906.89950637743	5736.36023382452	6036.81251654325	5627.36060444224	6950.621925998	3748.39807078322	8339.20695895471	4395.59942635491	7638.3751810915	4790.05760186889	3527.14900405157	20427.2281627972	6742.84081074253	7187.59199977011	9190.75138855046	1012.6939495467	11303.195702151	5079.74376760672	4161.14911464103	13191.0210470016	1815.37415664404	2836.07267761327	198.246719360451	12357.9295380857	9144.7861045854	6523.46592206807	8440.05700847161	5676.67227361258	3838.16867100635	3878.44583426476	5838.58913889505	6567.99255128373	5114.84221022235	1725.02243699027	2874.01943015981	3494.7855987548	6077.00731430932	2842.96456117375	8219.26161061513	1639.11791992244	2201.94766524405	486.995633736113	1817.0529022213	8907.3916629216	811.995178222544	2474.48219733335	2724.23344958315	3787.87796867962
3.66_1149.6965m/z	10391.9613509052	5114.63674165456	11970.681059156	10681.0450142939	11451.1115929876	12306.9513299496	14731.5160389175	16158.4654739153	6385.97433398104	8946.74767329721	8005.60942908181	12363.0109668054	26483.4422851715	12281.6349603898	8414.3769500394	18380.2861475921	16730.3776453123	12528.9144285372	15815.0879236174	8637.02123394698	15892.5186644765	1807.91272845824	8185.63331474406	38211.1336308363	15067.4682519518	14946.4577375478	13195.5900710312	31185.2199766216	9815.50448073339	7901.66495084733	13160.2160301202	8262.72247538602	12082.2677157756	13658.7536094959	6353.24509256207	4934.09074671321	6968.36403559159	15878.9249117635	11941.9462585489	11882.6575519576	4401.15059990467	4906.1738027349	4813.15471073052	1640.3305358882	17827.4109801592	15630.9747134735	5499.67230407674	10048.7040554192	5781.7007934652
7.15_923.6097m/z	16007.468511598	6976.27287273968	18177.7224666077	13770.1693095496	10642.8699528975	17504.2940930411	10632.2328837881	17245.2184399801	7900.32646162942	6513.33575317889	5635.87878795878	10687.7767944293	49810.0947690125	35498.1308609412	7397.88460898477	18392.099405725	13206.0653691183	29969.5687168477	27691.3237508315	9251.58663901432	37719.6118521234	3766.17587280198	12112.0704249501	2123.46290568733	26941.1564963264	31569.5929152542	30528.818890613	26346.5559037821	25070.3896179193	9535.9631240254	7881.72947213744	4287.21702575644	7692.89000568817	14432.199048196	2874.439720153	3156.52882385373	5017.82902225123	21747.0230778482	17638.4887366049	8704.22268676851	7214.44242205631	7682.34003229694	3113.7603686093	4842.32927254246	6939.21330516216	15797.3592467104	3651.13883691943	9143.12103271559	10604.9416999963
3.36_447.3479m/z	16086.7804130893	9195.55328421804	21348.886858546	18239.5584424931	19592.5816650005	20294.6331811236	24874.0227305314	30955.6962404181	18758.70968344	26865.1077075368	8235.42208595648	1800.71593750727	23353.3734961124	46711.4693428777	25730.010771528	19773.9133048173	5443.29175876906	35120.5995165957	41448.5372766267	22093.9197429225	51308.0544987249	700.015355531865	37651.8258614107	35910.8567281515	32052.3044170637	15747.6835433167	17806.6014644054	45305.3775376684	67196.6034485954	9896.878329075	15278.2545804765	60980.2625961098	23440.1630044794	67849.9275972257	12351.0278184739	38311.5953919464	19024.2491860487	24550.0601078119	39583.987880136	13520.276424188	15073.5202269097	7207.59536451382	24066.801527191	6017.24555107662	4866.34877288287	18884.962261897	12722.4501975085	12006.5799309168	35655.6061412577
2.64_787.5545m/z	2361.37460354363	1099.83160897162	3890.99816894537	2601.80425262599	2810.44741821434	5383.32373957515	4627.27278957097	4401.37518310587	2527.2460327144	3341.3122558585	1260.58149719361	1825.51991271971	910.503479003946	770.399345397822	1007.46195983978	7151.96805237278	737.870483398309	1727.19439697188	748.175239562887	1446.68864894929	2325.97435760523	322.406784057515	2058.00151411999	2316.60441589345	1066.19823837279	241.135986328189	2507.41819763161	1195.2635345455	1303.08711242655	745.675413024613	2173.64149475105	364.609725952216	1721.22586059504	1463.89466857909	8489.79159545823	2722.49720001276	1406.65600586052	577.902587890912	8048.25600152369	7929.92825317438	1161.66555786155	0	1020.91936952335	3186.71684265138	1873.92998990478	12572.048988352	0	7413.1185302711	1210.2365722661
9.51_816.5466m/z	178241.954216031	159725.81534957	206841.674902357	170326.431889562	174698.470551958	195568.320294314	187275.252336407	206784.149286458	184240.139896018	201525.379228202	175462.101771106	227623.963822854	167556.6377087	185849.184862544	148398.695840395	202568.727263061	225460.794256598	190916.116985229	173101.655100143	160852.317127229	170746.754871162	98987.4307781175	96234.8059891257	157057.064892046	247073.265103199	171455.074965529	124009.344446696	242147.924801436	203620.123339292	129775.562027782	263150.370073003	210924.469996126	141850.25445764	180763.761411223	137253.446415417	187293.616139949	108548.087752167	234796.355871926	227759.739714816	205593.925743852	145425.999729874	215432.551027403	114704.311293561	104546.650254256	256043.099488353	212584.716455673	263390.598177065	174579.587625932	128982.457620434
15.86_730.6424m/z	27248.7134698422	42595.3428833713	29018.5368585182	26498.9076903682	26835.4172696123	28043.8763020483	33018.9037713675	35421.1380229909	31322.3937989092	45077.1534453724	26061.1649323872	36152.1760249832	49179.3480484833	31280.7109837276	39862.5460586907	29936.5417617415	27727.0054643958	30774.0302066691	34242.8726019616	23542.108967422	33121.2600066699	23904.4064142856	27418.337052142	40262.6429568148	33893.7715220624	30392.6464638997	23324.6499526033	32620.2218376321	29484.3223510326	33286.6184630941	40481.8859843678	37217.9940201676	24968.8391029961	34353.5158626005	23616.9254204039	33302.9786072727	26201.7208311399	29331.9930457214	31017.0641090277	26296.5596601017	23044.3529510935	27286.686112253	22584.1449964436	25298.2026619204	29123.1275554097	27518.8073192338	35190.9846808142	25499.8205969877	24365.8066618775
1.14_293.2131m/z	380.771460069708	372.935154529684	847.520840851389	1689.12386802843	709.285552383718	1016.40266018086	963.550402484292	1389.53572283866	2692.1466469198	1990.27481413743	910.198843395886	490.892743548366	260.256932598915	263.520262382546	186.815456117525	2184.61661960064	433.961466731781	704.537411106277	385.784683048034	1434.51156252689	3452.10591175666	394.905519651921	739.235196332888	1723.20746465027	389.245136239649	818.678511750293	1252.31637337941	1379.61609628693	1167.13312779899	1589.2596520525	1679.43320910332	3448.1744532342	214.877329556606	892.01836898215	456.780850702717	957.329141350664	559.783668613295	79.0017580853875	2387.84897716194	488.511778139709	886.854951629522	551.379845998509	237.811592632947	1328.04871523649	26.2217137784731	2211.13339154653	284.591526615021	1169.41051879687	380.688772850189
14.22_724.5720m/z	26588.3245243206	18638.9893424807	23357.6703090285	20373.5599604927	21767.3854264126	27261.3499828789	18480.9148381567	29537.9795969128	11882.7655809635	28667.5396908023	18868.7812728371	22688.6038954366	33622.7525356444	41990.6843454025	15781.4266956871	44975.5213190239	30890.6272653594	29679.7936264234	44529.3545055465	11945.8140647549	40222.0038801695	5335.7560353481	8497.41238090745	20608.0398482845	42782.944023847	16415.5697750086	14968.4402194396	69554.5281530051	42857.125873901	20031.2784610312	31224.36483093	18438.0873909098	14912.3227680014	26089.6060746815	7847.53002215562	10649.0605562205	11117.9158973311	22396.4194055217	26781.6601014037	20200.2513472842	13067.607354583	14490.0532327891	5569.22306081933	7522.40554428871	24316.0199771527	21695.2610220315	8290.90328211572	24498.8071556007	12981.0548729801
0.96_293.2137m/z	937.879557061853	36.1575864773489	826.302712028373	640.047528364204	834.419480287748	930.899493807261	571.742272712497	973.846422993567	984.926336374187	1101.67684900083	424.970149902056	593.074089051862	116.798935122616	503.56434095718	1119.96233253994	1591.50902832302	473.241734108986	717.687960421877	285.353521835211	769.051248226177	1891.60512748363	291.3267305833	247.242452189438	747.159310542333	848.039356660395	975.410461709411	1003.88180384684	1542.27799719769	330.856890482867	838.450349410989	1045.46347165312	2188.59759524231	120.960472836159	277.531079155237	421.199871371924	654.295767257545	711.405948661517	264.107701008502	1024.37539688733	443.316869692361	604.33125236428	474.078657545881	31.281935720858	670.250253241101	14.5675079336606	1339.37224251587	278.18273908456	541.774189643113	370.479776897919
6.96_885.5512m/z	7333813.30540147	4691923.10552097	7401207.0911653	6926657.5440582	6391294.06743877	7897187.90672865	6187058.82236787	7476375.01524951	4892881.48138274	5829920.69089594	6432971.81968686	5053236.61191885	15351592.1258209	21135618.9355817	4059304.69795995	6714666.90199212	13469783.1387611	12826051.9043619	14531756.9014934	4130493.38261248	13222211.8595098	3088116.9928205	7001571.98001953	5805707.72094572	10545740.1708947	8302239.43555739	3431893.955202	17873809.4343909	8971749.75733872	3251699.19904318	9058303.19713943	6448780.99574416	3675387.62909251	6493666.90191105	3229298.30631924	4394885.23966168	2802838.21343745	6761216.04962793	9394853.12849467	7467222.89893056	4519066.82583284	7247112.78961414	2675423.16534786	3592098.24963799	2808548.59153047	6004130.39577406	7256817.46774087	5160684.80203588	2193058.37057029
6.35_869.5609m/z	525.113197326979	270.665670082775	1712.57021996326	0	1130.81748962341	1628.74209700719	1849.63483161588	916.517042761006	1188.81742305232	828.358108520918	250.411468505713	522.413490295604	0	642.128807067847	0	3414.86846209936	2003.40888221953	352.671746058366	871.171506215591	0	838.790252685531	0	273.49428918403	0	1083.04082016308	481.143615722365	0	3747.67653931042	2811.28577083085	0	0	3438.81945239063	199.12785339358	750.847319129191	0	0	1267.45669555723	423.389419555587	5600.11340341517	0	0	0	0	425.784469604374	3464.25845944704	3743.56087848235	1063.01677990052	372.744888305556	0
4.82_911.5706m/z	1720.88876342736	0	2492.20811079471	1776.09314361484	7308.86801147365	5278.46473529682	5375.17502762903	10931.2296966071	2389.67013344128	2929.57567053595	820.776931762416	10066.9195264819	0	0	0	57.917388742785	421.536361694237	7955.68140311239	0	1274.31143188513	1678.10215759251	0	0	0	3432.35593304522	0	0	1055.85928344786	0	0	0	1089.57270812966	0	14736.9056208818	386.319671630933	1137.08079330423	1186.64762023604	0	0	0	1301.89208891713	2785.29298400905	0	0	0	679.335632324541	0	312.350799560664	0
7.01_911.5691m/z	98072.7066359142	71213.8670197834	101252.416292622	90608.0612385266	84119.2247233103	112601.34166273	91592.380161487	111931.540216958	68104.4699297026	86100.7951672258	77634.1065290425	53407.4795146759	205120.65205865	211264.25310786	54507.2426690157	92554.7501231086	148868.06343249	229134.399659201	199397.251667559	46836.2929083398	155765.417323703	33098.6931323072	80378.5420544679	81061.2038232417	142218.768113941	103291.362334457	66229.3407433889	196945.006940821	120384.196756977	33343.2150075915	152312.011743987	80408.9056420954	45376.1206376681	129055.487456534	48347.3941390158	71607.4464327811	42496.997312816	174163.735395205	153398.766886648	98347.147202622	82447.228816625	120540.695926585	45723.8264303681	65818.1461238373	33861.6748565698	197651.76990658	80011.9677133251	105785.651640806	37915.849872986
7.75_911.5696m/z	12146.182415993	9624.15715793037	13065.3468125046	9354.47891695169	9011.02758347791	16972.7462538059	9764.89999901759	14666.6507981887	6818.18592834804	12235.9582753788	5242.06098671607	4208.89157739239	51422.9612662709	50891.1755566336	1763.67346191407	16811.8625282255	31511.7268071754	21612.7243209077	28611.225331898	2311.80235290588	25490.229304645	429.90130615238	15441.629470827	6992.94197082499	24871.7637226307	10416.7101593019	6470.72557967419	40829.4312636453	17653.5806808476	4021.85181479834	13725.0500380236	9330.37415400322	2008.29278564367	5607.24333978201	537.717178344578	1796.18048095653	3805.77391200448	8705.19509782518	26115.8301561228	8493.20294305165	4506.31278228886	12333.0243033324	313.310018806741	2660.35383605924	781.97312865688	11051.6453600695	8777.87151879007	2102.80625915507	2994.8243429923
8.40_913.5852m/z	27086.7396590024	22679.9200358258	28244.6979664717	22488.9416322852	25703.544656929	33023.2272383565	24902.4306774609	37129.9197260295	23452.2405957641	28972.9319742197	18647.2040185128	15980.9973381775	70231.6720180045	84898.650226768	8349.41604861231	42091.6643998205	54571.0390843434	63044.1138100782	52528.9627945624	6102.27895136414	37268.7835940314	8167.24002497786	27387.2391504741	24542.2752754412	51726.3278416628	33104.2877631246	18930.4376578182	56755.5339801012	36870.9638654173	12143.4049729583	46004.808577879	39728.0225830267	12972.8542977577	26706.3941342082	12630.9700156606	16797.2586062882	14903.0461679354	38726.2676588417	62731.2220851053	19767.4669700916	21770.9083125181	38980.1385660996	16182.7890792612	17120.2094170886	2643.29093337368	42448.9898905859	14943.0730164663	38956.7300332007	13330.2615552979
10.66_798.5443m/z	2301.03625761943	1648.03084084312	2707.08048248309	1118.89240264861	1276.28314323718	1399.36970368848	1327.80957290724	3293.38872422904	1219.84177959117	1109.23374175983	337.582153320405	224.552673339834	10264.2468746693	159.758071899308	1591.49991975039	1472.26939559496	548.865737914997	2609.88585707683	1882.14350602022	0	2308.18037414572	288.198730468819	194.318042431707	887.836357116796	6063.71488476801	0	1105.1829795398	6299.87148284898	3938.42416155355	0	3212.97937674264	380.13032531738	275.238067626896	2025.33514220765	0	1354.11192980658	455.913818359191	1334.07171345452	2611.68132781954	0	0	0	243.770683288496	0	719.609825134224	803.301696777531	3283.95551827241	238.073875427188	840.978238116545
4.52_339.1998m/z	74377.3681113753	195689.531585087	87198.4509813572	70736.8693237203	91277.1335462328	84718.7252573892	90332.9359727709	95877.4489622119	90293.1698804363	280859.876780019	61877.8216294854	101905.160465237	70800.6643091321	68008.2497861296	219130.834979652	88969.6985389443	66510.0693328245	105392.454874826	81050.3297679246	71996.4853840919	75269.8837125136	68638.1665803127	80530.4160089162	264706.104659911	82945.4831299871	72577.4465536907	80870.7686058323	80240.9571063696	72652.1176805223	238860.291234894	230958.863780484	282472.965303839	69215.147241538	82776.8708248994	85487.2136333112	252776.245548641	93482.4586721441	89068.623032309	86788.9588342247	73878.9237581158	225669.876597048	82051.1019860458	70018.809609077	75567.1451782177	71542.2766411908	90926.2495908508	262473.469920344	101453.223457098	80189.6356088545
1.07_339.1993m/z	331865.864674609	303885.138004486	396131.983955397	309969.633935959	314269.010928963	547363.08479456	583613.230140417	420946.622637236	412662.438101916	515830.740575852	293450.318275159	306339.288905197	270239.857313624	241413.709949606	562280.621422708	340801.979140761	318133.501927954	465562.505136317	358285.006607098	366321.112425097	268483.9656405	317044.473358396	304270.008371734	396798.828678294	386205.529071414	374491.931454358	586528.953394341	350826.852565041	225925.314825098	395126.919732719	416434.568318047	518668.180629059	275270.126873805	339463.839134272	241887.202439983	335883.121989891	307376.481987447	362948.816853102	417365.627361562	283226.275826902	484307.745848265	221979.138716137	222978.159778995	274979.257872252	301233.616293962	425064.759261949	392312.587031546	277559.673182276	335989.695880017
5.49_883.5376m/z	208654.610335786	166911.167252389	241151.049638359	191851.06047763	202248.489209296	245438.075538409	222555.687228802	244998.705766431	197249.518313252	213982.120592857	199512.025141174	193780.624872073	539315.981768657	552575.974960801	129985.222198423	144822.631032211	452868.118266844	402561.680134645	245803.642621184	168221.824770453	359800.702593338	196616.886655009	199026.061081709	274003.8943698	372097.833943197	152444.506245464	112564.446976027	252275.183441991	142631.34967294	216011.121737477	207049.593279076	284853.049565569	125787.226119351	158485.077186395	101007.414335271	166152.040529958	102397.41168664	246233.35861978	200939.847422875	245531.107288719	140105.071565856	156049.890774729	66454.1735004913	147527.400314806	141680.611028963	297169.874544381	227636.266528546	99192.8532655074	54136.4573266151
14.41_884.6372m/z	14124.4997612927	15426.5044680836	10493.7516503738	7575.89271410207	5436.32137759108	10346.4726164104	8149.94268052558	13527.1426405021	8088.08635586417	13206.2806151009	3852.19563290072	9897.27329320181	18603.1410278836	26849.8792462507	8131.30016513468	20849.8746883322	14584.6209900784	11283.4603295276	29235.7329732742	4165.88899142099	19061.0772631401	3484.89514923158	13752.7974408492	6446.89589764364	13027.7070957373	10457.9075690043	15336.7780707744	23879.8538546452	25393.6564510577	7147.67796172898	11108.8438721255	16032.4811167637	9845.60583568147	8059.53382988209	3588.80386352558	4819.77526297027	3894.84358487193	13870.1586685197	29721.4817928574	9718.38731566365	7704.63871962957	11333.1149444587	2219.4910034644	3731.6320228578	9822.43800903806	14079.4330902094	4260.54621505686	19819.7134238837	7566.95431147035
13.46_700.5280m/z	66050.878487938	52992.4639734482	57777.4930687832	54113.6328948413	48519.5939781305	70154.9094857955	56707.1841480575	72810.3586831828	42621.7954897965	68591.1510551816	59435.149268546	70000.2035183202	130528.719131142	91946.692177222	31686.9184872478	71339.4554583962	123351.363325229	62110.1273176994	78597.0723794746	29829.5057991495	72804.4714743852	49861.2769296822	21871.4496712649	30064.2926700532	62915.8876283794	62879.6467556171	31465.3465352807	159743.387874539	90515.008862352	42283.0086023113	49355.9590817819	86666.4958652145	39430.2206981115	65551.156369904	14982.518583508	24423.1149810015	51532.8372236296	58195.629406996	76312.7113682947	33178.7162758296	42503.8534216836	25861.1340377523	26182.8303395221	21098.0179889286	79411.5996499957	46598.1880245038	29202.3455911817	42628.5673274369	42237.9891248484
9.99_840.5872m/z	127808.154673628	148628.015894688	160233.825047248	129951.71562315	118704.530348403	176218.343751236	132237.094802227	173083.076153494	140951.630929772	171754.975615653	129249.774856187	182660.098639881	251489.65881928	118881.245322551	106098.228566403	170987.490282066	132896.109777876	181252.514863233	143280.713324322	122891.714086689	118841.727921749	105365.29994724	76805.4689231506	136432.200695458	165064.111719716	118123.233870371	84456.4839858729	225676.156762414	166779.396022373	129256.50519278	201208.375640171	162907.407118866	113915.767951506	164218.109266511	56159.5892706427	105813.019109489	123848.09855607	153321.661865323	205399.451782378	114513.221302485	166977.060177885	100636.512699327	64152.0133640472	90848.5737186795	128002.705580705	168865.356833418	190550.089387393	140533.506144176	93998.4889324107
13.85_610.5423m/z	32509.8404846237	31493.2664242611	29232.5340957724	23244.1226754342	23255.4257015032	23007.7332204014	20648.3155422429	25046.2475601354	17125.6377566107	25401.2836643755	21925.5860447569	39843.8423057939	98284.4496091328	18652.9416999765	26270.8984231839	31427.1485584558	41584.1536542452	36030.53827542	44709.2348050791	16307.9219207796	31935.4055136336	30690.8930257315	9128.66694282248	33707.8950079554	22716.975894847	41862.7967361893	40318.6745085427	27529.2950178482	56425.3780716393	47557.846609119	39564.8317003872	15463.4306046473	15312.2973990215	16591.2434962262	5966.1479840986	37652.7785938193	10124.7437210113	16890.1560777276	37149.1075776825	22555.6464462309	17157.0194397081	37450.2675475855	3824.7491187581	4619.55339050118	14004.4749042123	5886.14731759762	7363.031102498	18343.3361732998	8714.15351735885
10.18_743.4636m/z	18724.5977870127	25700.9931318996	17814.0248192127	22285.4984090156	16108.0153804197	18760.7449810537	24766.7203277876	18535.469716093	16834.9259884639	21713.8079141428	19517.2060568682	21889.2066315108	21947.1014622401	16654.8663264243	16969.1087191514	23701.2807490864	13445.6167472307	30213.4985725189	17440.3162945819	17739.1579016447	16047.6164529974	16212.829900813	15201.2248737522	22911.7468411013	22138.6082739215	13718.4901487839	15571.6606785703	23139.1716897903	18888.8289068657	23962.1081315216	21705.6433420274	21625.3934893785	16154.089759549	24293.6349919213	15297.7596386298	23549.37166349	21425.1157249835	18144.4494471895	29248.6266469398	12631.8163944471	22706.6345939668	14191.0769825728	15328.904073875	17863.678643232	18905.876861123	19338.5523637958	23655.391270731	18848.7439475394	12224.58332004
9.49_961.6094m/z	753.978116166604	517.712259391618	4976.39888360688	5024.67566078946	6732.93530504407	837.796452804551	7767.57535617366	517.734317105909	1385.85794073589	13386.0993405518	653.343932789228	12452.1656806094	398.928021854696	79.8935356824171	11835.2707649301	2272.13455180205	755.610570774254	47244.5842520705	1540.95810219994	71.5279915764967	399.25691428508	218.476025953022	3000.98341181345	2445.78707284283	83.2644776561473	1483.78366550102	9821.01475460819	300.475282465077	482.604142812943	1191.45498236908	2791.93187108188	795.816020154806	1882.25866177998	2735.01090262396	3343.23607389894	12383.7454223037	5098.13602368202	29922.0434513943	7237.92382955813	1521.37636017754	42.7653729225123	2386.75237379117	757.054407880396	148.755820742553	15517.5388365668	3596.4524017992	6886.07177126774	11269.7222927681	7563.76634990766
5.07_961.6085m/z	1540.40637206984	2343.63447570737	5073.38537597674	3113.16368865988	4462.11225891109	2125.31460571216	3671.7196960454	2057.14489746098	4355.12426340749	6082.52928435684	1629.81741415563	4653.09435186152	3351.96620906498	3088.17796619674	7179.65021144047	4893.05825805723	1899.42784162336	17171.9954262266	5184.42997741725	1288.33087420933	408.544631957996	2084.12742622813	3289.05815887487	2826.41187220022	1087.07810974104	5057.85496520941	6165.42466338962	1473.16675567632	2296.96151733377	2733.66130300006	4469.16973877105	2435.22651543309	1883.35547454883	7905.11412048326	3767.31516792323	21844.6030937109	4862.57214548864	7104.81774492351	4010.4794813457	3433.44919864986	2488.02083100179	3053.94664001462	2013.1525878908	1251.58511352492	7361.86750110353	4319.12243278958	5745.98677767359	5434.51286315863	3571.84825858656
3.04_445.3330m/z	8511.52937029995	2772.615933709	8923.6135009069	7116.07132729354	7934.63650266959	8729.60293786516	9349.76988048294	10485.098198195	5615.35911277124	9270.69019854898	2941.51757774772	1011.21678484928	6456.21727463913	18230.4484308652	6171.20788796297	13619.272693136	3776.06933665897	15532.0580917564	16811.6808972797	8849.50242132315	14657.4862218259	0	16164.7261780445	11174.7907567881	14552.1752951179	7724.05416290112	4072.4383867892	11545.7958117502	34280.3398678679	1488.82273731397	6521.37169349191	24230.8458719183	5825.84109245989	29150.554911291	6263.09024036313	19996.8263964285	7452.89279094107	9241.94282358719	20279.6812801586	4585.31990014062	8586.24980230295	9565.44815867936	9437.56826110168	2814.14706288281	751.375755309985	12502.3989630526	9086.1039395752	5037.83499188116	14230.8498802397
7.34_711.5460m/z	27098.6348525486	19690.669307297	40618.6832939045	26701.7926239597	29489.2733208891	40051.6224064289	36678.9212535579	37845.6338111541	33143.526622096	37861.8551914669	22767.2173248119	59142.5153276899	26040.3137971025	45682.2707266307	31388.196645604	48063.642269849	37069.0474696714	49252.2720479259	23257.9527257538	34710.4373705251	66406.3177548987	758.651049369174	6614.42352557579	29837.2235828129	54621.3336240692	8032.49133690135	1937.27030387788	64198.0891590275	24384.6308539363	15875.0672616784	49187.3948197507	11618.0292336154	16736.5675694026	40421.7893301809	10174.9545759411	31139.765995459	14645.0158880838	17543.4321547037	30804.6897367024	18066.8453003628	9122.15736975695	13169.5857650653	9590.86996630341	20607.6740917938	87956.4522687376	16593.1680481168	14830.5436708043	18493.3124989575	2213.86483251865
0.47_309.0755m/z	7572.94424084893	8776.468154719	7053.58743097487	8229.34089671263	9655.64774570605	10104.9549106189	18254.1697928335	18712.8627108995	8298.17127621858	11553.5145914174	726.299660698302	919.352598331897	263.076718692386	624.497967733772	548.913839426102	157.709748779954	1005.61548952077	775.869064030749	425.083112560929	343.305379408986	313.602031976724	1280.27301962373	1179.32307563151	1080.73592595742	113.431736189504	554.488828264185	1343.58505968535	964031.331370329	1206.46931693675	2045.97029415999	332.561164187311	291.237405128722	512.778218487758	837.745283462445	143.140235892674	420.275286602666	7.50023231796002	159.01346047117	131.311170115747	422.302334812357	201.794136843158	585.488768364114	1942.99853077673	593.84658982324	901.171487449658	115.400018403082	314.450968667883	419.941675121527	1916.21381554158
1.12_295.2277m/z	6102.25660075755	6214.90214945135	10409.8583808656	7430.3416583302	6197.69996915482	9932.56486862247	7606.78854099631	8704.12605396146	11358.949353567	13100.0923716441	3975.4634191231	6068.65136188546	6208.92830507571	1117.06237697661	3996.52248767167	21154.0423777071	2834.05558558918	8896.03218656387	2117.05941920151	5403.29033993708	9795.40287915432	1596.26099268957	6654.62966086198	4561.45165901847	3400.71881706404	10270.274494082	18301.6485852428	16644.5471272552	8444.76066568164	10236.5340409491	11902.8686973764	12444.5378023307	2785.81081245094	3451.92353998919	3524.11213410052	1491.61608909547	1619.89837728538	2773.21486639206	10120.6599722022	5210.40992631532	1443.83728961432	1644.95054724038	1820.50758266505	4084.98125909816	3203.14903961223	6403.93763724879	1523.29022235257	5568.36676197235	1807.76741872524
1.56_295.2274m/z	3832.42423967967	2175.69297497922	5053.15113169778	2567.80474629468	4647.88135784848	4843.1500320521	4451.48723191203	4460.51694129974	4980.14972890763	5666.09941646613	583.72157855926	1459.95066568708	2643.55429172335	1545.48831563056	3357.05783312344	4573.76102120088	1091.20813549412	3635.06426218758	3070.92622491258	3278.59391797068	6174.17888641198	678.012813928468	4901.70204574259	4944.00457753914	2557.93438302663	6000.85330567347	19110.7384870028	8711.49581498761	1848.7852261714	5276.56274495629	2512.49683743661	5464.67717878724	3891.23542586318	3614.23336264471	3606.95470105161	1657.08406732102	3129.75046772255	2234.36926288159	3314.84081848921	1761.24453698605	2693.4021738483	877.893415607288	1338.40340064856	2258.03036166975	676.116132309703	5976.02124585715	3544.52056818673	4987.12857123694	5021.31849809172
9.77_793.5572m/z	545346.922585119	465667.635472863	614660.323789895	501870.148497789	514179.927947602	609157.552492473	553012.99910673	598336.995077961	530753.419048368	564431.211594722	531888.092448968	575811.299384777	428691.723623706	592958.458775623	436874.763008137	719930.576190706	622523.083460896	592040.447834826	658162.167302725	432685.386087923	514338.883295684	267838.144529745	304455.579605981	395111.216462202	603911.592552436	530485.423312487	385950.858972703	660173.372398056	543287.118403728	338374.467769759	622133.532220728	742195.890399848	436814.672538007	580302.842592818	406516.377067399	458596.620961812	393164.645957415	789294.276187385	879225.8552455	583560.965587468	551157.895385058	601934.195306047	391159.975052414	458775.861213111	684334.835261151	863071.484488406	614009.933499132	702727.132441957	325006.949051453
14.56_638.5743m/z	22963.0932006764	24161.0538171107	18472.3095186043	14725.5505905129	15928.3949890094	14255.6164984643	13366.7086868256	19926.7382382408	9634.48239135591	15959.7744478766	18876.4433233688	22647.0350466541	55598.5643081454	17941.8772262508	16817.4259343902	25920.4764751999	25044.3643188494	20864.2664143619	33856.9169729264	10960.4850463869	19364.1248130899	13135.6138179189	4034.72470855916	20114.7590110792	18443.5386048165	20945.6313998311	24890.5593643214	18906.4285044681	31736.3941686901	26417.0848657091	23724.4005890386	16846.9299034253	7795.21287645473	10695.6364495239	3651.64631652735	17272.0587799262	9822.01249856377	12683.4212912175	30368.5053581008	19523.8526306176	10808.822738258	21006.7644227487	2569.32943725573	3999.5951004012	9982.77031312748	5880.14398999792	6157.90851631098	12057.7309807581	8539.70870971833
1.98_715.4614m/z	644.778157923748	0	419.032969061973	0	0	430.069198770472	1065.00430250738	475.194212843545	1090.26720645846	386.340109860679	16.5932350060128	1191.1741530772	0	0	0	1401.11426836621	890.475680311896	0	132.56018250283	0	0	869.895589480785	498.297485690431	185.031013488739	398.749121963833	0	0	0	0	24.7374912850736	0	344.142583053557	522.918179589313	0	654.699361090918	28.6171138064391	0	0	655.970017273727	0	396.862646756415	0	0	0	0	0	549.701167950337	1266.5176669871	208.094170284304
8.44_744.5643m/z	555128.386041265	349822.689268668	681646.305611791	513440.552545494	512054.196179334	602831.405465204	527944.289524309	620658.03689607	405408.587709428	483523.797015181	228908.466001656	399188.268114801	3769961.80735978	594691.221931994	479267.502666042	610582.977343874	567023.886746402	785805.080978198	1234020.68930579	474722.551984774	882930.279910004	777180.943568219	402952.185669521	770614.330605634	468952.642304095	683448.514616035	571625.788719354	985837.634463381	1196036.26427732	602426.031206749	337905.19808303	312626.704676537	526563.899564469	455601.860724204	91332.8669058735	185766.065701093	268923.506250241	692445.570702595	514249.599690315	754179.16718439	172653.202499792	281543.903366986	133060.356077979	148599.484758602	523209.485724246	606591.959141624	149188.949082913	239125.704728654	269563.277326248
15.31_760.6405m/z	889.065551757974	6784.79916213577	2899.26063598548	3769.51925923602	2105.03818563844	2469.56169025142	3310.61672276027	3178.65831190928	2991.54500920937	6100.26204373111	2318.66069932936	5104.31096317489	2802.73829805522	3242.6417907709	3994.31696828394	3895.54146203438	1351.5114492674	3459.06766438598	2452.40321350043	1930.43429064057	3413.95681036633	2656.30028915427	2395.85998773292	5154.8074773006	3407.16492080473	2592.82644477866	1709.87306404657	3841.4831616026	2592.11281942953	4335.65289493267	5130.57199156093	5991.28220332115	3950.0519431175	4655.63087853204	2882.14816284248	5333.59875782142	3834.66619607149	2161.90727234007	4707.07380018277	3148.60521479052	4985.62494556858	4655.47596472071	1017.8643523656	2308.30008864759	3681.28294069502	3720.73103938	3881.88412721259	2858.76587676922	2332.88204588952
1.04_315.2545m/z	2478.52633825597	601.261904840176	1948.91587573095	3043.87631196064	3197.46616781587	3406.28162659769	3708.67484895185	3095.29604641839	2448.04080868895	4444.85866518782	1310.06865329574	3340.24020709437	1531.24121456761	1820.71029663014	3109.69193180322	4003.39934098888	2765.03295922321	3787.46762748025	4070.80294206382	2615.05274200438	3789.37533419578	1644.33955409269	817.448028565231	2203.98319837115	4783.51999057809	3210.5888573192	2416.16537475639	5799.06319660014	2939.06695822339	2491.8205571395	1778.57610697968	3958.74358030316	1720.48476243526	1617.96634318075	1240.12092590347	2472.40322100937	1870.5970699235	3012.91135022808	3341.4346774684	2353.65715699569	2723.933913042	2758.27663208485	2717.22909918749	1872.01632651053	3312.22670313704	4329.12808590095	2819.82502791008	2057.43804306778	2020.18388447702
12.65_848.5890m/z	18032.8015287116	20385.4076688034	21396.2431133078	18348.0906305361	18209.1960183584	23381.2778159248	16586.6276597289	24344.7395141776	14015.4437825805	28175.4767883277	17915.2602767626	28355.6440950521	41611.6580934343	19825.2693931256	6312.09528386805	23105.58631905	31823.1093965882	27688.2045911425	21844.7255091335	17715.9181993064	17971.6250549342	21266.5081877934	4638.87305847883	10365.8979945901	30837.9719243477	22985.93954124	19458.5287197035	26875.1823284313	27434.5693207798	42172.8678976076	24511.4357459319	24680.6805350663	11865.3482513444	11169.9357293086	3355.43406202408	5577.08967374798	15581.9526734466	22216.8889192052	37792.3442718464	8440.20740480923	20415.997846098	13105.0190288581	3400.62291605183	7094.88879032524	3663.20827594325	16246.1571594577	15423.8635885275	23482.4887448454	6230.76662445016
1.70_886.5616m/z	272.559585571291	0	3677.90043251708	980.559903272583	0	1925.4110099917	1493.18873475063	1076.80177748953	2348.97550599647	1575.6793037079	0	0	0	12361.5516937461	0	269.691423860535	1562.67297363294	0	13045.5879723998	0	0	0	0	2527.5129179503	8738.89984447072	409.636680067217	0	2360.02806124321	12071.60580803	0	2811.10375204956	49025.9474498304	0	3522.82322092885	0	0	0	230.702873229943	8408.32480568351	5172.641157786	0	1281.46112804688	0	363.203170776496	0	5373.22120277967	399.743570887473	1299.39059357987	0
14.22_860.6383m/z	14522.0265928433	11276.8590306648	12935.4386565819	11467.5923526495	9715.62859575268	12833.524876392	10251.4742656564	15295.7655508068	9821.35994033633	13273.212945369	5452.09940912112	9395.16709436958	32196.8788709853	14385.8477440117	10350.8421533484	17406.1725441895	9504.78151767824	6469.3987762142	25385.4126230847	5202.21017770412	28164.1538793695	13968.3911692771	29989.9513147927	8419.83830643935	7513.47226111627	18213.3797258428	35936.8246656263	30989.378899112	36821.0622650744	6733.21030029994	15091.5574121686	8514.07254900054	12346.6514423417	3892.92125322854	414.993563685894	1290.75863489902	4796.40391145319	6738.40406843604	9860.84218765991	13599.4071838207	2546.20492545234	2792.01253004096	349.466748028054	2933.24119343253	13235.4045963005	5188.83948246288	2511.16886552701	3816.12126228622	2904.55406070237
5.32_857.5202m/z	494804.894547831	338704.240157812	572267.642372849	479876.765460662	488286.610131191	572266.225996896	515148.926366819	565755.999591468	440745.628607909	457928.866715989	517332.129446019	406810.836824111	919931.406916211	1743303.95939904	309030.220870026	499051.750559272	685815.673193601	945699.546197518	900467.758508348	486569.683744228	734917.442240891	436086.216807803	635129.186905726	526920.397238979	945353.643895967	337341.087691156	289121.32657187	762267.354014561	537230.642245659	401604.639230349	582297.222463548	675163.734036368	174975.719182111	447248.974079827	273044.551555251	443702.74300141	222199.998652994	419559.597568011	753201.937934098	527198.2201145	316059.772259738	432017.084846425	214969.734528924	375393.08690173	235745.521871295	530654.428703285	408443.280230682	297908.792146786	138143.747265975
0.79_307.1918m/z	16.3919977728488	73.9455616644458	200.416545581712	113.664681818452	17.6290622124877	299.26182000338	369.226630583604	220.870139632177	875.366809823019	316.134145043391	144.841644628833	215.189234759834	8.58251730660532	20.2144518407306	0.998755275253036	1460.01246774388	303.333254721963	51.2336525376313	318.106946763392	581.968822479502	399.22710448879	175.457275390668	225.633559355328	250.430290858819	0	678.787566478944	592.588211684042	408.640576340129	0	397.402852826821	603.175924463052	825.246898282471	351.090067786449	719.715907325031	0	182.406541522984	181.468914004014	0	383.729232859973	150.93371940415	179.94996992067	377.057494590859	123.482069553705	542.650673675693	8.3010681281602	498.619381213985	0	440.792054937814	191.148769000681
5.79_782.5349m/z	6832.73304765235	4369.55061575421	14046.6994929269	10443.7890256113	7529.31606250461	21088.3955208593	20565.8226059718	22535.3981250368	16636.9668313686	21896.7448395526	34058.2255026389	56924.0126311429	6758.97215171963	2056.95342595209	225.851745605362	131362.862227954	7848.00640557505	27114.5970344525	7386.04333338676	1279.61850627666	3956.83725967349	753.897991180549	0	0	1498.36182006388	0	0	104288.590842783	33238.5042305272	32177.2931492383	119884.692921023	24315.6600859902	359.404235896034	1247.18228140984	0	0	187.565588379001	0	115335.292950556	2589.23174515483	185.782254376089	831.711491440129	0	443.075523376518	0	8350.81673975395	0	327.030233720126	0
6.52_909.5531m/z	145465.942644918	108024.573578909	152121.848630984	129110.634703613	129695.974947524	167922.531422194	141801.378050574	164114.55746672	107296.551661174	134811.20363152	124269.787425248	90760.9987269457	616571.986487148	423172.906023656	87560.5533798525	94698.9708539339	218208.197308638	208495.586947426	213028.434719157	89624.9830335003	248728.693278225	80675.881503398	141301.646532647	161577.01676271	233605.385437174	114033.089005096	107569.622104802	386717.456959384	289954.442215797	69049.4476615253	308404.352498269	90907.8373689647	57795.8236038452	101521.000600712	61963.6486569944	95862.5687322358	52349.7190449122	153488.469741812	136994.752907786	107394.757129815	76685.6436653391	158243.395763609	54771.3370549794	41891.2262570219	52339.7630593816	129940.062966158	128299.30002348	49493.3915996328	77860.6516454941
13.58_770.5709m/z	18264079.4533633	13584263.701806	17891786.9248992	16225560.872452	15473875.1214514	18738289.3386135	15966973.6520752	17914491.3108288	14152722.8686006	15621769.924657	21067468.6671864	19957307.9531866	31578442.4446758	17895590.1896922	11079647.9626866	16799162.5417663	22406827.9642953	26107011.1982282	19958212.600345	15135568.8482574	15927529.0380199	17082206.6751767	11781832.1647233	16585262.3870487	18780833.4409809	13445848.631728	14298141.9131007	20270249.9717579	20453698.3749835	17691144.9783328	14323261.4488262	11493929.6371029	14173041.9862278	18250323.3127916	7939408.1135034	14662185.5200118	10997327.7640619	16801499.1850511	24431500.684543	19287657.9654006	10648334.7061832	12164186.8460879	8266323.82778302	10686001.4060486	12295667.8504936	14321777.8999865	16555748.2506751	17885743.2015182	11609825.5994507
14.22_698.5676m/z	13074.1982475742	12651.3279728023	11521.0961977267	9364.52700785302	9694.73098972338	14385.6480293883	11639.6667689283	11987.3547283365	7264.05338522996	14220.0741022055	8284.2108574194	12111.2048420566	16447.6593421183	18426.8426292816	12592.9755588119	21774.5413546823	12629.8896337854	14887.4124249434	19070.4542191813	7876.67546590256	19087.3037184823	9075.40501785091	5373.69173088552	17972.922930721	23132.8278844622	9622.39340209855	12662.9308973079	28076.9167053129	18684.66226426	16968.6645350289	20740.0748153587	14901.2367588835	5697.93441390904	11588.6443770846	3426.57525228652	8370.74035728222	5617.58617330123	10094.622886659	13261.6703953887	10209.6180517428	13020.8815237956	9979.79449651784	6905.23116355221	6393.91821210913	9799.36761051555	9161.21360959802	12182.1144789147	8692.05319942525	7869.50480878427
2.44_297.2443m/z	879.35438919044	545.320944742325	1059.46373951979	741.047578250327	723.727851867573	1332.90359307804	880.938168724261	1017.83963987083	702.788491292443	1526.94664417802	493.570030212839	724.754880561952	1426.86790290067	692.222870080112	988.754777607812	934.198757172662	807.344834849026	559.564034814071	198.844795226818	124.125350952241	2473.66767631325	408.496017456204	492.124685262898	1378.77341405986	485.20442479425	1118.5160098221	974.684839719216	1388.23237609905	770.173591614003	659.037059784382	833.805441661872	1512.68543749071	1557.12954221578	353.293327332231	994.831455785207	640.62097930943	775.201842213915	965.045839303918	812.279136657262	1090.59978454914	202.322437835757	650.21664221127	209.456180572288	611.60805083644	277.607625561415	1342.97206215253	314.322380066143	671.895589453389	283.627105712691
2.02_297.2437m/z	5875.20024159469	3937.12241348162	6771.72852850255	5594.75652992515	4635.28466602958	6659.76302574295	6450.17804966029	6863.92543018268	7776.99488125583	5740.66919290135	2886.63363824882	4054.74455540958	4724.67347669018	2932.82653191639	4824.15310454162	5431.68472428304	5317.27646188041	4199.93359730147	2822.17995715314	3225.90080756598	10867.9019395441	1096.22530803164	3251.79366266517	4355.94827487141	3877.62477617885	7770.20011005207	17151.6781136516	10146.3279413915	5926.23661145908	9171.00946601826	3626.22380815918	18325.5601693592	4676.61054199785	4065.85301349635	3785.07431347223	2557.07624066708	2746.53632999441	5396.84722812713	3315.30494468134	3441.81934954795	2953.36606529038	2860.88000174593	4558.80958694924	3871.60395047332	2399.9333052756	14117.6318621632	3020.52110180615	6714.49609154514	7238.02347568976
9.61_843.5551m/z	54512.1888140988	35409.5345482534	60841.0522246197	47780.0219431768	45940.0175697305	64875.8137136554	57432.7446837317	59099.5381857786	50273.0266192915	57188.8701349504	48910.4907235907	64584.0771497809	54054.5944956654	56035.015011824	41997.2513861185	71781.2098329982	47162.1430703409	69955.27432153	70669.4033616277	43030.1037484366	63126.8885267997	21141.7447135981	19627.4168959908	47071.5829092182	59423.6671124203	87622.5835733728	24801.5708549124	84505.3889951328	68609.6839664692	37170.4299611615	83428.4743938407	64317.6552516155	40106.2818016307	53588.7106282017	17833.7976434337	42345.8431352932	25020.2191902978	81465.9771041938	100117.315796526	38329.882489049	51516.6175150843	62229.7024118065	32653.5645429068	24306.0372588054	54068.8281262627	87731.2865711524	48959.1466014515	78946.2240527621	27476.4755304459
2.02_365.2324m/z	248.328010558836	752.87051799619	0	0	629.020688416558	322.249862671081	268.388449023818	305.768866110236	882.254344806886	1131.74651151402	0.533329658572065	265.203247904588	0	226.523658842443	266.991019208723	0	99.282845234077	78.9971682029621	485.314160833187	295.595760383648	509.161598205517	0	309.436682448068	494.64500427231	590.311227107324	583.409578734298	452.912314991278	0	191.642338380324	536.9374275205	88.9907569885867	2678.00840388127	0	589.609492801218	388.240642110694	0	0	48.6746550326627	0	0	87.5578879247318	0	224.548735623775	0	0	256.497462001339	980.135095720887	122.242015556552	0
1.63_297.2435m/z	2736.8166236118	1683.09112548658	4284.57030719695	3870.8166752457	3265.42654090455	3479.53027445779	3509.43203817125	3563.12849054402	4080.37294766684	3483.71729278584	2795.72864136867	4149.4988408838	3354.44208472706	1753.19944422238	5279.71027685035	5718.43349522052	1870.77341521473	6105.43044722892	1323.0909486743	3763.65870944324	5881.2962011169	3221.78603702909	3801.25840604891	4541.22016964544	2985.23252867957	2716.04489450978	4932.12272285463	3571.67754312153	2138.34724750803	5190.95750667261	3943.75272563315	2712.47840457813	3488.12969583607	4728.63325918796	3342.66811646549	3843.0270153805	3587.31407800226	2922.32410905672	2160.21783447397	2020.7917959789	4812.66971195173	1651.56240374093	4163.48319596401	3316.67154273309	4830.483254297	3789.31043622725	3816.89003256853	2033.4264853051	2407.17027307932
3.34_297.2412m/z	0	333.087947747417	702.237263505277	818.759180956713	534.983205552495	736.068258853717	697.733665466333	751.297770245046	721.011104584595	623.722141959808	252.743338662623	412.844486154868	671.040897368631	305.761312872188	737.545286709433	4229.91462747766	276.514752061198	136.789993285996	697.777550483487	539.256130812832	1557.35557255022	143.973716735927	219.532291727556	313.180968466547	278.063392639263	163.330787658387	589.010971190864	267.674377966826	507.988418579441	237.951316832994	408.845788944029	312.653316371303	839.488126060228	0	311.165742199906	714.447533766741	226.909421529404	288.467520068829	1453.71495201055	495.750681913373	361.031288138965	529.991446491667	296.921418467366	500.219680785741	102.826923370594	1333.62220223587	377.834205627408	864.160123350917	371.383056640088
1.24_297.2430m/z	17041.5241025219	17606.3586792719	21176.8084521911	18135.010811357	15351.8306214266	27263.7524969215	20047.4801065822	20288.6213683625	22890.2663572366	24633.511547771	2693.19161233966	6407.71049004107	16196.4922369074	6017.93187078139	14205.4569899113	13579.8845393558	6124.18099655083	11032.8623759234	16232.036017149	8818.45061336207	24836.1536220522	4748.58576009726	12584.4897785202	6814.93198956604	7676.00640379242	64381.9235461091	156546.892371874	27505.3885539286	24790.1720315761	42281.6100637138	16509.1162681969	52153.6860641015	12869.4759376634	6092.93441297616	7359.64517532436	4659.37461148878	7766.32888890654	11596.6274892088	7404.42728903864	8512.65422126497	4247.9807383639	4806.98358690446	7280.04978283871	7190.22832298618	4652.55617178815	19060.5862891409	7150.65966112337	8737.32606713658	14097.5570168753
9.99_742.5394m/z	30944138.1960652	23787938.0132298	33947500.6913621	28643067.503258	28717246.7736711	33088057.1346664	30109438.6794909	32055327.2622906	27993063.4399986	29192993.7717595	30872450.6534435	34508112.2738485	54781268.7990428	27943719.4189449	20427565.2235566	34798775.917539	26622883.9480875	42974066.7686658	31042970.990764	34176968.613849	27608593.3292793	30064384.674815	23525277.185525	29872892.8005605	35703682.9210041	32090546.3581841	23029032.2347619	34874957.3959251	32664047.8464747	30942703.2117165	31506144.4855726	20771388.4631385	27420816.5084591	37986366.6677401	16348619.1622513	25252005.5793874	26751854.1777188	33521648.9665653	45353122.3626099	26641857.7168639	25775618.2408107	22219600.9458437	17420195.5508306	24758154.8382844	24105366.5171442	26627270.37352	33713066.3845287	31695596.0367308	20040046.2670466
0.58_179.0568m/z	21083.4530200098	26863.6836366512	27254.1344692098	23661.8057005977	23023.2325128005	28005.4269461651	24234.9460261003	31089.8037984587	32091.1524124776	31848.7271445282	1338.57228822168	13618.4947635532	2471.68214874837	4057.86688647462	10543.9552896565	20877.4797072404	4915.49929501724	5509.5239181987	2576.59184610553	5966.2869912529	21042.2770601351	14171.9646775595	28197.255775518	6826.0114122676	7175.05732629077	1543.96869062691	59760.6475695869	6060.11523263121	718101.149717424	22892.7650066575	14420.621730678	21383.2778787388	8361.7053713938	8248.40747289591	8943.91380327078	5910.46717969743	14900.3220778197	3693.00721715818	19388.192622162	9755.50478166585	8575.36651733513	2964.83593398566	9100.03772384162	5063.18385264074	5688.82720111117	8691.10993174514	24107.0377377066	12532.2341461935	10077.4118362601
0.82_379.2102m/z	270.469799417174	0.766966555586567	431.999215903712	160.252983469542	207.155026880931	240.871280789092	55.2651932289986	0.485920970476673	302.452427639064	295.180273091338	4.3548164937972	288.360530065158	4.38796073691053	0	5.66101542026227	363.563721288497	90.5209225064731	43.3925641906081	265.966625313462	119.553602218554	371.624370864216	296.988994513327	147.781347639302	26.0108592217692	0	7.07739505581281	273.128193642298	580.739393663988	135.91975963178	148.748176574976	92.9850486558202	524.061639430721	269.358889891117	119.344371030688	0	164.376224125905	11.4600010606923	99.4448791671698	189.070401362525	194.598479744586	91.1225265700244	0	0	5.67379316967222	0	46.5187790473902	83.9953669692449	67.6667591329708	0
12.44_718.5409m/z	630876.623576837	570913.909785874	667265.311775797	577488.613377155	583065.864027347	626418.813868344	580929.307406	677713.66002398	538408.026114886	581535.605556246	470532.464836021	552423.03801128	2209366.76271376	518011.550198405	365205.226363778	675453.541457189	591853.990609884	607499.969968464	809074.88389859	420043.19016248	901185.95941964	829338.153095773	522742.778835736	530707.118777746	623529.388171178	915044.420185931	1050620.85257069	827973.457715797	732936.578472684	1052979.79663292	659899.659034609	391402.368963719	664517.252711008	502304.209223075	227071.460450427	286131.581311449	415295.595002292	670752.161377564	892792.584260417	390754.21918341	469141.701909953	516467.8983243	205622.001686954	308760.460745527	349084.813022575	490534.371954029	326872.458672733	411421.056354474	459280.116995371
15.48_811.6713m/z	262252.752681399	263921.749745419	221698.815673025	224249.046434381	215560.780971294	248454.653335539	214779.536060745	265610.281710593	200360.307513334	293045.691820005	262677.143553808	236414.158596298	480412.254886243	362242.135842827	226715.622243607	370432.174420777	438077.314713109	258831.650841389	690455.245650399	162776.954766779	351827.835532797	112664.54996914	169895.486566724	182586.839049189	511412.809827906	271018.520154772	154315.075612144	464496.687113188	382032.040587059	239970.838399961	239145.09990494	192758.390929383	241250.048429074	218164.332066213	111599.854871425	130668.092481809	148335.120500535	293101.25132599	182317.078311612	280433.808889348	130226.739821106	213390.638600871	115017.851300326	136331.811838336	310973.567567158	186364.83821014	130240.248676508	159345.510852741	178611.113445316
0.94_439.3545m/z	0	0	0	0	0	0	0	0	0	0	0	5168.36630535038	0	0	0	0	1968.4917196734	0	0	0	0	0	0	0	0	0	0	0	0	0	0	0	0	320.321273447427	0	0	0	0	0	0	0	0	0	0	0	0	0	0	0
15.82_696.6477m/z	26684.640477363	37229.7466766713	23381.8444272208	20953.6133791196	21745.845688403	16683.3529152568	21440.3895258422	26877.0218965094	20917.4099199908	39920.7011033765	24794.5555351352	21423.2118334075	45073.6273207505	31223.0876379974	25966.2462591681	40706.7807992882	29732.2512663651	30071.7792713843	84241.3007069219	18165.2860859563	29386.8140846967	10489.5626504342	12362.3828525856	30107.0147933498	45815.8019737177	21817.9517099586	12195.2319995164	37831.575337382	28084.5761899065	15904.7137992564	46223.5802596731	27278.3968013645	14259.621998962	22470.3922187904	12463.1289921458	27201.4179696485	17230.9132012541	22083.7919359785	35957.7709496269	34923.7313065852	17392.3404500212	23601.4442815441	12879.1874719344	12837.0998006743	24496.2737418174	16547.6773827116	22092.7479061049	17492.7825017729	17235.6381399519
15.01_857.6781m/z	1827834.08055102	1406955.28092131	1480792.97303294	1501815.60013437	1337042.15661445	1662400.09428231	1310682.60215514	1718921.61392437	1164023.85938813	1616827.23107023	1323408.9348418	1600159.9557215	3413035.99657142	2839784.43621762	1010721.12923505	2912036.12113243	3892544.36032439	1970972.57842379	4776737.14182718	837480.720390387	2568733.46238563	758288.735718973	995476.578274056	1386281.36739864	2349092.88976537	1858007.25874573	1167737.07458072	4039694.63155313	3833517.33498098	1386081.57772906	1699324.50949802	1091779.11859963	1226341.53354989	1392894.35669162	547187.778092041	589092.912125006	867825.752823129	2191505.25587021	1577656.07230601	1112916.64287368	852801.73291273	1371419.68262	555384.573889118	601720.347341216	1283881.09536088	1694978.12125899	658351.50192877	1478973.42679844	1245108.40742064
15.06_925.6668m/z	28747.2681436886	31369.8858361856	21696.6368475542	20880.2947449676	18754.1800378985	26038.5104371689	23387.6338116632	33431.2066081471	18193.2954025222	37598.6176251397	16190.4041078271	39837.7160179923	58017.9132526924	58931.8624087562	14673.3038087424	65796.5352271452	72386.9808704386	41203.5274628202	96171.4022737094	8118.64376194614	48158.6508652262	7601.74785427142	12321.611970106	29893.3805553024	55515.3848704582	30613.0956793559	17276.2651062478	79248.097851365	68009.4499194489	27343.293633785	38389.3687434402	16026.0800756498	15397.1911483004	21522.2242548188	5122.34229262622	5424.4685562218	7829.94125244187	33880.1774195974	26373.4439097776	13563.9258507039	15396.8153114289	19605.7705397823	3826.95235497251	3838.14049041801	21628.3143880217	34571.9583274114	7162.64021203599	24081.6254462084	22075.4036161394
12.44_838.5915m/z	521428.854116674	484763.363785824	564282.275432613	472623.553458222	488094.451116963	590488.381235857	539728.629114667	596059.987335806	514275.155825203	580063.246491704	324846.695973227	517544.403698467	672584.073769794	778934.017267334	571933.506462691	785169.427829748	602941.646975687	443090.362729934	926431.338285546	349927.484976701	694090.089851184	339590.422118109	400989.297043759	438349.662180401	625080.681080036	472361.872280387	389114.347009669	819914.004253965	690770.514750871	493741.883508478	556979.934563671	640237.276762244	536264.563376521	567278.896557135	243179.762787767	323919.042206491	387707.745549862	623633.883659569	532272.268551255	346764.575077215	371356.425728947	297769.676647817	294339.088820067	250788.292056872	603107.711651103	506023.036432885	428934.82734648	462381.680183771	462697.049060382
14.10_624.5583m/z	1385.40099114251	769.435331798936	829.557522739336	801.932508858148	857.54113769533	1348.13422450403	1171.85157165801	1230.3231196068	0	1093.05884172941	1479.89621072181	536.816558837212	6413.73371993008	675.439765262671	892.355053824324	873.558085843364	1529.84188079166	1569.88000985552	3867.75104003888	0	1772.07042512802	0	0	754.834022522136	2165.75021924236	2328.91574096744	0	591.504692077879	724.678146362291	428.688110899811	699.258918796369	179.791749688024	378.008015274792	890.198329076983	5.26143721706482	926.774650380416	0	877.942359924076	284.865066528557	2133.43513383648	0	2204.83146667437	0	133.307765606835	961.960067103296	0	166.046775818081	0	0
3.71_659.5536m/z	0	0	0	0	0	0	0	0	0	0	0	0	0	0	0	0	0	0	0	0	0	0	0	0	0	0	0	0	0	0	0	0	0	0	0	0	0	0	0	29331.4109975262	0	0	0	0	0	0	0	0	0
7.90_609.5085m/z	2070.40022918351	764.963361200612	2502.04882683468	0	347.414169311541	1339.15905379646	1284.63685080098	2108.51915426774	665.33850279049	1066.1067857661	0	270.071960449139	304.22528585479	4296.79659901183	1120.22352852896	2504.46220032842	344.669283084125	1512.47619027099	4283.70331481808	0	4645.22872329966	0	1897.2856374338	2651.92829224054	2772.19262780587	0	764.797535832595	4296.10182123752	1322.14698759644	1229.82512283345	919.574840672358	4018.47690141595	522.782361154302	5215.97085872037	0	2449.81747654573	1985.35521320406	1874.00672912594	3841.90031750016	345.356384277128	938.620024744225	282.321442858304	0	0	230.142205514446	0	572.488713349962	1379.17754255331	2804.42032487698
5.00_881.5216m/z	53054.1688107722	39669.4016677871	59491.8003953506	45240.2424894824	47193.0867268641	64870.8377872454	55322.77601902	61553.7287433507	50175.5034452039	52691.4627861192	45923.4241771127	37227.8719030773	226187.498657944	179616.573312966	31079.1806408594	26090.9288540186	55281.3407143872	141990.749647393	59283.300187166	62980.2804366451	65779.205523125	74559.6094321429	74574.4662055235	58966.9965240814	71896.0684186378	30218.7215940524	38048.0398333141	85817.8511709283	69397.1024425467	48472.7711125192	94518.6904412574	37886.8193877879	22899.5215675014	34265.9198858375	21640.7734862429	51312.7987734873	15430.9257474251	65101.9917696288	44545.2605362899	36511.1259880205	29896.6031282059	53167.7256419851	14081.878071742	19833.4702047072	23643.2783424765	50526.8196671229	48445.6657111395	8785.08018828892	13441.7898386131
12.39_812.5776m/z	495343.54092174	440926.620433481	558301.640028414	454737.354992124	476338.75463245	551036.624037157	515557.514659491	566362.466880542	489360.028006754	551236.715210571	292044.004119548	477081.026895705	648218.63187026	805266.575575582	556975.7653033	727550.547295146	451470.535050608	394476.245299739	969014.184288408	351150.171656254	749604.0541682	343030.598355956	341717.798169372	324048.07476909	604235.674460392	416952.029084718	376399.65028214	765643.652659866	632039.972558174	524145.645786628	535914.99805815	750638.561717042	500551.42395154	507669.294271314	227798.809437914	257996.108631274	431588.194912011	581198.740847195	583255.15525346	298108.495992032	373382.369868376	283888.004602066	310656.75353998	286267.425520573	561029.926796297	473659.749403502	380516.972973795	488353.910002013	428331.783054029
15.06_797.6549m/z	7159079.49754389	5295825.29243693	5931487.4230965	5963092.46683084	5245702.30450563	6581155.93060782	5059176.11852585	6714482.2896283	4406636.10364787	5988758.33665149	5407081.06345539	6406277.0856345	11399547.7326585	11468279.8319826	3728038.20790128	11142108.2584382	15427382.3958829	7694234.96253935	17339814.6840121	3307471.71429947	10317178.1285423	2891522.75169604	3993612.55737731	5187931.74875702	9480564.88843859	7491621.00495122	4784447.06802635	15801469.1199947	14521975.9681696	5300597.40233001	6450631.86111696	3721539.97704508	4587453.37506093	5585890.64178509	2079854.38245254	2055579.81458881	3235129.28511406	8620855.12540702	6088684.73887491	4081513.33858435	3000004.22266614	5539331.60843746	1977036.53006005	2301566.9786361	4979114.49779636	6613703.14663458	2281026.64447717	5989172.59835357	4753434.03744884
12.73_744.5548m/z	15446202.2444673	12005073.4937884	16096106.3434266	14063114.7535826	13885301.1400462	16098950.3173301	14286547.6904031	15685571.3525441	13110318.369888	13902030.5664872	15249629.1014577	16856249.0202012	31770188.0883689	14189333.4244888	6828355.75549703	14572065.7606474	18609188.458903	17096690.8706528	13056245.4476332	12683824.2374738	14842323.5192128	17639999.6067952	7967597.44392072	8350999.09250451	18195110.6071408	16587530.3297671	16956868.6252815	16187790.6307164	16099598.4351651	20294212.7113211	14108550.579981	19977782.4968375	13773041.6500478	10780090.4732626	8012028.9295476	8548910.94788678	13486420.1303332	18918131.0190672	20189519.183832	9931956.25842891	15043020.7969699	12303493.3476049	9414467.89174544	13271100.2483782	8314794.25474023	14729455.5920509	11436315.1389523	17881954.6390406	11405857.0857402
14.53_726.6259m/z	204102.530632152	251116.044822217	194061.612021602	174768.297665419	185601.877267994	191944.217708785	194865.516801611	208426.861285762	180721.2854807	256405.069942035	174502.357562561	220068.165788887	294968.195264713	248904.991595744	208635.855203065	249857.731502654	251954.634091209	242542.560688779	296925.438830968	159796.376872834	232807.81720807	171246.327916025	161166.729951013	229791.317713972	246126.59584474	200209.668030907	191038.404125337	275387.582854824	269857.955533264	246403.473735023	255418.554022116	229529.151194812	179781.314210631	202459.411373431	153346.175428243	196403.866931369	153659.597994389	213492.12578052	223770.353569013	183622.536736423	209436.482908322	177402.08774153	143792.680780622	153931.974162826	187006.322974355	199349.856455621	208444.785242895	193304.226918684	175650.613802579
3.39_455.3535m/z	679.804483863914	1362.61365545557	922.116543810576	899.976521269825	613.324786633513	1744.22866711338	1139.49665802421	1381.3572489342	1686.95671606742	1334.41030887472	0	86.1742702460122	263.142376739366	28.3585790870554	167.112999339436	1.00275783541793	125.247963357025	0.185593744537039	0	0.814797155310074	130.662581444469	0	80.3712968188725	122.648731973192	83.6725562178024	0	247.007257978317	24037.5924089009	97.4679753455389	336.476143800313	61.1570901404353	140.061578128919	1206.5653419558	893.283874054243	36.1046249476449	211.737234880903	97.904981381455	0	266.855433628629	165.887204003782	0.736784091699347	0.285512906115393	180.298569213978	41.7702579112993	0	385.11093108391	0.112391184973077	251.480421080941	142.942846288917
7.68_887.5675m/z	373563.431142376	297422.432599553	380316.988027037	356441.194031034	326794.661222978	424865.814379318	339230.45391294	431793.275211041	258882.995419405	361749.835686389	378545.757274451	184704.931017903	1802239.79453382	833977.39356457	142143.233204761	533173.013051225	1036447.22263829	624946.488574267	692471.003680996	100263.176386613	498869.653189877	81610.9304937757	210998.18879142	213029.620636398	751610.375182282	152401.45337127	124892.453661177	660682.887107034	328189.796631164	177139.741303479	368606.722276048	445704.231600424	130504.888737901	500624.453599178	139236.874513255	198948.429661201	207173.206855102	186312.224335822	572518.710522193	545744.134837552	307161.683698902	248831.156400574	177322.526165495	210089.854596604	208636.612396629	277230.026941098	432252.157938843	294981.231245064	103474.650240963
11.48_810.5648m/z	308027.57343754	279506.410725328	346226.915983636	279861.963963749	284476.960884826	346540.397601629	316429.928894884	359147.738371972	301827.141287592	339730.214124247	217542.505003062	261486.283708688	440614.967384343	348742.970934682	409320.186105463	534754.765176097	421332.541483709	208959.173711278	496751.991590232	233384.843809359	366354.038707782	144172.81080153	177598.675382259	255533.090874373	376191.400616917	344407.978074719	147304.113475044	496779.534278946	406485.054121806	270467.269646319	343004.578378776	479471.252105203	328057.234272902	369997.761146395	174045.991150782	191395.12232925	261416.495659634	583562.35615068	372333.902745645	145159.62402552	275176.456045862	195865.298801675	158754.276869809	177412.136129151	415580.658998873	338329.567461476	242621.292495453	277795.687933248	261982.418068662
1.86_281.2490m/z	2534.28718330606	808.639019012443	3748.55111693952	2961.36440235045	2944.92468134423	3194.54242155841	2433.42850611315	2846.69487362555	3890.55462971828	1452.83736706829	1326.8123814045	1898.65568577419	1142.56395288529	9548.08269143135	955.01000213559	2016.84176123731	9858.1889479002	1736.3332593813	3738.22083282606	676.710883331869	2871.51340484728	133.912338256704	1323.05304071091	2879.49449754788	5197.41360571736	1123.40424320599	1936.75950393395	3016.25035631588	4891.03315242856	73.3804779053557	2559.50319435612	12212.8697893755	0	1053.96991743621	758.028757421213	88.2657146454967	168.074401855461	2959.67698028831	2422.99377171295	2520.1372413556	41.4076325650608	1934.09740835149	126.385028395911	938.491510539293	2392.38226699844	2679.59044190449	2491.39039192907	3088.23962953587	214.161347533417
8.40_761.5571m/z	4603.24455197179	2401.78186906235	3832.68275105658	3107.06138610868	3924.73001225409	4609.3851786361	4789.60324885117	3750.88743132921	3536.0603463553	2461.99028243978	1483.16829784335	3220.74896379395	20687.614601745	3454.20671081562	4392.36970170612	4858.54784908133	3390.24592925979	6417.12797464753	8593.10697325264	3086.34099726714	6847.54694115106	6842.74381328505	4808.70948161108	4644.74607572806	2511.90249758783	4284.76210060194	3180.16835451285	6064.49382607995	7515.24444996716	5588.64741166904	2228.00718836265	1697.41709163095	1723.89773299268	2329.68719328858	466.626783484754	1376.26993040757	959.154006079801	4596.82020583874	2106.57403564521	5929.45437622018	399.485336303802	1731.40608407806	500.64585946773	871.481729217022	2606.46049343715	2428.88146209719	747.077313425974	627.450665340253	1160.27277490863
4.47_503.4100m/z	3012.23108190711	2039.52375854146	2446.11107635438	2085.40111216119	2542.72900732358	1419.99518888262	2012.38518082893	2290.17472472081	2876.28883015594	2483.60822787051	1606.14639282185	0	3175.46284752831	6214.31781005844	4418.14433119805	2696.03452280812	263.395675659035	2284.3219247099	6193.91181939287	2578.18336252732	3906.98370147266	0	6632.38286186495	3651.75008635225	1474.21536445605	1338.09298706096	3702.04004212845	7041.18788821896	3538.78441450367	1879.01149881864	2110.14934535152	9014.65427259466	7839.18772930466	10874.5825832863	2297.06700873273	3988.73039837487	2132.39172004323	5306.84946244304	1793.68454518398	800.018054692158	1368.01601473462	262.655031656417	1998.82569885294	331.534378051547	306.676382219623	1689.70634636737	2225.56294403233	1555.40342000303	7303.33699863494
1.12_431.3171m/z	1586.78852081255	1414.79976256102	1297.5201190848	1046.19196319592	2602.23042953167	1596.0841064444	1732.8857421863	2193.96752929632	2694.80500389249	2053.37013124976	1707.24046325668	0	0	347.831939697315	384.106552123601	2909.89632093604	0	1231.37561274868	2473.08045096181	0	2068.3120498651	112.600357055671	0	467.160267478667	404.030048997915	0	508.574172974128	503.848663330216	1421.94604689557	0	2652.71095491312	5920.44239740557	1420.85115051272	4391.44057464653	1215.30303694401	4159.04315867071	3462.14234924542	1650.60595703267	2636.18094161688	1653.91601562453	1437.83577948737	1710.35044482103	2727.03842163009	2413.8079528804	1076.43406677191	3799.26403539424	2584.49097703172	6359.41643526687	4639.15664217137
0.87_431.3172m/z	603.923690796059	518.03094482433	1439.47445578788	544.373504638845	630.124694824713	159.437996283952	792.72795104983	404.237207636702	1482.78490317705	942.392511816595	304.875976562573	1134.80291574479	0	0	0	202.12372020705	0	0	0	0	367.685729980451	0	0.140084956252071	0	80.5325393676537	108.512504577599	160.656599532621	0	892.076980590307	0	857.149690114718	756.149802656227	955.040134077615	1995.81264857207	0	3390.23560137333	867.768255038657	1263.14539981371	857.115913009983	520.960357665808	294.281372070245	359.595047622169	1384.0757227963	878.493011474671	521.01196289025	1046.04538726798	1344.53744506834	3039.12311553961	1388.1117039179
0.82_354.2401n	55465.303164161	50555.2887827399	69516.1830466856	51364.3350326302	57447.2915286456	68003.0105334189	80538.4038924017	53526.7656462607	60353.4922851384	95638.3592981593	52015.8163749717	57123.3694818297	60196.3146676273	42188.6222329961	91898.5398184473	75493.1005802646	72206.8264679053	95215.5620604796	80419.3911513013	92221.7054847969	72445.8323004436	78216.0308635684	70844.3294325661	64129.7195363088	53727.1944437858	96801.0440782349	123870.364679037	77955.7034097229	34977.6843653381	67390.3732122805	85552.8188233494	86377.3696689073	63358.1265246732	64645.2716759322	42199.269792779	59935.1228053883	51289.852092539	67330.7141357296	70973.2224273503	70755.7586276948	87553.5119793106	50259.7081501305	51138.8417979712	56703.6868537906	69615.4404877058	68498.8736831894	58412.1198484614	54332.8705308146	74437.8241446428
6.06_871.5382m/z	26569.352911807	17587.7059677262	32135.304809115	23996.9153472702	20377.1213760345	33309.4377811513	25509.6853678606	32843.6236185144	21705.7875866172	26146.2327238377	35958.8263151657	24600.4930575934	69999.6138139368	75033.441382272	25584.4325246182	27229.4226350713	28171.1944648295	48970.6414808493	53388.6777142022	22192.5154661651	43951.2103563129	18502.0459054009	32266.9424279848	18336.6648581048	59211.5319925803	17155.5193245857	13943.1240014624	44258.8395112962	22769.9018673031	13277.0277603203	28074.8001533675	23068.89946512	11789.0338737343	20951.5630492463	11582.4073448185	21858.5086517323	14089.6792611222	15344.6290893552	20430.90236325	32893.7151609497	6457.77371958794	19107.7962871762	6571.35873461371	15895.4449462939	12577.9084978119	12932.5773049517	19785.465194706	3255.26385498083	3288.89335632348
8.40_582.5110m/z	4392.4374694814	2740.92614746068	3330.92105102584	2873.26756153196	2541.70390257372	2978.30999007916	3600.5302408572	3969.48334344619	2658.71544788496	3572.13634885706	845.199932451284	1473.50215148911	32878.611580318	4524.38709258853	1975.64575686606	4094.09712982135	4042.53969088947	5892.08604813617	9412.9885757514	2456.04022351586	6427.63288306642	4830.70042927578	977.613573737963	7245.06745910514	2388.3647643435	5728.33367920069	4128.36762167907	7665.1966741297	10668.4603757867	7146.01519648657	2092.52581786935	1829.92053557659	941.21470642011	3481.30170126349	156.572010040231	241.22618865979	2152.84783457115	4203.50968933207	4127.0995084869	5687.65064180364	187.589431762921	363.543087882696	0	0	2628.12716674754	4096.09832000687	632.837135314779	301.279052734296	939.908119201398
14.84_862.6552m/z	6443.09578299401	1659.16870130579	4951.0534416666	4971.50649743446	1982.83638000497	975.625133588117	2565.76572728637	4807.39323788976	4058.98969974917	4488.93923428832	2910.37536296105	2908.1734744603	4692.36814079558	3322.04865264841	3857.01793507911	2303.42135623919	2925.51416890351	2694.15963862235	6137.71983296573	1607.51572865162	7729.75469079801	2805.4025878906	9499.08071652851	1587.24030854183	1699.82961339971	4911.56354774897	6787.18080292584	8650.03295291725	7090.53317140999	1402.6957496232	5785.16281226216	4339.0374439968	2876.6128234868	1117.92481110805	0	246.270490466167	2535.97185677936	1568.09483195716	2254.60399626601	2551.1212196345	1951.54785558507	629.0682523396	812.572340746714	458.408294677457	7670.45210623498	1504.57630390937	1146.14548277521	448.416448541123	1846.29608692372
11.54_582.5115m/z	103244.275855084	77431.6111183248	100679.465644677	84133.1831619466	81133.9730261836	83205.225895926	72862.5414658968	97330.4466942745	65598.0322260731	76353.7019587312	76019.8988653331	110473.18460647	354844.263312597	63823.2335843382	61928.7289550486	93115.7670770144	105286.162408771	122906.669561087	114568.016609769	60190.3794709339	147787.445929938	127106.932277948	55909.9135563165	100660.517665855	72384.4902357579	134327.911832903	145198.362170896	92016.4947363276	155107.720232503	161736.001843218	95020.7958007569	43804.4969870627	66007.3340551379	50754.2314692955	23105.0124076781	45309.4521443647	37280.8517730835	82030.6029043548	102593.144887098	65665.0883665031	35004.297316766	72622.7243912379	17058.4235047661	23591.2550592634	47269.5694792845	46039.242101613	34997.2642654209	53300.5221880806	29966.8059231194
18.71_407.1877m/z	90307.6014959074	637537.69787426	96014.6093714883	89155.2724590351	100254.774519802	99700.3882463739	109427.274859697	123216.076093604	168641.928539695	649598.379262311	85859.1685826741	134114.985324275	86612.1453351567	93860.2442946328	645678.468652848	124864.725309285	96739.0087602139	116221.463931337	110152.289618722	89736.6269807691	99510.3912004088	95260.5469986209	85666.9443794309	641806.471370721	114854.433401067	100755.933786412	95217.1032298666	104048.947377398	93348.5818791339	620608.837286458	615691.279117161	637683.347596048	90946.3364673702	115471.716906926	104169.548895561	634637.821690477	98120.2063699506	90521.2533746593	124772.635304142	97795.4260465241	622465.165815693	89494.0919005987	105818.668520041	95452.0844257748	101219.992963884	108508.550956473	619003.456140672	97768.561424259	102437.19329867
7.15_906.6178m/z	755924.200745203	516285.691025565	830061.210958108	664785.343377105	631130.09107163	730723.218914982	627057.177985005	745881.817185704	521273.595554607	571100.769550545	343182.405755945	602282.913195078	1959786.52971918	1337462.75663562	521473.214868989	938017.594288974	663740.539581135	1223489.65702914	1070076.95122931	487546.797856835	1622087.69403575	429037.760535106	571446.866853699	223443.057268597	1119049.84069419	1513354.54301523	1468650.42980379	1120419.03512937	1176282.42907166	631622.543584599	504999.790335656	455836.194109783	483741.364108643	622726.879578531	286830.911464904	294685.137518328	407588.653715435	998139.500833593	731680.766453994	560636.260876729	459919.062577474	439808.526030841	248422.959433252	298683.432601153	510971.398972559	823220.057065918	337713.005242327	524085.299002575	666657.010148323
3.52_407.1878m/z	6503.63665841122	16201.3128457703	6871.17884603065	5282.91124235304	9233.87361326835	6962.44959553364	6251.65603547644	8204.03951703267	6038.57471491837	19632.1744969728	3719.14783624544	7510.95590059122	6633.89993889777	5947.10886406117	13408.0548695083	6518.3446342906	6337.55919121573	7022.52465426164	6826.73201972149	5931.84935710021	9204.8479966948	4259.33087548107	7273.35410700616	21082.6611918417	5683.51697859376	5404.79335052952	7633.51835196002	8947.85583472206	4412.79643937428	14336.6325629904	20479.196401837	18615.5507503216	7243.90581524701	4881.22170622198	4406.29265517019	17090.0703919847	7489.52640898206	5005.05337841139	8387.50473865167	6084.7765675189	11419.5316718768	3003.28239491051	3908.20027944145	5137.74145728901	4104.1802530604	10169.0704396098	14492.4973886691	5015.53402662082	6528.11988758784
9.03_580.4959m/z	6078.62544631946	2838.538489623	7870.88504432544	5327.98642894369	4789.1000524193	5896.76263147898	4857.77262857665	5950.74394798048	6739.66503906185	6820.70458935611	4064.13844279183	8915.48836248109	16892.1384312952	5797.40724494427	5691.4283155405	6559.58724975986	4750.53116840306	6316.40277606625	6291.68236381947	3735.45637512108	15551.7803208878	1202.20500903287	3978.35987573553	8540.04980058471	4459.85851682809	8789.77717416313	9789.7853836858	12738.3957167095	10195.8990248263	8776.27202224831	9778.63202103385	2482.46467425158	2099.954578933	5980.71034679776	775.255653381536	3039.5188791451	888.549240098936	6562.24173467189	7328.11682848007	1961.63316123317	1491.14033609153	4043.75108381643	0	213.431869651026	3176.0958596429	1541.87707167117	2251.06506564496	3225.02500915478	313.888784356891
9.46_876.5771m/z	102043.774193952	105590.609381272	121747.41338472	95580.965689461	107855.775177092	122472.614753066	112549.823979084	132580.96422509	104504.800963503	129110.30930143	107382.854959855	158982.347815122	120892.983900466	110322.144814659	71869.8916746763	119988.406689856	183181.448662705	109796.48182066	80198.7808107831	118163.333210977	86156.9877990786	64858.7272049697	54879.7954155284	101304.895004579	188429.639585515	66464.3804071006	76288.6122750856	137270.486762514	116695.214993492	99170.8117147889	161929.20641445	133191.658317602	80300.8936681988	104103.518715181	79002.7912313498	117879.541168476	64869.8378421885	145460.158762253	133366.761980536	132880.141414494	61628.8981893501	116498.092986385	41901.1098517541	50513.9567788214	159012.351262642	104219.925633163	201672.671412416	63556.736176151	57081.6305268029
14.90_642.5625m/z	2922.0057749229	1153.74833688222	0	1293.6867117982	953.246246337619	215.53353118908	1007.98502333899	1122.94864673502	716.946212768578	1354.40692946116	1376.75990023186	1225.18089481843	2342.14717416211	938.795957917087	1380.07968720352	1171.1865081789	269.795928955405	430.149654298914	0	382.367630005352	682.494461059812	395.780416793019	0	2543.684908842	655.146164833501	241.504429494503	1766.96822885198	639.44974418507	802.184067202974	2111.50076984046	2047.72636347632	1653.76178741498	1172.06729898911	174.254333496025	227.030227661166	617.386072702523	341.331130981272	229.851317785767	1837.45528155859	637.586207711172	712.619991124852	1017.78151161793	0	589.213885283675	1476.00071281279	425.762861596731	263.100944518988	249.091354370046	0
16.10_723.6734n	25022.5890604937	23956.2864742202	21490.7217399584	26788.0183070867	23110.2592611806	21449.3172561644	23267.2130562173	26620.5044050678	27867.5764987723	34029.4368453039	22720.1743150288	30630.1301031804	29570.1329756011	28933.4884007262	33545.4170476257	34225.9089948894	30189.1208204545	26780.585520042	41378.2024248425	21672.767832316	23072.0120617309	17572.106016449	18403.9330079084	34536.7787961154	32780.0718690795	23651.8329612046	20611.4987304696	30223.1714676154	24397.9826057366	27724.0162386339	33406.1189843609	33784.2102698009	19531.7421464193	25094.1426524757	22316.1774910765	29680.1096375189	21645.043040421	25508.4695466163	29924.5466455416	24564.6035652898	31696.7574896555	25809.8758506613	22405.8295121554	22539.1449188511	25321.9495774251	24645.1932088704	26624.4236377789	22065.8877243789	23129.8811938024
4.56_596.4972m/z	2057.89205932596	239.467330932735	5539.09239131573	1685.77627697799	4006.20830477823	1979.27764103991	5180.12658806739	6095.73520924506	4149.61745229762	4008.93090528555	0	0	496.055957794262	10649.9327478331	6125.96080141291	183.31963166908	0	5696.77522206562	7136.15048373741	134.706714157369	5682.73038482466	0	2339.03726446205	10430.4044899779	11337.1654575586	0	4647.80380248981	2470.69162244784	8141.59699249499	522.534225463471	2188.77442168989	26593.4172649002	1061.37394041793	21090.4825332654	2165.88204193066	6105.13595692776	6250.5803208855	1802.14668940556	17085.4947332659	780.443008422059	1357.12367029442	428.117402574729	5560.9861390248	0	0	523.318561465213	0	3810.29667362465	10824.3364944458
2.69_279.1617m/z	740.301903001239	1504.86585147351	1062.88084449921	460.565265943172	1378.17045594308	1336.88861536659	1335.38301710867	1364.98660420458	1135.16487329456	1979.52934976095	352.642294897337	993.367921197669	1060.92732294747	402.366641998418	1850.51268342975	1462.60728112378	390.293550785285	1106.50910922766	1156.91332498597	1416.75634099998	920.743976587102	364.077030411839	1034.23855864215	1013.33478164114	774.892174777763	700.696620883596	894.304225713764	1764.56331900553	960.343023765879	784.313101950846	1465.26156399398	1305.54217310994	811.291942899498	980.446984407175	1451.20186346601	2209.36644119574	897.166342125709	1006.30333515006	979.284489289778	1244.92374499507	1516.49005485937	811.94210548161	770.475320547299	687.334000667349	1007.92662051011	1349.76723197851	1888.58207521451	1469.07102517585	716.824830210357
4.52_279.1605m/z	1072.08250657285	3231.76617465512	588.746875291281	793.968086242731	1190.60163896254	998.773580692746	1329.5803467625	379.49572926496	2099.58998830698	2791.42654201919	1209.11895124011	1515.96825128657	682.045506788155	605.622830724216	2595.10622008519	1214.86652063259	960.330391377193	1448.45039363798	1432.37433757531	1139.22601237029	1036.27746784471	1232.08360013343	696.311631740077	1305.761961687	310.081639676387	628.340203567436	533.095679391515	1198.67060469208	830.46757275976	3005.24557003962	2456.80354610339	3397.87511077933	1836.10833466113	1544.83547646205	560.585104075972	3115.76947116524	1375.43033867089	708.872337976668	1458.23360367944	1773.37505555175	1749.90063927781	1029.07040837341	311.533095708158	905.567385530829	593.609024048346	1462.62090182382	2408.95824208008	1167.23978358498	1278.03365913461
9.77_1235.8075m/z	14597.0666026055	12850.2040047763	10478.4344793062	9936.75546638495	15550.6729855307	9939.28156671468	9208.6182942897	9824.22039638298	3198.34260387557	7205.35650972323	15290.7398072503	10182.5696348339	17567.2532438195	13996.2606105194	8523.47117098609	25158.0860842256	40600.8067593457	14305.2636124701	49859.9473090499	5502.03257958366	17374.8155348566	0	7643.7454162723	13660.7887813554	28468.4618422565	14556.7416382458	11316.244501986	37205.9838853492	14384.3332180366	2270.41491429922	17581.0669415904	10830.4857214874	7616.76111574128	19595.3875854024	5636.61222839413	8473.36674627526	5497.8783780609	16457.73505876	17359.0020160765	22109.3108386499	4675.62775182408	24637.1591319628	13108.2497930544	0	10321.5835083241	8650.45529163554	3117.04280135366	13825.5104488215	6430.04309595146
7.87_782.5306m/z	769.952100717019	464.088233947751	674.73101806626	281.097839414468	269.362986271822	753.884140014055	372.506601837599	231.046760559061	257.948669433729	1156.31856427249	0	2456.52393035703	1141.14540926171	0	667.08757019073	3979.61751112791	2033.04571142673	1116.38565826465	214.130241394045	960.266833478026	802.532859802263	0	0	0	0	0	0	3079.56212615883	1471.9220886225	1286.24841308599	1069.11995697027	1387.89213168485	0	1415.40583038309	0	0	219.197753906458	364.127399444413	3761.58770419643	0	0	0	0	0	608.939646354054	2365.43251037586	413.010671386761	652.042651038232	0
6.92_782.5356m/z	10409.3747567844	11348.7418616154	20133.1216652387	11133.9272131997	14019.9987988649	17184.3068831949	18559.4658535307	17153.1750048818	14248.3613236214	14579.814320908	3527.67283650529	35455.3124205958	6216.41421606028	4714.32429504334	21070.3971686884	34567.934798746	6245.1617733499	15769.922048029	11020.9098230106	7455.69462547368	17072.7607753944	9449.20828286475	252.680435180468	17817.8215370493	3006.31153054602	1063.13916015613	5065.36533589874	40281.1806494137	54163.1265244676	46650.0137826774	42449.3925431445	6651.78645146539	5569.57325194875	9332.09310113275	6972.07124830105	13769.4289136417	7290.31715706504	7456.19657201577	32884.9913937983	3966.8610916137	10839.7904786091	4344.8768496241	4577.2189941552	20587.3012962218	3110.45211029167	45460.2970107294	24816.7089688728	7787.56566053926	6834.43658453128
3.52_279.1620m/z	1480.17123598903	3913.94251560566	3114.67601238371	1155.49644286668	1933.24924090007	1301.50060481198	966.451786246336	3126.33832843297	2492.65805430585	4713.80087882673	965.936714345098	3248.47005781848	289.082033157359	856.828782533748	3517.82731714122	2831.3918889374	2016.04882082514	1995.59401524588	1744.59831575932	1128.78095275627	2704.28484986845	689.473548768484	1307.76541381672	4442.76617361691	1677.43767893341	1637.77463783744	2165.33182076502	2292.38127714223	1399.22388603133	4188.09485576527	3802.26742852498	4565.54761246049	1692.93611835435	2902.07096080018	1374.39621882748	3179.81772251095	1648.39287031769	1190.17613598458	2600.58361921935	1267.25697042617	2311.30849553769	1515.01899589734	960.983970641254	1518.38896413569	1699.12441685229	3405.41756855296	2608.18501672183	2672.74725851426	1571.32124410208
5.63_859.5365m/z	115730.63696531	95398.2815687285	129960.305530636	114818.38905338	109819.486147878	142488.784734211	124673.808656251	142363.082092216	113575.175891324	122749.591667292	135527.908458653	92681.760260493	380470.161074164	172556.081291413	62233.8844598839	71679.7591536549	205569.430702016	213768.481990354	78903.0276695314	113901.126593711	141381.378396399	120041.915956472	127643.408339278	154788.82015974	117481.195494452	76021.2047483465	69501.1223291383	110584.494602487	100570.313161849	188958.223613699	135620.574901552	186918.82815306	78733.853338446	131323.843816432	45913.6286341498	94980.4988942872	47379.0682746831	151280.309008085	83038.3141878921	104105.651172414	76671.7992147696	50398.5187665578	23839.6027134398	34284.2016227596	103408.023301999	147216.94360934	205422.335464583	27938.1153338792	24472.9183295721
0.65_778.4638m/z	0	0	0	0	0	249.827102661182	0	0	0	251.192054748799	0	0	0	0	0	0	0	0	0	0	0	0	0	0	0	0	0	0	7398.00258678335	0	0	0	0	0	0	0	0	0	0	0	0	0	0	0	0	0	0	0	0
4.51_794.5117m/z	43764.5859523596	23470.5215424361	50006.7130022766	41022.0804177193	36908.0262475469	40889.2499448203	35116.5611452427	42945.6635640349	24521.2175198036	22741.9309517794	87229.2028620415	16437.8095390365	22348.8304319739	87139.2751514048	22373.9787180648	69256.1525676802	59168.1306929841	25749.2255052215	35592.3931882711	31729.8127750329	110527.794619928	2772.81207609343	27400.5964050348	7280.46379096303	30795.7630735411	13190.7631243277	5577.77675968937	121791.96828138	63052.1479116967	4764.65460205009	28965.2473413575	58785.2800285581	25959.4096679696	32992.8055548962	16172.3961176902	13954.5156615954	30538.093048505	49682.4048798309	28752.6790766653	18868.7158987863	20314.5589941894	19634.8024247931	23472.089012145	16048.8158019929	63692.1595348096	34221.4560159391	13275.134894303	22097.9117140287	15453.0910314519
14.16_814.6289m/z	26892.9410348621	20227.5592140228	25960.4830371346	24349.8089485229	20850.7849817252	25550.1133257425	21778.4375399935	27008.7850489403	18252.327746216	24199.6989926209	16463.1855225739	16346.7362292974	61385.1030464486	33940.0968546598	21387.705176296	39430.0954878485	24825.9981842203	18502.6835940012	47714.5219758741	13733.1158287846	43645.9696543653	8469.37949942939	17220.5111306322	12639.767868667	30069.5216828847	17791.3142360367	15827.7070306251	72101.5447360792	36248.6559112106	18608.1760819756	20311.0075431522	33173.1908289145	38425.3454057891	26593.0929909695	5738.62782539158	6525.90959307096	21782.916546448	28240.8474752255	21370.0764756669	33672.9141464243	8687.5240838632	9222.99266630306	12307.7418542686	13208.7760487629	41572.1747527838	12650.9844070914	9283.68172879093	13860.4783991457	14386.6912994394
5.84_859.5370m/z	95158.7252881363	67384.6359499136	102359.562282946	95219.3398939474	95020.1392885246	112369.604818701	100721.870613301	122520.515992391	80391.2427597638	85110.2113159044	111569.444189282	63861.4492973901	334385.86630723	232257.452819346	46973.0408229019	83893.167236118	108844.97520883	203419.572529965	107631.780287883	101154.920855705	156377.861119715	45099.1770951331	86369.2417372854	86027.4307173781	172883.85101756	37057.6697382463	57599.2657262843	93904.0672228613	66426.7025937053	75391.5815225395	91234.3943713725	90819.1645769456	43266.2121810274	99508.9208818429	42062.6643354225	61158.1050715086	58623.0804330426	53458.5378410479	149702.875526408	130792.136515914	61233.9081275721	59504.1467719891	40623.8549612785	72861.1299738299	67757.216549479	80067.1016847644	89703.9244170577	50575.9900507268	26691.8313366045
0.68_437.1943m/z	1500.11621007281	1207.16435869971	1590.64710555758	2444.57134023228	1941.72846108294	2211.58085086117	3059.46931482552	3372.71216122727	2645.45903064204	2528.93070280296	0.376266276349983	162.164954951288	0	245.628648673155	150.31831501127	2264.17817044584	610.663590413032	212.821716153305	676.569973857917	2195.36270178065	490.729035066372	184.899994325527	0	591.663759771469	63753.5686306444	1325.09267286309	402.520512996834	15969.5194739751	32.966441753653	880.911586977773	13.3017375519715	1668.3017077951	312.451301344123	3670.501900903	1644.4181896457	908.659357008166	4230.91411209139	678.593860878987	1370.74651370967	841.236404870042	1491.05379158753	419.126324488979	1532.22086602886	2215.13283212225	224.634751566356	2201.49027283918	0	2529.26397351725	1171.34505952296
2.46_667.5360m/z	0	770.728210449422	1247.26044979172	0	991.619714194939	493.095062256068	520.865305217732	1897.2276000964	1611.33357638832	897.327072142646	0	0	0	294.359560329819	416.485321044792	2614.20756530757	269.961044311391	729.553283691319	241.23377696876	0	1373.11443888627	0	0	521.207800464258	882.273837376628	247.97287750213	289.657287598106	0	0	0	1182.52245419891	0	289.085715741485	198.282089233536	1308.63586425723	365.050857544171	421.254928588392	0	5276.57461783051	938.480010985151	286.140541077026	0	481.945156571304	485.473968505788	0	4617.45240783691	264.690795898216	3085.70210266117	0
7.93_908.6356m/z	4772.5414558188	5430.02996338119	5954.85691941767	5174.40470316759	3735.44768981306	4521.4911420507	4384.80597793807	8733.67551368054	4073.18685031321	5196.76824752474	2199.29692936411	6160.68209182315	19037.5335431053	7091.24114156985	3960.85428754415	11820.03079425	2875.287185693	13347.4127901575	8947.96868824647	587.99009754506	12676.7277582939	3292.40828205033	3714.65280353733	189.529670715415	7024.23047605657	7677.0898965466	28549.6647248715	6277.18166715018	9616.09034976749	6386.21347657352	5554.23849906215	2247.61980061462	4064.68094323501	2239.91284191965	0	1809.37834717168	3458.43517441312	8368.32441995072	11085.9264492308	3275.74142443066	2420.116158168	1527.04296441812	280.466125488361	617.885302521296	794.256509417739	5649.15370325398	344.099175406319	16337.5901335086	22588.4968444235
12.33_786.5674m/z	114617.309087288	106618.102540431	126833.098672296	99734.1942918035	108516.338200545	121542.288217484	118143.685716164	125809.186790449	109950.874698654	119657.304118474	85414.5654220582	149994.680160152	165792.572992512	199794.430868036	191064.465002795	132444.973326543	87416.9912640559	74607.6650932166	129520.422127719	88668.0218051219	161134.703572077	40876.5251138235	68352.8858980289	77870.8077182842	238122.779769759	119367.916143602	42550.7782147426	281612.556830209	86580.7244678134	82155.0298367397	76119.6172274942	207754.514998738	123209.010305226	172751.331584097	93848.4188000937	62170.8306225531	106290.504470829	175166.630365511	100438.298259559	41213.4653216881	105363.439316176	32703.1644127272	38223.9624990361	69762.6674089561	134574.423333882	54342.8528439675	82690.2785361461	53228.532546997	62067.2889353087
2.69_675.4418m/z	327.516998290681	0	736.216937355918	768.132401029195	346.347408288716	355.183853149674	1473.28355733269	962.244522094681	1461.22698289068	1924.83932367408	300.12189300888	0	0	523.014511107957	1528.71782204361	1090.58089122232	0	1381.87397542341	0	178.335693359302	1331.34699908458	0	1300.98544311413	1592.90150709714	933.398262024445	284.787535973383	647.38164072973	575.799877539839	724.393524169789	0	760.018783568296	883.75381469752	0	612.039215085543	0	0	319.676300048994	0	849.509254049801	956.910808656189	0	0	0	326.494979858355	0	1635.38692862096	1334.31747537904	860.031206738552	0
14.27_897.6338m/z	16028.7863721644	21602.8274589181	15339.9439180355	12666.3350880764	15421.1024715888	20061.2303364751	14736.7075062632	23392.9617431612	14467.9745859781	30113.4359333864	8686.90528911505	17525.8724504611	34816.7079164203	36886.8048787745	17524.7073508442	46560.6114650564	28532.2136291441	23608.4781242013	46688.5497842786	6738.95893869017	25250.3601215547	5224.6795738436	9608.98914302175	18589.7965852968	32133.2541867872	13159.8739144712	9819.50229837131	56676.0158760257	40429.2185454671	14697.8120412743	32697.9589445893	16776.5243864446	8661.39571146838	24456.1306995641	4448.13893630164	8779.5250618418	10162.1486323567	17683.776980561	19863.9066100309	15644.9176497337	14053.1442594423	7863.0351541099	3812.76115365544	5430.52935746369	15424.8583627269	16397.3605467656	9181.33790806625	19707.0374085967	10202.8705507758
9.05_889.5853m/z	20297.397371632	14425.7441730373	19653.1416838942	18088.5249889295	13047.6217348888	27712.7938210313	16972.9040623168	28728.3618299	12666.6409637424	21686.4207479483	16633.5593699189	14158.7428307113	91552.1049070078	54325.8723881002	1884.33453555142	44403.7772912839	53388.1037573942	26410.7402604883	42044.0231631153	10832.3245726896	16149.8214136782	4728.4090026153	12903.9658257623	8634.10219852226	51362.3505412704	13059.7575222038	2690.80777368618	53930.1425281801	34099.6134552029	5515.64796639511	34719.4840458287	26290.0556105111	2794.26303242452	25352.8402488314	1045.10905456535	10431.2274191088	7046.39677498133	19609.9444014791	34659.7706832117	23260.7903817794	9719.86496152316	14373.1365896311	7338.66174204963	5327.5250760086	4247.73526151508	18726.4223178022	26045.5014580279	16240.2740571569	3354.70020659316
1.63_463.3414m/z	1760.96141253434	1535.5004120493	2002.00121695753	1627.44183349617	2109.75846009761	1228.73735356384	3826.21733521248	3433.34873975084	2419.34584917248	2325.56738407087	927.013402009062	831.889412657001	2835.58908846412	2462.90978234459	3139.69934450256	4185.55159599013	1.41031671949732	3590.02062718088	1898.00734759862	5724.26838788992	2276.42485939651	126.78658467818	7658.33871151198	3767.29174701886	2560.3714749375	1612.87004266783	2588.8364368335	2850.77725403578	5900.13784790105	773.653775259742	2476.77495276207	5485.72987700713	2162.70934295721	7262.96020339913	1068.67511749288	3090.27682291473	2110.73678588846	1520.71572455562	5276.68815040392	700.526031420243	2651.30714128828	232.494713669876	2733.91508084494	185.480132415346	2144.81391413039	2126.87609844326	2581.38849182014	1198.53063750373	5217.88278749014
16.38_859.6923m/z	298077.144836182	255779.573434568	203103.935834102	234001.501733145	196359.519027649	237708.943622091	184669.352668212	270377.225862064	180531.121500805	302405.845523106	215189.567506513	233940.427162928	335956.05639636	443338.476876047	169881.733258613	414872.159830656	398412.343358525	374124.403515655	630743.257852459	117487.589288773	359040.490626621	85694.5452765746	121760.882107149	186319.459087434	438436.750661104	166218.330641902	122138.951254437	683166.113300423	436904.538961996	158489.533700406	287062.311934242	247702.779642708	196487.86743036	287252.277370049	85708.2273671535	124848.008406521	167870.674077806	304484.45722116	323283.317045494	184387.595050611	213754.461065254	221289.640686796	62188.5461940788	89493.1311748466	195813.731351456	275277.830427829	152942.69999418	295909.153828066	237403.266150666
13.44_747.5806n	226914.198495032	180801.759992633	195995.938648944	188799.637331934	185708.144256728	249695.835784966	201420.953753932	242318.706574236	187680.266133184	196320.890077732	293672.250279607	236880.728824867	342773.998200632	214595.763032115	140566.34761929	277082.285607037	656226.215670821	220192.55664492	227796.870185689	174795.569867142	176616.656898107	136174.844422169	125033.496410163	107661.856907138	224024.518352794	171731.786832072	177784.894037111	228368.419539163	305251.322318777	317203.125811909	213488.21776699	134698.795206838	103416.960265913	189682.729655374	132438.488184153	101090.316372896	196719.635604926	141097.843323023	544189.837077561	201031.833757387	159116.317847637	177474.221118463	153599.367938267	155708.049811394	166280.348826578	183991.281085718	143375.266707074	219319.052025155	178534.601087924
9.76_758.5800m/z	5657.65674373289	4492.65811157228	2603.38717980075	2860.28979595846	3830.06449763498	4712.50312814084	3111.76083374095	4419.31690110295	1965.19633158883	4200.71273858832	1444.23800885186	1955.06270493182	29328.6921572585	3793.69389763451	6174.75604706694	5822.35658308874	405.832168579145	7088.19205514971	11197.4969570915	5595.74684142954	8701.38827919303	9362.42684278843	2932.52449622117	4820.7195872426	2831.81276983275	7881.52949219343	2511.06319205081	7694.35858544098	5765.57477848887	3155.92229650077	1183.37732975165	1795.0615817386	7663.59234092406	5626.54528968477	0	2197.69500422549	2948.7268094899	2629.30065366036	1508.73400207793	11783.4704431478	883.358347000068	1612.62179922971	271.342285155903	316.187225341941	5665.7696083638	2314.67739633643	1166.28933480661	570.435890197806	2212.90500323352
14.61_840.6162m/z	227698.044457512	194849.382185934	213886.003958934	198973.813774116	194423.463659986	241077.250352315	198322.665757383	241513.828212383	183653.511897497	222643.587579503	126182.802998611	182747.854973347	410609.169711733	362234.77495307	227855.777081082	293967.721860273	191473.832895486	183030.615745559	520143.027953495	144621.561171111	364491.643890273	125516.437215246	156088.179742075	126593.904979839	275933.552782762	175867.36647691	138262.242229785	449598.983484634	332390.497026492	186337.651846904	229276.862962149	243640.603602012	243397.134922321	221428.786659117	79860.5214436088	98147.5943767432	175044.635549496	218539.626944412	221033.094112374	184232.53338722	123605.763881667	134830.617393291	123694.851149614	108012.314201856	240685.612300621	172462.9941504	122675.59284396	211281.6310423	214318.474825182
8.56_554.4810m/z	2723.43329932678	1508.77642059352	3968.50500334825	1905.65677818226	1472.44110107434	4234.5472763715	4073.3965730821	4043.77880098199	1679.07589986809	2487.4493186309	2830.37055777362	4012.47802856664	9822.68243348283	2438.28815613893	3662.14897123857	2383.11297040427	4180.15347061763	3012.10745754725	3952.80361428715	1030.14594819739	5615.20764956921	1451.5350789678	1343.36451227127	1989.2109442042	4957.56671976817	3709.85013632042	4779.83495712338	3231.06270339306	4040.40040039027	4450.14650647114	3995.60299817215	1397.23815161922	2639.45849860515	2300.71754862937	0	0	632.580140257641	3060.05966179097	5935.96608673047	4369.94843291036	1607.37850493505	2243.5706445665	1014.05134320036	1817.82260642826	4619.39652773971	699.425865493637	360.542694091553	3153.6859990202	506.438026428658
14.39_890.6546m/z	6135.37208407412	3720.0986897867	3381.37362670917	2482.54290150344	3454.32532986735	3635.50918653312	2852.72481480212	3713.89947235328	2524.17708188545	5397.91857151481	1551.40233227295	1626.56303485966	12744.907740332	7448.45648528088	2755.49234771725	9604.27810709793	5598.27057045834	5495.32972346626	14221.5296778741	1333.30891418479	5063.6357101119	1631.76688809678	372.686122894192	1899.00550842331	7061.09189184373	2393.29269374689	1891.58539592562	14976.2989485723	8027.35802055493	2664.65165113918	5943.69024170476	2648.85067796606	5266.1415840499	5774.67307386597	492.357475281039	1045.18325845924	1293.77621230429	4750.64253934276	7050.88993869779	2371.51973837461	2517.51865853973	2633.85900878913	308.480697631724	596.415443420507	3913.44712968805	2066.67276679321	2605.80661997603	1532.97183990496	2470.31016540516
16.40_799.6710m/z	1327419.64865378	1102297.39188041	924393.374803402	1047695.09844855	866456.705773997	965372.096737085	823481.85921947	1140377.15339128	759020.203169573	1324685.96058614	987881.915592578	1061861.42540055	1188329.41601625	1966592.91000417	722539.917378485	1743956.61912006	1667328.46294901	1719033.02835269	2795927.17293223	608745.992502724	1600269.18686745	377205.409842484	511906.476060917	1023977.34796247	1921252.91897219	852202.835635604	611619.997129168	3170060.12506643	1887529.73445514	857459.608408254	1259872.25406648	1243007.56320653	719025.437869915	1260039.39993757	402310.928976595	649504.479285767	822282.536468135	1340760.56533601	1444150.59827674	893802.696165256	969001.72170972	1043482.17947318	353751.350309204	487626.372341278	887709.120349714	1230963.51115036	724502.630217281	1371204.06146727	988473.389823232
14.30_769.6239m/z	2130727.02777339	1506637.07636404	1772881.70344029	1661675.38213907	1496616.98626299	1827482.58381955	1496212.50989523	1856645.24160266	1228068.4347609	1652610.60405836	1712792.669389	1611585.02542127	1967764.13024539	3147381.37569743	1307852.24101732	3062749.75736605	3074472.18814429	2100482.00149531	4025749.84992542	1035754.38192261	2840133.82676979	513086.765881304	942349.165677638	1186489.71431811	3119193.95788947	1411264.7521563	1122063.27207835	5261434.01403017	3248856.49701434	997029.704532173	2160382.36667617	1237253.77417691	1149209.99015156	2142347.48752778	696125.647671245	933472.798536658	1325465.86498199	1811503.04520425	1792831.25825299	1603816.1614031	830410.860616143	1468212.04641602	729681.107729789	1049119.91014604	2006978.46782034	1389485.0405848	857388.419453037	2080535.30784383	1223808.5788433
9.60_718.5307m/z	24467.227212203	23006.6593305976	32024.8984625851	22496.648423759	25376.2690767592	30495.8489599958	29898.5162851874	31171.7703884045	28989.1844024672	30756.1044403225	18370.6870207352	29270.1041466957	111057.38564779	15503.9964485669	7776.71556187093	36480.3879863769	55378.6457260276	16669.0978599399	11319.1235039961	10978.1176577667	30956.331589181	40611.9049055392	3909.80942488946	7699.71796538119	29498.5295524593	18108.1326407229	18922.6689796804	12704.9112227875	23940.6002366874	84327.6812701697	24219.1551899085	68588.9469610076	30398.4449284432	12416.7821470847	5604.57088766799	5700.21151377041	25410.1325639126	23710.8229561614	56568.9144787292	8790.40120696935	34168.6694171649	4327.48857832643	12236.5731671265	19031.9446798545	16425.5815952037	32099.5826839365	9685.99711134659	38459.9366942834	10648.4773405917
6.20_847.5373m/z	14731.482590228	10041.7900589199	17094.6360896923	12229.3095914457	14732.3371196703	18887.8948387312	14182.7427120474	16026.5432948666	11724.7817087415	13438.5181498721	22283.827679572	9012.96378757739	43638.7916071497	32845.3793799036	13948.9611795205	9815.02364443835	4496.41777489352	36425.3491298938	17930.8662758762	22864.1368073626	17041.6981157193	6800.84516680808	23033.5233083754	11373.8323820247	28039.6395847323	9768.13511197873	13011.6458119076	18798.492273232	18012.4729283036	7456.26983119371	16877.9674192649	10599.4572422781	8232.58097330424	24087.9464400673	4176.48161673956	15849.6847400795	11248.2828154769	10751.9821554421	9236.7717365302	20572.7827869461	4622.34315679796	11547.8452666132	4598.04829280613	9071.20242817377	7077.55575317046	10234.3780506319	15116.3821865838	2725.20723252235	3472.40985107449
11.03_816.5223m/z	61009.1085405769	52229.7249327678	66199.1172961514	56080.1283263356	54762.607669064	67423.840549301	57530.9972537276	78777.1164577505	56705.6907889684	61487.9819543077	46284.6357093959	48704.8355220022	97759.50218188	105011.45565501	43390.5440694015	82631.5814324621	107535.280403212	55990.3089888109	83511.6636451238	40921.8164324088	70771.6293549856	17602.656560257	24046.1357104848	40508.8536088139	70910.8398945891	43035.2180322583	24256.3611086456	117920.475043691	69528.3942592544	30466.5001728988	62336.0849805627	103976.396136737	35618.60095521	70846.4078163352	20652.7268986441	31836.339317725	62069.1068165251	78227.6688018497	103309.42945795	48334.4042887105	44983.1334944745	29619.3297703447	38233.0470618676	19816.4236208881	99550.6308845316	73133.2228945395	57994.2809174647	63891.1996432274	37511.7988454825
8.82_856.5141m/z	6080.59159048488	4154.37326002759	6952.37838135767	3560.9675698773	2928.48651580373	7480.77937509643	4970.90328205772	8518.74616325452	5401.70917445176	7756.71846580336	6238.52493570502	12014.1791226282	17934.5541607617	3604.64865130469	1650.47303695053	6108.55641704509	27569.4495031999	7650.813951458	2586.75664052644	7564.92822676883	7944.74034538567	3780.1088207325	490.453262328953	2902.98936644982	8043.89800352672	3692.87191085076	1735.00806687232	9398.37271397242	10829.0645496704	13347.2342042994	22266.2943670937	325.836204909851	253.869470159968	4445.44997464346	1038.29917144749	674.113765645358	2243.46506648239	5039.20943044089	10246.4013399207	1226.66429901127	2146.08588442845	1880.51074634767	205.257004756646	0	2312.44880924678	1200.19455719044	10199.0659161155	1849.09227375847	402.959732055127
14.61_890.6861m/z	6070.44109904175	5652.32423997549	3531.61572001281	2571.06923418568	4102.3624676952	4999.01608127707	2408.60927966447	4161.23046569457	2208.768239669	4262.00337470364	3697.03672790557	2130.89115371903	8001.08306057046	5074.87955546419	3014.72285542065	6925.62297658214	3767.64628649658	2186.10247762499	9729.32364156374	527.342140197857	7253.90517072189	2507.15597534221	4082.90255429915	1007.74001635807	6512.37726887598	992.312943606833	1382.53642272957	13545.4040610685	7511.80818002326	1922.38701622355	3123.16724983885	5136.90058849857	5840.87915039069	2638.14620325239	751.323541527404	504.72731018072	2686.23466806955	6340.35690856557	5159.88266613057	1538.81992340093	3256.06697933804	1879.69326019289	384.626219871901	560.570936137523	5165.17415227447	3214.88021148061	1317.79914093023	3663.12976412375	3301.85751509945
3.36_1072.7298n	9991.00285028419	6089.2109559293	9455.75599669754	9913.89939129491	13034.1452793451	15249.5020821327	12164.7591515303	12904.4272684481	18584.0605076286	16841.2611511766	10040.9126320133	14934.9063882419	9490.80442332329	9131.8983611257	18260.1844272104	19970.3702965093	7504.12807393756	13127.5344098885	17935.7144078036	11091.8060314825	14120.5933097257	7487.92879420752	11037.898384153	14953.8430553714	19844.460338994	7881.22332768165	10964.2462229894	12837.092227046	11076.8954069752	8857.81354057685	16270.510146614	12607.4900885302	11814.9740344696	13956.116228513	12318.630161031	12040.0799573747	12612.5413467708	8889.29755059814	18676.5355981337	11044.3900528425	9113.18970087633	8826.55647427894	11458.9898895771	14756.9335944063	6373.33457965906	17311.6540208553	10231.2440496818	13662.4481164625	12392.5084938222
15.15_698.6290m/z	77390.9912113313	103958.612765201	72743.0005586632	69002.7903535077	67636.6323942639	67048.0984236707	75577.7930466856	79041.936486419	71746.6072426435	120639.931844107	63158.147450213	72818.5404558985	85125.6258568289	82586.8533204726	99037.3970236355	90521.1866489604	67784.647182988	82313.7812276613	102350.666387375	55644.9918678868	95843.0306172402	65705.3315240346	63373.0447481971	89833.048541176	92351.0291783124	70611.4559833867	60643.4272551182	84885.0664341042	81384.3240264104	109198.375341216	111793.563143043	124313.347956746	64010.30877343	74462.8748991051	54766.679077006	99383.1331907835	63966.9391802956	77871.5815226907	81761.5718869552	73797.1033682095	97876.3465470777	59940.6801240427	56491.898469716	59206.4433551753	64989.9683322405	71699.0189358751	94965.5735002622	65271.8993251272	62126.2843549022
4.66_503.4111m/z	1812.68230323194	2304.94976589039	3041.18963255028	2609.2336654657	4923.77341297303	2520.73548889056	4549.63227844232	6706.75207918263	1839.15211486859	3770.83325643509	2125.56642913761	1223.8806894519	2911.51914214973	8081.88879668555	7815.62573145515	1960.54471403628	254.700202941982	3462.98489379954	9079.41519643575	1660.44463919746	9746.84345949309	0	7188.87866973959	4585.28800231236	2292.02743530273	2807.37429661154	4507.00757254318	12584.4447907596	5669.0135363518	1633.28839488533	1079.5736135286	9482.26088065686	6962.24065262569	15396.0446939744	3510.32992159113	5805.0746447503	5965.88430902978	7857.71870034193	5256.01143541058	424.548995971894	4497.95147737139	1604.51451207899	1270.76014225141	123.347988950621	1551.67028486896	2161.49072143916	3343.20310865823	4891.66978704179	9731.10713226212
11.82_1173.7656m/z	26251.7768372182	25898.565083504	24554.708240091	27220.3972365543	44583.6487911514	12749.043473409	24205.1084308205	0	18489.2767471172	55964.7540667866	11565.6252814535	21814.0356162678	12924.8646523728	14006.8555631532	23129.5484938031	5810.93405617004	11195.3629212978	188961.028260499	10374.8940505975	9683.96255071262	1615.84736633221	1290.75322076256	10218.5695309607	4057.83869776778	0	4453.36001208241	13622.512052964	6960.64187785514	17172.2089872142	9127.92909136506	996.664581614151	10836.2711470437	6821.52265848615	67575.8013337972	28115.3757900102	43585.518954045	31615.3097836921	4735.98402078211	0	35170.1659423238	21255.6671154609	42380.4920182478	8573.53994973311	4805.4947790366	9939.23821112271	13537.8521527486	808.660934447371	61870.9682884278	5341.38699762575
1.72_255.2330m/z	10820.555699259	7597.6743533182	15563.7378385474	8262.16809080328	9516.66833862813	15534.5274825658	13790.8025312823	14972.2345410153	14135.8933873602	16305.167348054	5725.31086801733	6165.08346760219	3018.81830579135	22964.0077950802	12348.7159723904	7556.08849984477	9260.46196658558	10294.5028782681	20976.3457815111	8480.5902590611	9409.38317345656	0	4864.86301058944	17876.4713791067	17790.6298652422	8345.49025106216	5331.49742732485	15082.4440306467	22178.5437996152	1471.99197327859	16179.4010657482	36406.3457103825	3171.51878356868	18185.0408358184	8715.58531653895	8375.31497253144	1187.19522629336	10831.959713133	22493.9714829145	18878.0324423607	8912.10898996575	14772.1925374234	8655.10813288476	10319.6718370149	7295.56280168148	15899.6007370007	17257.4254445379	16900.7231909634	3585.17177199349
13.48_814.5957m/z	58857.704848599	52016.9039313608	57682.2809920902	54305.5832808528	49222.9355587929	64914.6971284251	62565.7650571892	69886.7316461991	54265.9351167628	66638.9365372633	23842.5823588039	60745.770209653	105766.60407468	99836.38126028	65638.6124271526	75926.2315424749	45628.4651536666	46756.6778481366	94616.2600805366	33118.4787835884	92079.3890426404	35246.6359157949	47413.4731128875	33355.5338063095	84472.8897634271	36415.2420852667	44287.3927676955	117105.759738543	71619.2781595208	76937.6018071368	44426.0485100708	79037.6383734975	52927.1768139828	65490.3453209574	16668.496164608	22898.5379773699	43059.7089724928	52122.8897787868	41139.1162614214	34974.974609282	33220.7383727407	13588.605636453	22392.7567498599	22968.8525810411	69934.5888531832	37125.505462965	44647.909028389	32697.5278479513	36631.4480090766
15.25_986.7617m/z	13989.2860108994	16856.1775087744	6408.03172479513	8747.2997453959	7290.35502135208	10537.395172117	7813.02345315006	20596.1461087758	1787.48701740277	10821.7946189338	2707.38552309786	17157.8972747937	20805.613659562	29198.6787977139	2682.24119606254	44153.1311404026	33794.3132317431	12077.6833648768	36720.4940188039	2163.41266346814	33497.9159526894	336.12979125958	1744.7620437847	6568.7707079144	57902.0388424945	6645.87674403251	272.54646301278	103993.39101403	25967.4350904943	279.876243591128	9004.92033568159	13459.6926816976	4749.1220307525	27913.8807168671	5052.20047736607	426.862442016467	6656.67386333369	44919.5835499841	24045.4001656347	4184.86215209946	11343.4282122678	5043.43162785847	5978.58299489305	3079.05776729244	16112.3148464335	22678.0735336775	1918.50420202622	15947.2135927211	11060.5635604871
3.50_679.4695m/z	353.372756958217	332.788317832642	556.700979319388	880.657994372356	492.780654907281	1582.33706975077	1280.46473693956	784.837952588108	2030.67635343401	1650.66006469828	194.602400625655	1421.87869329066	934.271817569161	1575.49703216522	2073.24282470032	2508.90301590985	869.181701660661	0	657.697882539014	716.978149344687	1402.88140421406	0	269.199416461981	1937.11956751747	1311.15007254471	1148.14730137116	1303.99554305429	1683.13227594578	1530.60488810278	312.2023925784	1283.99548869756	1613.12803649859	500.00694274907	873.082009091068	1059.52764892562	1312.52349586556	0	1223.6208343513	1174.93435600855	0	332.557983398502	719.963664298142	632.393560712081	0	0	1474.70172404842	481.038238525513	685.748313903676	1484.48012055432
3.69_571.1666m/z	605.007995605462	0	843.102005005544	1502.17889404283	2645.6627044686	2843.5774053531	426.325424194288	368.639633178781	1246.48777771077	4330.28169250243	1224.55380248989	3116.45267878978	2138.36238098193	2662.2873840331	749.368789672288	1780.38542755124	1280.47546386649	9869.82492997581	2102.08378951891	2298.5100707999	3500.72525024167	297.512863159091	1066.73950332133	834.809445657673	3580.85545827289	2078.75724792468	1752.0222925784	4955.46323091628	6918.58480835132	2854.83544809827	1464.56428091002	751.357025146461	0	460.985855102768	266.365600585683	1179.32595825153	790.614837646481	1088.97094726579	5401.55507408785	2480.52658183096	838.668338270114	468.995950634814	366.84698486285	2382.7316983973	418.766616821192	1452.21609497038	0	3716.71890557675	1855.72260160578
15.18_831.6612m/z	407717.574109971	336251.648960749	345002.817282488	329985.32260129	298339.781257695	327697.868866045	286677.332359651	366009.657512277	249677.671750034	331167.647161407	353274.735034813	350547.428404373	360592.915568528	579429.166183937	272504.474003986	558787.588946605	569086.559009642	483613.520447472	906793.723434828	218960.825686912	452878.31088722	172563.120102703	190972.184779407	262339.281865756	628365.612048743	326879.012059618	234836.448116268	769255.555646363	636661.41847638	234364.04839463	392856.429511233	274504.467483736	228949.285036156	422322.190808681	129466.143035218	184153.405362993	245111.498428696	330507.401417125	414556.302344265	370050.782323191	180876.786731058	325602.208598065	140914.91347832	187113.585985238	309139.020063177	309250.43149154	203077.603566707	414034.862182012	287172.859923629
12.16_801.6156m/z	126490.895521792	106027.681105491	130990.321400469	106987.743690043	119088.460325675	125766.9372006	122864.464981485	133673.52355024	110372.915199499	129058.842220262	103726.321613694	130532.514907661	90188.053915142	190418.708687436	152016.866634637	240684.958187914	132221.231209544	132808.755711084	165887.576838425	77499.2625208889	168055.238508175	23407.0867448725	46888.4336432023	111633.805820313	200525.090327603	94467.5654647372	68201.0130866459	307045.187664541	163608.749109752	78032.4270193501	150449.376133672	97203.97139483	75561.686715151	154893.668229629	50507.3504615036	135675.153736523	76291.1760161	106565.582497135	108233.652680675	104256.323294787	86311.3053664903	111359.622792989	54034.9438516502	65872.4709421077	162528.276340887	93360.6860870449	76872.5476412077	131617.749041161	72685.7698696585
1.63_187.0976m/z	1531.30767790418	4350.33581328817	1332.15565527672	1756.71394536239	1832.92910596948	2192.64067371647	3295.32271735163	3110.70585607489	2642.84322323507	3859.01208601856	1635.94826366816	3183.39329812949	2625.13184167391	1340.68329620235	5296.0258914974	2625.96639094589	1731.65834265413	2176.17758875164	1953.38528483348	1869.0506382233	2217.31673867523	3091.8638240119	2842.19716518295	4616.27961480459	3031.2186907431	3155.17871654327	2365.51360382983	2854.81666965814	1011.86426438376	4226.38461678286	3470.62897493184	2753.35361010205	2632.88360660655	2489.67588303452	2506.05377049255	3352.24045915397	3191.77557444066	1491.98527528698	2998.20056108854	2779.50964629361	4816.79471905482	1376.28461897734	2970.56817479288	3182.62049622141	2203.18836591987	2514.13593444072	2858.53114928308	2446.63220053564	2524.2550218438
18.90_187.0976m/z	5501.05187097798	16318.1750458458	3754.73208029408	7816.54595953979	4531.2473968525	9627.011380062	7660.52648469852	8681.76306593296	15496.7833167891	20951.2264093339	4310.40518801944	16455.3311384329	7285.38131817267	6986.48321705784	16065.2609230902	7712.29327783899	6717.57141887185	8638.83855453471	10218.4042777457	5246.91191910811	3625.75500403604	5126.74617642195	6856.16313886153	15419.2234673029	7736.07895102847	6334.51250225158	6748.12482745262	10817.168353422	4789.74520347974	17518.8430691834	13874.426239343	12043.6433504115	4826.52581670354	7507.32558004767	7394.59314798724	14407.6596598864	8195.77345345325	4315.72278557432	8128.85873630156	7154.63019765528	17719.9657961694	4160.84031956014	6044.89152253319	5691.30858858661	7307.76851247482	8425.91668373287	13539.4983002235	5141.40337016428	6792.78914942177
7.83_693.4967m/z	990.063461304231	309.554836085045	815.277762803339	375.440631456038	0	940.996620058726	165.961242675903	903.257263183347	0	0	349.02639956062	0	223.140973278337	502.270874260473	0	2085.00127410855	176.615318298491	1213.15962444123	2087.13829625904	0	720.55871582033	0	0	0	354.569511413767	154.414587839516	0	2620.17870006498	3059.09947751746	0	224.989432067606	1614.06605370044	0	597.549346923906	554.191818952604	0	0	6147.63865086156	9409.87914364178	309.845911584761	275.009758268083	581.760820849232	288.353881835944	0	169.53319549565	8167.49773629092	0	11157.0868225098	0
1.19_267.1960m/z	5.61571644685455	496.378306081205	962.379385179697	598.334955745336	1531.3745174788	840.887051152279	1973.19487950195	1044.93380459767	1571.75049536453	308.69451904358	183.258749374666	151.757129669291	679.8120382304	182.705724552207	328.116046360296	567.215282440717	208.483404771385	854.080590815423	430.63895415694	679.838004549567	1940.72588071251	0	1024.57487535786	491.710792695687	460.703278118372	1213.3969689083	5330.47528195686	2848.50560310532	948.06230057714	706.245822246857	214.926434555774	688.654471480856	130.744190216216	813.174396669964	498.35366821279	226.20050819625	0	0	0	641.713661736026	0	391.645357167854	89.9790184293568	669.717096745447	0	1131.46183013646	528.981453883869	0	1175.29174804921
4.54_617.4760m/z	415.210034855357	773.917881180353	965.971221923432	1022.54239672665	316.24148140432	1875.91445602996	1639.58901214687	1107.30007934479	1746.6393432616	3335.08093294083	0	0	0	3313.14388573149	4498.74123503453	677.437340472132	0	4223.45922367322	1124.61915195918	0	1860.13063227987	0	1398.54060553153	4686.69400287033	4161.16887942306	0	2167.53987884504	1181.20703347444	3039.87146758857	469.09176635715	3469.92695991095	14329.848527947	1241.21723407896	10975.0080430047	1521.79239954726	3018.86061669859	2085.6740442302	1084.0729995061	6846.42135560092	1314.2927839405	1325.75896273805	0	2066.12187188844	0	0	0	929.247756265369	1335.07188415586	4969.13061835776
4.59_587.4327m/z	0	0	0	0	0	855.180175780716	0	0	0	0	0	583.51425170847	0	0	0	0	0	0	0	0	0	0	0	327.853150423541	0	331.44271850573	2275.71237182568	3787.07365171	0	0	0	0	0	0	0	2254.87719726533	0	0	0	0	0	0	0	0	0	0	0	0	0
1.78_321.2440m/z	1292.57526355297	936.29194167584	423.899447426079	524.16964671361	1100.07418909091	1789.65613079452	1710.54539561148	1505.55948622141	2167.36309118177	1502.41287056802	1384.01135895846	608.557169585781	26.7659657225885	506.481894705765	1304.44699130007	1499.62797675466	644.434573946561	770.589492748496	1814.98736049367	446.949480548712	3425.53168100615	77.0740776043784	1832.48391731329	2029.00002456115	304.183654657388	3180.19401860632	1932.80140730117	3392.03578427158	1122.6952980742	330.589466818009	1694.60660754672	1446.12632596456	1009.26827436363	1948.49677356537	2129.20260094608	470.408412289535	757.755758591326	1544.33262405377	1209.75575487061	1259.65198027094	1326.58905688648	866.274199890626	990.091326323545	485.156529414904	895.033024174791	2551.95123715921	399.687797748835	1426.21393913344	1150.33410821942
1.16_429.2990m/z	1783.10461425859	1234.29278564443	1078.72668457074	933.413131713667	0	951.951528987998	930.067138670971	1136.09451293949	1947.15919649971	927.160534192627	1179.77743530263	366.937713622759	555.134368896648	200.7541125277	804.672995731409	2617.48256997917	955.864429585	517.91421508785	2269.32740899151	1058.44550185036	7159.20549506746	524.518630981126	1127.04512277481	1716.8559875481	1596.45809771583	0	162.972717285053	441.910705566656	2150.30387115337	0	308.368606567389	1546.9453048687	378.875900268829	1287.20143044846	342.962028120985	245.546333007042	354.023956299085	955.090370179411	1032.5460205077	0	316.560241699159	0	0	719.383117675698	659.552352905612	999.644989013251	929.890971257796	591.611968994167	870.952279266829
1.09_233.1545m/z	30223.3096470113	24631.5980178618	36201.0995956073	41902.2848418423	36390.8196107217	38142.2051824605	41037.6365484662	43802.343641592	48141.7162837984	32051.326041138	15760.0276534981	36578.0875584607	20323.269273979	25386.9841754515	37834.1427569018	29678.4737720477	24335.6295850775	26711.7059466257	27665.6131750468	24871.4306931744	21442.999392364	20530.7931131539	23464.719458098	35375.1557272824	24840.2768840185	26095.2706068507	27552.7766162021	22024.5201784187	17701.0171831999	30278.2329017977	32265.129692189	29595.4769822488	17479.5185213453	27188.3782527418	25353.9063934134	26449.3325398755	24991.0299889643	17808.5550112647	36710.6347532589	25156.5434321349	31569.9557228722	14520.0096906489	28151.6646475009	19724.8210828162	20936.4080047958	33200.731878185	39366.8587977226	47355.3910229271	22015.6372964381
14.36_807.6036m/z	22073.8121714283	18543.6907224251	21398.3926788456	16936.0020471482	15014.6967343166	27895.2936471199	20998.7996232884	24540.7357504509	17585.6492653052	24418.1827492377	15591.0843903099	18137.8848255113	41439.4882484437	35368.960105269	19543.176247581	27491.4751076236	25228.3581280432	24207.0550025422	36447.4514333913	11569.7690489327	33253.5670167551	11830.4185760373	13079.480119542	13324.9630675716	31756.5549857429	20603.900918145	17664.5441052504	39520.5458280301	32684.530309239	21648.1200514351	20978.2551293781	26421.9501788606	26042.6394421627	17899.9720436152	8753.09235186836	10884.4895086996	14456.7425633648	26363.6445842732	21269.3837606302	16802.5240628889	15843.8190280807	15491.7094775802	9125.53852408176	13883.7868851792	24843.3012142576	17789.6033698423	14988.6977493124	16714.2479574224	16460.2802519737
15.41_670.5938m/z	36677.7923676846	19606.2135804882	19817.2587157214	24622.7790531415	20041.8871002566	16131.8174558548	17922.4264701754	18997.3947616713	16317.579362801	27546.9904819142	26437.2713470491	17613.9008617571	49029.2280384706	26280.0437089718	14467.0220471351	24733.5296910497	17742.1109806515	31462.5207195084	32332.7366634672	17207.8967811357	23552.5797541029	8580.36390965336	12337.1784474502	20055.3951747029	24180.6521407145	16842.8248558018	24926.3568180971	16975.8323471455	27718.985826274	24630.349259483	31530.2912566766	20792.8415588088	11515.0603662087	8131.33445001648	8197.61101531894	20660.3289681538	13598.230588142	14704.2701609369	29117.2797941026	33900.1865791738	21770.3902810566	16327.4275267436	6488.45979416863	6218.28270524153	18467.5525140149	9936.84588623071	10939.2564532694	6510.43323175507	7498.15037256226
8.70_863.5680m/z	260079.648455382	188741.052675818	235765.039237928	248105.992257091	214589.625541131	263539.622048445	212529.219710968	289668.93475446	169643.658632924	237270.645117145	434126.088383361	139384.67677054	797499.888627735	501842.043509051	96844.521887425	151205.847091891	833000.956788552	315263.508297289	289865.655202322	167266.185043239	295221.212668834	59880.6131764848	191647.984851876	107909.681585996	246941.9922384	239269.076672372	181512.112270281	307253.763514549	476299.196225072	244129.906473282	436512.522111963	579931.107033493	158878.908576022	290633.497180082	72141.0145986197	99348.8108127145	109109.713053372	344367.955690334	183056.543751336	150704.258578374	140839.770894683	187540.167398281	155466.866786473	112259.984335602	150733.216045831	236979.383343942	125042.810259533	237098.57442677	67121.956079374
5.12_807.5061m/z	45310.0827904133	34901.9058036172	52955.4211456537	44134.1451754667	44160.7756597269	48960.4941245629	47346.717980866	54973.5425495752	41978.8716019532	45064.5076933614	24010.7541065939	29564.8667546872	93445.9511748363	86999.423509122	19997.6897146042	58079.3906817474	133106.201969513	54610.9129416498	32066.9568718503	20030.0585620229	56666.0645283259	19561.1866527976	21205.9710901967	20267.4898153449	73899.0010305495	20302.997015056	24710.5978746125	34222.5389427598	90374.7377145758	87372.0974387412	80647.3539829777	243574.754265877	22514.8653838606	32238.0483636345	24132.3029525858	12213.1422766328	11932.1608169628	52902.3000714362	102558.95715339	41624.9107166541	57134.6023845238	29985.1353136653	36768.1358805993	34333.5214404883	23388.6584492386	130800.609328146	18935.1526933589	30739.0244920622	5234.85743846507
12.16_741.5936m/z	275381.903409747	230333.999268426	311874.128256012	254457.473517077	253873.09203411	298831.064971768	267959.855951857	305911.794715723	240437.285639882	275915.535570234	221214.511602754	275941.149672752	181279.226480342	445159.540202714	315017.559726579	557545.057350218	275958.736646773	299505.87763768	385305.603898422	168783.358329527	372560.358203083	58684.5179432232	123745.855354141	257420.098805633	467428.48623852	206937.831709298	150513.915292988	698628.722245085	359225.428171036	148066.144148627	333090.251301621	211825.240760447	160848.807055659	359625.787845093	127048.171457868	286640.274900004	172227.202741527	240327.874575548	234938.240693859	252519.151044145	183427.247152182	253306.23442387	145214.966343595	162359.182984597	380639.54480455	213513.852331137	166906.765240089	288422.043507981	184550.198138411
7.34_758.5360m/z	46228.6987271379	30706.5603475273	56200.1821613534	45330.0558306488	46542.8612760442	59401.5157002826	54592.7097268314	53544.3446291016	49894.8221766414	54845.1969448314	9841.39626500838	79218.3859832163	74370.8994910373	50751.2784254539	60968.1069351097	38304.2417336016	5573.45732114492	60495.1107814094	49629.0410961117	80044.0339037097	40974.2600866097	105297.020698495	15947.810033755	106489.602381177	48291.1391000205	12633.0258476897	54619.086834221	60687.9276946538	113850.583124614	157355.343999102	42110.6302819117	12382.423627981	45210.3896800669	62462.77333249	34645.1438544053	53024.1437429181	65077.9549421346	25222.5345642233	49117.5732353976	25007.5975011164	39797.9306171936	23370.7660887785	23339.2226926506	120111.392592877	9436.56968583781	87223.9020117587	122416.279047235	34114.8404247184	45769.8898583935
0.48_273.0789m/z	2772.15886069851	3972.5511413982	2929.71915528994	4875.28678718017	3469.84961402976	3907.10547088361	5694.12442000449	7138.93043004695	5102.79466086657	4361.0355666414	606.728164673922	4395.59005064078	1440.86214111506	1336.82619832012	3009.00852442459	2000.08265740718	3037.42431931402	3880.67324963019	3068.9927744418	993.949311222411	2412.55451078111	36412.523922357	3608.34969476096	2154.61257199843	3605.43323462304	1647.51549905625	3055.89734324779	20132.5964479903	1986.95888083683	3447.78156606708	3226.73912187611	2410.78214521936	39639.1569304271	11866.9296674253	1055.01035249694	1642.02192761093	2135.20461240441	1320.31889366195	3138.87868732978	1811.16932916249	1715.88835383111	2280.08463077658	1149.00107497814	2160.26793093443	2130.6779806117	3422.70750307653	1931.50307955637	2264.78093043842	2583.86064705479
8.31_666.4488m/z	10058.9743689641	11097.8372096631	15389.2516135328	11937.7610811169	10964.3043855913	13536.8232039454	10736.997338066	15776.4782034049	11500.3175570194	15717.6293175359	7723.95439015675	12420.2830236163	14707.6060629403	17607.0915242248	14203.2683425199	18607.4224362004	11024.5475542321	15824.4483797548	22535.8065532846	8749.18875087143	16443.6771639662	3941.34507751344	8206.39053315216	16340.0841470541	14316.1918149642	9826.93868579192	12413.75331425	19567.6950344274	16007.9868349648	14225.7375865914	15781.7396137773	13337.7623304608	8747.03841631312	7928.13891958572	3773.18758392398	6195.49638625902	3764.29006827076	15331.2512011518	12634.568192852	8896.62609311482	6399.86318448505	8619.52441657915	2586.5299002535	3709.59404176043	11060.8649076763	13439.0895755972	7725.09645248087	7953.18237288814	5786.49820196072
9.03_773.5830m/z	446667.151965138	402578.986883396	554281.162438309	438380.661977882	442672.883604607	526577.549036937	505840.551832612	538245.755861786	471176.208133041	517060.88880837	334382.559750566	621981.101288544	334785.524461979	633067.941768785	562171.743885286	861688.421718073	455308.307827112	576031.299381763	594658.922885419	366816.090924358	679789.669466615	120065.99133801	222793.435267325	508166.779738884	685338.836932562	388909.323921841	252857.743379475	896236.223508256	540164.630807237	316007.285870553	773869.408436693	367795.325731242	290562.750632299	584204.432486445	225953.987366065	711624.262864923	225950.998409221	401994.908181996	438484.859144978	395988.951632408	340704.209070802	460626.862310216	271675.453438848	278523.306182663	616664.140737009	392724.20277574	285823.096290959	508247.907799438	245935.92804902
0.75_343.2479m/z	0	0	1.5232082101588	0	0	0	15.9599782011929	0	0	0	0	0	0	130.957641601547	0.447127763433189	0	0	94.5492870545674	0	22.7984500512165	0	38.2354779337048	0	89.1445543936446	28.5482150251281	0	19.9139658904372	128.025909423637	0	15.4865303274827	0	128.511420077736	62.4212687644156	49.7412515642717	0	0	75.015045165909	0	0	0	95.6461096670477	0	9.85730363424711	0	22.471342089896	165.885050565262	10.8177227037809	0	17.1223478676991
15.18_771.6395m/z	1596498.78281453	1466106.37772696	1494456.86367032	1459904.53480771	1363150.01680206	1488366.14374803	1272142.81058971	1714502.39063631	1187161.35619842	1539334.09099053	1561747.44725378	1652617.30447336	1320305.54264516	2277891.59172454	1282961.32668793	2335786.74540634	2032891.68103104	2133995.13985592	3185744.74418413	1041775.6840245	1698737.52909426	824858.179249519	869326.149212142	1287303.1076899	2627579.77073674	1424303.42379411	1019220.68756073	2683730.30921605	2249466.91921794	1103140.64138508	1805095.10294592	1422412.95718462	988422.890030621	1980004.25062738	665596.124991117	808065.084049568	1168885.47079037	1389770.17199884	1937295.89285132	1801111.06929867	871010.381229955	1509639.26669711	708942.872766367	902081.418209991	1467713.02967846	1406439.28057557	1010078.3854035	1881429.44418484	1356429.47080253
3.20_327.2546m/z	1977.12465384937	1103.57281219013	1839.70511418699	1447.94278035731	1229.5480194099	2366.52104947459	892.577752128192	1056.87258395181	2286.55830792757	2036.33295944046	1568.12296828236	1401.40994242562	2871.0259797153	2184.83902296535	2977.60309315137	1938.72374840881	945.215845731207	3485.72980557019	1874.38328355288	1737.59129289343	2177.4889144909	330.693954467426	1579.730676389	2085.84008714852	908.520343805386	2079.7936062726	2755.744068141	2209.38341998021	1976.10372928169	1067.35187141694	1381.27116438867	2347.31688650921	1447.03757988293	2740.49601862882	1381.81519382476	1570.58031236957	1678.72194671656	1077.98052718611	2387.19822713791	1209.49079058544	1821.68042896511	987.110273634952	1318.92553229495	1507.22599829818	2091.99275047549	2593.38342674933	1115.36476649974	1409.44627704059	1644.20908945826
0.48_383.1532m/z	4461.77316502485	5548.4496740237	4245.78989962653	5771.07420680893	4941.18018463408	5683.65790442901	6136.4668673833	5251.0082004333	3868.77791781613	5128.86340984597	1045.29060854998	2809.44375911169	2054.03590643198	8438.21139009927	10454.5794117805	3676.78334115348	3563.54494353762	4769.75183250225	705.010320129247	2605.61452827221	5349.55631304353	8602.47114182036	6004.0394594698	1543.1573064581	3346.76945571311	5433.76606281569	15657.3076309711	4081.13418144815	4557.83304883832	11730.5292709178	18494.7525343585	524.330215454204	6314.80165203756	10535.6899164393	2261.07019800468	390.312805175883	3625.56983947636	5576.72167807522	3187.21310409314	4835.47704398078	486.28793362435	2199.29735254709	2480.66001425954	4796.75172868544	7964.1529575816	5330.77506080212	1229.79756092126	3270.60560553144	18857.2144286808
8.06_874.5624m/z	5231.37937623161	4270.93586451185	6917.35838745685	4866.97746517466	5312.88260705707	8755.01225049948	8714.35645107989	11735.5446843893	7609.34208220214	6613.79241052585	832.808273315489	7632.72267243795	3580.56685782754	7664.3713328696	4740.23957437501	13224.3709734624	5011.79735339051	3715.77365908578	10729.4155451765	152.027252197272	713.136124615991	164.531915685948	188.32077789272	5143.6941851735	12534.4307423277	502.599899292036	1043.36850741862	10598.2095838406	3794.94685993239	441.828964233353	17853.30950256	28231.8757451237	542.752578735423	8964.31071342387	189.328444244418	2956.46504263854	969.852731522513	13706.4352512861	11458.2118884332	9665.95080163077	3028.0943530255	7311.03720085922	525.111624955088	0	9990.58771167811	12528.1738843676	13318.7391277682	6404.89685231061	505.69507271835
0.63_732.4531m/z	0	0	522.743776302846	0	708.277724257992	0	1088.53222863831	665.95379813585	731.258034739292	0	0	0	0	0	0	0	4.75448924291341	0	0	0	0	0	0	0	0	0	0	0	10779.0646436431	7346.57139337175	0	0	0	0	0	0	0	0	0	0	0	0	0	0	0	0	0	885.430834780312	0
15.61_1014.7929m/z	4002.60374457254	9889.0578618979	433.76513671865	1050.3363893366	2145.01782989541	3312.20214607401	2662.12690873937	11942.4637063898	447.889099121254	2880.95416296839	744.743003845213	7699.37817490387	6684.74774836986	8438.93240874894	306.662413270238	15038.4834976186	13108.3180386887	7556.89318151992	21917.819613348	503.19622039772	14654.2134641905	252.6003189087	330.480474604841	1555.06923670235	30396.7272505125	1442.09036254883	0	62302.9463504956	10577.7841062602	0	3008.13364864126	4237.62535018381	1105.51362609857	11910.3536301424	1802.7007980345	0	646.144646254671	21622.0715965134	13727.8632027102	744.385329232055	262.068695068601	1796.2504501345	2599.62044105277	347.922416935927	2829.21684538384	9524.73850478862	0	6617.06465556911	4546.58317482543
0.75_185.1181m/z	725.436986371906	119.552552971805	0	0	0	482.917209705159	623.61075732236	520.602975351812	685.229549825984	516.080911906825	0	166.516194909189	0	1115.84804153514	24.5204482175632	234.485110243769	272.096307347282	125.432182240498	353.882186889999	1.60975979129971	1336.94590321178	0	616.236918566745	792.824483527689	10.4569802810158	376.587523774526	188.271235127126	1076.85245746712	481.759873128673	249.844183310276	1529.85573941509	272.871309721265	243.717048645033	0	0	195.123988345862	268.288114607257	0	48.048654466628	0	247.047784293106	0	359.005311809423	62.0666580201139	498.928777164613	669.654602920732	115.633885904971	0	135.601729457156
3.90_591.4620m/z	1574.10537611999	315.762834889693	996.101200684004	463.569717600515	1231.80814895933	1699.04008604375	2314.42800554426	2005.35360662192	726.194874421527	879.380618726964	0	0	101.366518647299	2862.17134836986	2718.57733260649	323.092071533246	0	2421.04972978877	1359.56130163984	0	1040.06424383392	0	882.10639896309	1194.55758918246	2056.75035364805	442.073257446099	788.512606225713	2054.88157049167	1198.73211062396	15.5998697074659	704.203827745852	8909.19034882256	638.06033588423	10502.1038708561	192.220424973304	1445.02337955911	1379.99474339964	0	2215.69973796978	0	342.533570436547	821.112762851647	1577.5619640002	0	80.9044805678801	119.004835008572	599.984588892765	505.03684881449	1803.40145328717
3.67_519.4045m/z	766.591316223058	152.615371704071	1565.71052329062	173.224769592432	935.871841431484	518.096546539858	860.025350649743	1181.61494445856	1256.85785356598	769.267179489277	0	161.45037841811	1036.83263397262	6802.25846851273	1336.61499786281	1083.51231384223	0	3088.81586219589	4016.99830141964	1236.19062070287	5754.19815063497	0	3367.54439544641	3441.26176260075	1719.02507019059	1268.78571872382	1506.79793395466	1843.88922791671	8709.81227600599	0	1491.02524220104	8025.82017420768	1190.24338531545	5843.33241271987	565.976972313576	3207.8901952851	1279.51028595165	262.393989563294	6921.50457293237	457.58701705899	499.904121378802	0	1157.3752365116	330.470314025745	0	1145.3441494764	0	0	4046.62736086022
16.79_766.7230m/z	5217.42218095701	10669.8089744761	6034.36932854599	4497.34580335875	3239.18301537283	4682.28686675106	4000.53652925796	5652.52560109475	7063.19768866086	11891.1411321971	4137.33959788105	8732.44002871384	3455.66885323697	4989.56198616571	7791.98078728214	6570.94629124026	6457.83937269093	7120.24277430843	5596.27183477205	4542.93173150959	5608.30220135796	5194.24483890626	2705.76243224464	11549.7621750637	6183.31358919372	5652.45628774313	5551.56125213134	5864.94027382764	5147.07643605623	8302.97087656085	8942.23058972918	9330.34618800004	4634.05129523464	6627.15382967321	5510.93770150939	8854.74449484436	3169.82595045353	4436.65130440655	5942.09199693191	3800.19276779879	9146.79413240973	3594.01582750829	4643.66272817829	4925.49721049087	6324.87088705087	5091.5732637894	8217.17027946127	4748.48976684583	3693.60518461788
15.35_668.6209m/z	14505.5348225385	11702.9889231642	7470.87946162251	10541.6472519416	5550.44508294253	6320.46075864161	6417.48327557297	10203.3974757045	5875.92940062651	9029.09701094265	6532.85867097252	7850.49923926869	22878.5004480144	8741.39735722473	7750.95078808677	20571.4255077886	17406.6814802402	6578.63011144297	55871.4810226974	5723.25554843085	10919.9949540492	3830.86234361455	5082.97418701387	12674.8883750738	10011.4519091509	11686.1557260528	6622.66164729715	14272.7395138138	13935.576002311	10725.994860481	19340.5970225477	6506.43114811461	3693.73994433074	5387.77035716655	3788.82668297236	9495.79661259104	3587.94646623116	4994.18539220534	15622.4558518136	6666.47562609998	7797.27929112166	5400.82254791483	2475.25571661406	2474.34329659034	5233.2647950348	5813.74042861753	6190.99610744449	5369.3644609545	5872.00011335092
5.35_591.4635m/z	2389.65141296403	1865.8103419711	2682.86389160158	2107.00186793385	2834.80488586423	3348.86174011105	3304.15458952581	3739.01538940193	3055.61437816713	4200.53796080962	1100.96603654379	0	516.375691465628	5357.17284393274	3535.40563828829	526.673309326024	0	6151.3192443839	5084.91543569845	0	6957.28885042958	0	1560.14067037123	4518.30209673858	4923.68046613164	692.843902588193	2402.12543736331	4758.66932678025	4333.80663299748	0	1838.6803505087	8776.51378208611	2294.71107176557	13727.2737169666	7001.49742519515	7005.86076777884	6290.77499139953	1224.52696819337	12857.2617737735	1089.80264674313	5977.32231765883	154.83226674623	596.671234130748	407.256338726617	1703.77361297629	342.029769897741	522.847595214925	3689.51103401425	12267.2470542322
3.36_469.3295m/z	2043.48479038544	2315.57121779612	1415.76216934	1885.7597154587	3340.19413563817	2043.0289764404	2670.57573846226	2933.34778544807	1493.32452405506	4481.35055531106	894.523630751912	543.892379760862	2288.47842725288	3372.63359529174	5661.5070254765	1573.20655684158	328.252711610117	2578.06374231257	3646.70765527378	2884.28042797733	4597.16084804817	75.4498443602911	3516.31406388506	4493.14526236715	3780.57644343857	2207.94352619498	3189.4402143725	5730.47926386319	5732.77951905713	2412.68750531656	6099.50979928214	8666.22735577048	3863.96867370787	5733.02168732656	1490.638962073	6305.24150618223	2129.36893483915	2018.96497094219	5044.91169196841	2171.77155635751	4068.83296757549	924.957629292962	2370.29698877902	229.654052734413	605.020027737133	2895.0388528633	3181.75137905099	1180.74493358742	3196.02387218615
3.77_591.4637m/z	868.397097410605	961.520610382168	1298.94115081127	870.216107162172	1253.47234270543	994.951857022063	1962.61912571707	2766.53461726003	1447.16359448897	1689.62614981209	171.014876464069	142.739114030518	485.189346189383	3792.38762645675	3132.59614176038	910.973063121428	368.700350876468	3251.1366249985	1327.62328454457	164.983077159228	2415.91881462731	96.9425404739899	1821.38335120924	3125.1994249598	4750.46054432266	338.517354405881	1894.73107620056	3274.81111324184	3317.62657628072	399.061521727571	1765.39942232102	8078.85004923491	1703.34792193428	16556.6254594488	793.2319673115	2932.1697131609	1687.13133256375	1287.03087317048	3554.43394130201	53.9120780268344	1291.07864146793	557.545514792099	1730.20813134041	121.29871982653	273.956186549597	1418.27570861352	1407.06577108403	464.049082838006	5453.93411646986
6.62_835.5367m/z	357968.435824811	266769.615235411	393759.461393966	344846.977591035	333944.026214052	411829.684470729	357068.125650556	416816.392183279	284449.004720219	328550.206912076	361134.805705562	221492.81660465	1011274.02615252	871717.971545177	173854.503770895	287000.090004899	900996.553406017	545225.092959445	392460.343686433	310966.359123042	498059.424908053	149731.362143333	356732.179319516	217299.896879423	437136.966832207	246567.55980137	362407.180630033	349812.26265276	616650.28596134	482274.166325274	611350.273328364	1099138.27516665	216416.681533197	330799.987147935	147167.258146825	218187.088834659	147295.186095487	519399.845271688	406007.860311237	281455.960219721	317745.822766451	323057.658062862	245322.556209059	248045.30536169	210768.380172102	517026.596918532	202474.32307618	263085.718110668	88822.1560348367
1.68_975.6461m/z	1250.59576488677	0	2833.78144836401	340.384872436415	1630.74339037499	1942.70838928181	1768.16245706269	1885.85421752814	3490.53637695421	2148.79092455974	179.092689514173	0	0	5957.84204091278	1865.34820530152	505.287826538124	844.250503540152	354.806793212851	7905.12115908053	201.388006495368	1442.78166961667	0	0	3093.88118804593	3175.57015689955	0	0	1904.23211530303	7647.17358583014	0	2249.01806640604	19497.6922966176	0	2702.01317046622	638.63853554619	0	0	1369.63452148416	5610.08533240083	4635.54784208003	0	2679.15373632724	0	376.880996703864	555.789184570393	4305.90128099026	2211.95355352915	338.105590820437	0
16.60_862.6817m/z	9692.62175189992	5905.03815780172	6261.40246644975	3435.96810193004	3492.86828849853	8183.16772545384	5466.5570175995	11786.2467413454	4579.20535547188	6391.97893793381	1971.65276318524	11580.5775484408	18630.8662355576	14408.8305300241	2586.26814767371	12188.5491562504	17249.8998157723	18256.5526722972	24966.8887335886	1754.44198476061	11250.6073485279	396.076034546106	2306.55511613947	1240.25625610296	17024.506176342	4564.08707206277	313.695022582954	21447.6712103753	18789.242057802	1335.04541630907	7451.23397453744	4513.38364018838	5940.31168789678	10004.0039323498	1744.50481627097	700.618833315131	676.820431479684	18958.1530451413	19020.9686095532	4916.67325703789	4097.46078442866	2891.31569077238	1189.99720540548	2149.48761876503	3684.48381666325	8381.65447141709	3735.08872626215	8895.07521234304	5936.1058927001
14.13_612.5568m/z	5915.19025050719	6937.71834527626	6488.21301136355	5442.31745569987	5248.84423828378	3505.87525503298	4703.75493154985	4666.06338469245	3103.83285866084	6192.17848606613	1713.28271352812	9089.17713717914	16036.5239668577	4327.33395734631	5610.29835910626	13133.2788508817	6381.07101031956	3996.87638603499	24873.9768318154	3659.33751925763	9757.7108392523	2331.04062256738	2442.68034652353	13689.1735591475	3648.96691660291	13031.5608988617	7336.41238759353	7714.49821505135	8781.02340656367	8502.15184360944	11851.2130601549	3709.85023195464	4039.91468302209	2489.16248388792	1359.33730513087	7187.72556177031	1945.25483139106	2335.91517899652	10000.6303591323	3144.72655738088	2860.7489220171	4553.10876485263	1362.72005465171	2618.25894940582	1534.31748443349	2128.07198249105	5154.11183293079	1505.62256463198	3748.92258924718
5.42_833.5200m/z	552339.407008716	427009.151078074	631133.323943469	543714.792380831	531797.270180587	643309.877211861	565408.151256101	642184.699823591	505281.436482723	552478.507846463	499524.470998669	325712.133489961	1129927.35386026	1515721.58736161	375358.173992188	387792.313076536	463614.305306102	1584742.33022586	775326.835213661	816454.656519267	661538.437009403	363488.5606722	884591.621278717	668727.311661153	773915.531437535	341623.625102418	559487.01052162	684795.157527162	780410.610803904	558880.463335771	835301.825657866	637954.658174729	253606.342922791	858084.874354311	315161.610469979	695880.189640565	281719.639350165	593271.021981846	845801.351341944	613874.822650113	504215.961527236	545179.163944643	262039.353141649	372329.999586312	231471.226799619	809829.654923815	594623.804394055	312394.714816908	189884.632309958
1.19_221.1534m/z	339.548625205855	0	100.391156050532	0	0	0	415.848152666354	0	356.029281601609	607.402803327925	254.792147878491	120.181945867313	391.979330347493	104.872027682531	227.507340636852	23.6594290285604	0	256.403832658049	450.341816026998	0	0	173.977594303912	99.6220034178716	695.207966731798	0.750493766874229	0	375.559057065937	0	369.867823589478	526.410844756279	394.218656457003	278.574709271623	380.771693890238	88.2786483764602	0	381.603950641191	0	279.452063988456	0	0	127.757004203843	0	415.081273299363	0	609.244112584167	309.610950455162	345.118389412383	0	378.866180737602
5.63_674.4773m/z	14276.2062057536	3425.27637173853	15184.1530293029	14297.1392187564	14015.1228139828	15423.0520301857	19995.467078316	9305.50597522772	19834.6089713541	15011.557151436	12560.492779593	9320.13901758681	15236.3859073777	17088.6620864652	17279.1316125882	18196.189227754	11176.0807323523	20136.3588437552	12269.7729559547	13290.736123439	13438.5846041564	10817.5171895308	17425.6787831893	14831.3205090967	6900.08235829626	13500.8460027546	17715.2827840908	7741.35331027839	13708.8513850123	17316.6207810061	20157.3834527881	14401.9713785015	13476.0717259596	18751.8288177124	8724.34004326742	8318.09879080531	8167.83889140354	9628.98731366163	11324.6756131813	14718.6317641277	11625.9379551601	13844.3444509949	7431.20411682146	16568.4646148503	16272.9392841624	18048.6968875233	9369.27181512814	9993.19717948064	8909.48723665885
8.40_688.4717m/z	9253.3045833011	7184.45792816112	12526.3371706246	12703.3512066882	13067.2857378818	9256.82745239007	14417.9276702084	13578.6721656677	12313.0356524484	10973.1107426759	10117.7052592397	13066.4688158528	14725.7226367232	11639.8997341786	10598.8977129176	22480.2632434866	15042.442842071	14857.8396721058	13764.9957450531	6295.8956415819	11413.4609579717	8510.64706842973	6239.51197965632	10468.1837507966	16048.7436657298	8310.88785373779	10017.0090731785	18476.4203938344	12932.0886676322	10899.903268749	16835.0525950267	13840.2502410111	8292.35973217347	8983.08820580008	4703.24030414957	6811.12081831923	5885.85466340199	13978.9015906836	14655.1808858597	10439.4451268559	6325.56463614379	7442.48287021357	3599.18225484892	4852.82847484874	10502.9207407978	14126.2415102593	7791.03860930916	7288.06670576757	7529.2058590924
6.97_557.4584m/z	25238.5308412112	20807.120014014	36963.934177019	29493.4164632954	30323.7761984536	37589.6338258822	39201.0329731434	41990.0884787678	27014.7432054849	28465.4255949162	5892.40286282771	2469.47143871576	2597.97242998749	46012.8213404216	39533.5886987969	17982.518729978	543.895946824602	27275.9403054103	49855.5186484851	6118.45248484786	43425.2331041927	3106.75545321628	62389.922970629	39886.1871903551	15066.4963139628	2592.91123141119	9335.24055601261	47634.1277110536	48366.7535478936	1060.86114667693	40483.4463972346	90897.6407824292	42517.382132888	171580.442381883	20528.5039653222	52075.7915512828	28161.2116775066	71805.1548347977	84979.4764418563	7040.6464615087	30083.2906036361	27198.2335050243	9531.40964617935	1650.291441757	7142.65072497907	39464.407537151	15566.4411641093	25746.0026664138	71693.1944670068
7.89_557.4583m/z	22778.0058492581	17738.8470810269	27491.0461721499	22298.5124149234	25731.2041975343	24468.6155640157	30543.9232991257	37148.8538714127	20550.0789722912	28258.7989060943	11362.446064774	8953.09194626821	12946.6954694823	47924.6085391779	30020.8532202414	15256.193113256	5300.41788552475	34571.3152476904	56454.8788455184	13579.7393272229	48272.3759723354	6892.67644128735	40235.1205703856	26136.226424834	23577.7843506506	11588.2956308981	12172.2580414874	59292.0414042485	36762.9846409369	4415.32400109309	36611.8724711332	34347.2027516966	41943.276143488	125967.347737969	16720.5085843299	29886.3635416992	20730.1528916119	50754.0121832933	47288.1857886507	11214.8628467548	19997.6472369354	19118.432936228	14454.0157588293	8293.41491748362	15624.1933793817	30641.4431405464	11519.2313340916	16587.6615357157	60160.6678269235
14.11_1383.8801m/z	7737.59704996503	1114.02988692503	2324.53006809603	2604.73812866238	3401.22442447245	1595.05408036774	2306.48981543491	2839.19257465186	0	3575.39331604273	1052.25565917037	2592.84376238814	2375.40875818874	5976.1850723711	1676.596012824	6027.06578500475	0	2824.28879734407	2378.4382976835	0	4840.95182050917	0	0	2556.3049458563	2970.11704066838	1271.26817450649	4003.60890106529	3030.3265773136	3015.83547878229	497.29367793704	950.462367730392	5224.12595635002	1336.3366065298	0	459.139678955185	0	11261.6731681431	4119.56024897621	1327.56283837709	0	1746.69337009336	1767.39887600618	367.559148658163	331.458648681236	0	0	0	0	1357.44854392322
4.29_423.2734m/z	1684.04753720224	1177.47521796382	2292.75053893452	1015.30883074803	233.771209716924	1317.45549548924	748.172332763855	1779.38145352539	3280.29763316042	930.801040649436	881.810470581421	1365.19374570732	1721.62923943307	2121.42405561224	1859.00650024439	2526.67004176005	1137.25749821651	2832.99475860729	995.793617248868	1798.23459828471	1903.98266514325	798.370828156432	2017.61000618879	1999.17282129612	0	1950.3729139561	2816.3250011431	597.135046589011	1327.17124502007	2706.88129542399	2349.10592193607	1175.42295837445	1745.85309949783	3126.07727330183	1506.7985559522	739.036056160687	974.384950282356	735.002212524922	1984.44246802781	2818.58392020078	2222.4566668056	2343.91733163696	886.824020385592	1967.34102862418	2332.47279352351	1542.81149292031	1236.80776989392	982.317680358717	611.197938292386
9.21_209.0612m/z	288.1634573726	2203.3152487358	447.514096366212	399.783128942181	451.930459228931	531.676548736878	463.725401807265	417.211069923818	702.094676057794	964.644461521365	49.3212598464639	692.980895860336	341.781015755413	636.742784375408	1266.61406365869	660.992121455743	284.035696837597	500.38669046005	1332.000265281	182.036630173833	88.3190716858491	92.839397430433	132.284144205884	1149.78469791359	840.849693553339	290.354637993684	236.772956153759	344.238784700029	174.35630997209	932.642705052741	489.331017721503	2434.93445131725	508.488120233274	109.738462123761	354.947472751317	341.59830038147	1073.02649863228	168.450752991614	255.856705638639	373.171212391716	1406.29808170065	483.954547002432	294.176376151364	361.881069844026	59.3668072070095	615.253858717738	1212.68811166673	447.370110638161	815.279804548432
6.50_557.4586m/z	23825.1305117783	21947.2504978687	34003.8669553591	21970.7667057853	27390.1635488308	30986.6888171974	39835.4756746971	33222.4605633933	22246.9881029021	33430.0217888721	4334.0725215041	475.135818481616	6100.91301117651	44930.7134151008	42296.4640933207	27063.3491496658	2315.75570962873	35404.545368112	44368.2593686153	8476.25244284325	29782.8554206161	2054.28391516949	51139.1247482657	62962.2411864715	23024.267612953	5840.99900928393	10320.6479597729	24905.4370055744	58554.5549639732	4815.89395422062	37364.4737943767	92558.468143399	28945.9582833729	131985.932435152	29564.6611300185	71218.5883334236	29988.5656883815	54611.8497587758	80532.5313515682	8610.47489035516	35918.0860320726	37907.8476576119	21555.6964392749	6248.36969733634	4737.22680993638	35236.9443187593	15591.456554522	28493.8667374386	56168.5948344787
9.99_568.4951m/z	1825.75371832677	0	2799.458493327	430.844345092429	195.614115277188	1627.58177185009	965.100288403265	2165.13821411133	581.762603759688	426.234510675382	2180.78569922623	1859.8832721022	11013.6407436155	0	0	1118.59144756211	0	1427.1068267825	807.108764647689	747.59260036575	4197.89369988331	461.8534240724	196.198867798011	0	528.863876342344	1496.51611328095	806.036395858187	970.31053023687	1084.34214011655	0	403.892379760798	0	512.363562790263	86.9059317315202	0	139.538032531847	233.511993408372	1277.73044889776	336.615829467505	1305.17022888324	0	393.628128051658	0	0	1641.99150362883	0	409.096313476215	263.375427246082	0
15.41_681.6282n	157550.331645558	112229.733848147	98969.002978727	105301.695759284	97509.7076588018	83165.0995098808	89517.3957169938	104778.103859201	88638.3318217638	118573.452333039	112442.874818028	89311.8951792203	221121.541950122	140224.966167908	86054.5445673705	120885.271218884	97677.2846191693	145909.781970617	175887.648773762	84464.6742874701	138216.997896896	63755.5306314199	62652.3861274888	103180.197637352	142627.406584129	76873.4283630979	100915.438129559	124085.65834927	137396.320324952	118583.404314644	140471.832616848	109154.989261958	67156.1267502998	90943.9823992477	54664.4082677057	94397.5963164958	64737.5158218307	86344.2893483227	146087.38514643	141122.243331752	88472.2286677166	94018.103757771	52478.4435921495	49167.0614696139	96853.8423854238	70873.05948778	72429.5867629441	65592.4436565675	61907.056035641
3.75_792.4964m/z	3123.72972703183	1500.59310227824	3607.82391384921	2031.9806415334	2961.24153428549	2568.69385793252	3421.53286196964	2841.76570969932	1664.52061184112	2732.10155853896	3289.53319481653	1508.03513717495	0	7828.29440453221	1980.32692288569	5890.72310136193	2431.9778183588	5261.41929891714	448.72544860877	1548.29705810474	7824.35261291753	0	1468.96870095415	0	1239.33677041301	0	0	12144.1964931539	5796.48938313696	0	4252.77298698296	4445.94862356146	474.023727416862	3505.84204854309	544.137885544945	669.071768422131	1616.19760993864	3971.38230508226	1878.67074347084	950.241147759635	3007.5212024107	0	328.614852905392	934.715551869159	2856.37576138029	3529.91132029494	1426.27580846468	2110.77393369706	1025.55045076044
14.11_803.6295m/z	232883.776840501	211510.436926603	230772.194681452	203838.335550671	204882.744109589	229931.189828173	200108.422842022	239152.34207841	176649.151213098	223860.999144378	225469.061756378	229303.760607968	216992.68233841	311783.946440697	186731.959449744	398239.426309138	324233.207688432	246183.637623061	439872.266883224	149759.557792745	280836.754288964	101464.68384137	116435.443116949	185803.994455551	404957.045773743	183371.021816748	151718.290130726	476051.23231945	321372.564803545	155293.342465813	267741.435280509	207872.308801956	152495.454865019	245935.010845454	93783.6182153224	148315.855841346	162450.451329775	191653.079124482	246053.244421216	276486.658962424	144501.270553318	230926.215026922	121110.962041886	151646.247752282	258174.217009981	190834.498283593	155908.539371059	243193.50907331	186562.376803342
14.22_923.6506m/z	18199.498532075	20289.7457493932	14625.9516920323	13168.8706334469	14996.0077744008	21794.3968387969	14721.3688142762	23219.6215208469	13143.6360680159	23347.7063277788	10867.0276591673	14382.6928707101	24451.2004998821	32185.8559991953	15002.9467934373	46043.5154413026	24239.1488343441	20664.2199685044	43812.2056704501	4791.55762178025	31548.8818735794	2675.09817146223	9729.70910615884	19208.1626969597	24889.3444291397	14957.0887812796	11779.6111869463	53721.9210893411	38371.5008190649	17053.9923815505	25757.4837792848	10829.1680196641	9789.32029768894	18268.1974224509	3328.34421941854	7519.51274392687	7489.21665558772	15521.924933579	18272.0453068838	8427.70159425751	9939.37497548479	9183.15434446996	1860.03420541064	4944.08375968824	13302.1828528787	17600.3640809992	4449.347593022	13763.0634926049	8898.39158758604
4.52_650.4594m/z	3578.40899658135	914.987304687354	3456.18901061894	696.22154410402	1187.97282086673	1165.86622619717	1320.78955736736	1875.17540711905	922.838771921399	4149.98527526661	2357.24921976219	2212.7448457855	409.20362853997	1649.10104370166	3817.78942871109	1383.98063683254	1386.84085390542	2668.63726806635	2584.30630200552	827.230484008906	2508.52415466202	751.740726470872	1263.36446836402	4314.7967233157	1369.26416015611	1068.97605895939	2684.35510253948	1406.97619681998	1380.41391834141	2479.83072596815	2342.58718288355	4807.15598297464	4133.85878930795	2285.38949584927	2059.31037139895	2910.50058364912	1440.29768639412	1015.97178649881	975.530410766864	1605.78493797318	2471.34727453237	1896.53743743834	1261.75331878705	2382.25212097258	568.255050659254	2435.15527883328	2660.10530090465	2369.10688916547	1899.85809566771
0.47_371.0768m/z	291.572649251579	472.672111996381	518.736038090907	0	538.86174440579	0	331.320092525904	625.819179444691	459.155754832607	678.759782354382	31.4114948540761	281.625799587254	173.200717892898	186.902518842504	0	220.631189883964	29.6856371119241	136.527488721502	0	0	0	387.405542519507	11.6869417109981	142.571533203309	321.943196646213	62.3194851948241	331.839601605363	12697.2289751099	126.378878439568	776.994061351524	171.070456602504	107.985467174702	8.15218839032768	54.1702328689813	59.0594885336389	0	92.8973831196892	0	150.635428178095	271.210658622844	0	0	0	3.49832231736793	186.62274317575	201.752813256681	91.9248255888191	150.346161577455	0
9.61_934.6511m/z	4209.28123359674	245.401410424685	2347.39217167174	2717.16004707419	998.045292140401	647.640045166467	750.933474993807	1900.75243790881	1164.97337341306	1175.41980743441	227.161590576025	3868.64372028485	3738.19410617508	9186.64903520822	444.423782348435	10557.3506059387	2503.09180448278	2700.88189440407	4285.50042892184	1287.49089050261	10789.3720034249	326.670471191456	1037.83146561283	1075.40390014632	2810.92268353615	12341.2308956865	5465.57284151216	2206.07452762302	4272.02581028577	0	5125.56167534938	0	2503.35782969829	2158.37190237809	0	0	1964.76014711512	1942.44598388724	833.354782104895	705.977082054902	990.775550842459	868.97097823517	271.071540832638	161.651447296186	3203.83224921703	776.806060791337	0	1656.87874603245	2859.40088095759
0.71_241.1434m/z	2256.55701516114	1523.6482571501	1489.7918627316	820.733937796734	1554.91587461454	2360.08775538531	2554.77926794258	1863.06048529439	2210.46563419455	3883.15427650036	1286.92015470551	2258.27823859224	2839.64885737154	1656.57993891406	3264.54765942773	2610.68402659243	1455.23658921213	2466.00684823248	2053.15481045844	2069.25772784194	1226.10368242571	1988.11792301649	2701.28470324921	3208.75246742198	1548.66681941192	1239.02919227008	3386.78476128228	1825.1819889896	1533.94541287964	3064.61729581604	2667.34548499782	3661.39840583389	1545.6007043598	1977.05781889129	646.535144758207	2488.64372652311	3660.19114967217	1190.70493202849	1758.37552320058	2110.19158348705	4130.16074720441	2470.17406279101	2170.72990679334	2544.26077662313	1597.97577832933	3512.5717546257	2394.28125049083	1904.92325366241	1653.33757142583
14.81_757.6227m/z	337900.558794283	321945.498400662	328481.225245377	303355.215785909	285094.044141834	328708.597108886	293507.857154022	349484.733068475	269069.151693499	344065.806425906	325356.615690784	273617.028953528	346749.018703302	385012.469737466	267107.408853566	434599.937746139	243102.034471429	310973.158266508	397339.246141423	199695.525513834	439232.328409311	148552.774687006	230553.490150322	191228.800561777	562067.69957801	214896.027106867	211206.492798796	604588.883331472	386729.224759649	222888.542194574	372541.346387765	336910.43976857	292308.382785544	338027.565464061	140133.592154145	195190.49570337	336028.016401894	260279.073018607	321907.801623691	477090.020597398	179207.415359853	219090.461015826	165117.977122205	325042.73315199	448860.65547207	209612.306883235	242595.290303925	305844.066530028	217036.878407491
0.54_381.0970m/z	493.771060573503	0	0	492.725266398708	1418.43917208746	770.067333632017	2206.39516726742	979.360942449263	388.926940917736	637.704035663206	116.799285888642	3496.62153579248	3472.55863617081	128.714410916586	16455.8609466521	1158.98800618194	0	242.861020999736	579.426234088815	581.575415438135	226782.319022671	39563.7451204505	42079.4052300568	377.279380183628	148.472082238917	1285.92972844532	19135.5025538045	64069.4102562295	8838.52805887395	988.64792860762	566.998375871244	281.176890020843	1106.85502309275	0	129.619571375072	4.34518985632843	3514.68363088228	0	6.55380845920369	10.9875829530445	158.064143663367	0	293.403202684411	5.69231642378051	4.73411576531844	1003.55632921605	1083.49781400057	209.34130079554	631.279637588835
7.11_929.5412m/z	17129.1117355839	12712.7272666573	16763.5090088071	14822.7698103962	13451.2852792767	21147.6411476628	17181.5888138791	19587.7612472053	11658.5284923309	13056.1025358596	14469.4157657431	9192.14475250183	39111.6290393301	36067.0123573995	8819.68094320479	10893.6654363822	19668.334725723	37215.2769820141	28911.6926029908	16598.9332946422	22428.244508666	4651.40064860355	22000.3083239192	20559.7167836988	25838.0119711582	12695.7767240695	10350.5434570308	28787.5380106149	28181.3853911778	7641.72676265611	25114.5238716623	11837.2241632591	6404.90427374007	23814.8322784876	5746.97350797541	11792.2857289217	5753.92974853607	16035.639331707	23743.7294445582	14837.3161789855	14815.508059709	13710.7954940795	4141.23423049095	6484.16974120853	4007.57395338922	19790.1344021484	17650.7830588327	13224.1441867776	4507.24876403847
15.08_984.7462m/z	1797.15642221205	3068.86270118053	150.982288150375	396.313206451346	382.428741455007	2978.15629881086	351.929131574417	5217.66027587839	239.756078694601	2703.6740306268	1168.25118981731	1338.55048886726	6989.54791148193	5619.32146781709	681.140261820358	11948.8455581577	7789.37221378754	1580.09320403897	16078.7470373028	0	8880.17484753873	0	237.65680694598	98.5346981837099	16961.0884871806	214.503631888766	120.286568052766	43415.4672294312	11826.9268194775	0	2772.6740392696	2527.0051014811	222.624997862705	7493.5847871707	257.37144297818	167.895492619325	1762.16133900579	10256.2407597016	8130.67221401243	776.653405879228	845.853999481129	2022.08891737043	207.238731384243	181.98612213126	2521.71860559065	2666.72377334757	688.996881262437	2543.32945767807	3038.02199744378
3.98_423.3264m/z	105029.191595648	69350.6412250008	144848.76447602	96576.3884508849	107667.03959281	122357.218475095	125678.842100905	121184.346614989	124034.19678224	141825.538712021	0	0	0	740.918459696862	0	0	0	2.22561080033167	0	0	0	0	0	172.869482432917	382.637919123611	0	0	192.954416547563	577.518062631039	0	0	715.686166826998	174.565287753205	734.138524302825	0	153.260817867473	0	0	2212466.39859792	1910031.56197576	0	0	0	0	0	0	0	0	0
4.54_283.2641m/z	2312.31733568395	1010.31250375319	3150.24262378036	2249.27854538055	2518.03242152338	4262.22927321393	3509.69706145869	2879.3118349423	2442.18371665963	3441.97605920842	1087.31029510518	1642.74653663989	3112.44460953077	2358.22762981439	3061.7483356455	2806.69390859701	2749.71582354738	3344.03046417403	4133.24804232051	2992.39869689974	3932.86176197916	1846.50725692773	3290.5137503384	3081.46701427545	1921.93550872506	2906.92502393016	2851.26710178881	2402.66120215095	1164.47234344551	4661.71792509407	1900.65763687353	4212.4316348178	3466.91037066247	3891.34369411759	3365.39002812024	4054.96143341189	2821.78071193958	2541.25992483594	2256.36899566739	1998.6556854251	3705.40966950431	2055.3879850649	3075.23953514481	3373.95844884489	3248.42035989088	4633.80374213259	2079.52928392723	2434.19842590283	3764.99863902579
8.36_837.5487m/z	3903.39915554266	2694.81045669781	4121.34685769035	2114.90939781236	2173.55179977413	3199.4067472985	3390.62749620336	5794.64131832986	2236.26214888984	4079.56530473545	1377.24648380279	2482.19370577765	5777.88386917222	9040.49663104831	3009.37108569756	9255.73513447703	3961.26129913436	2429.44869440786	8549.3125791722	4507.61779785151	3998.93560445824	209.928047180086	992.861171255748	2394.76730413803	7958.65788329425	3225.13809967127	237.032218933302	9942.13868530064	5793.15036773704	3178.72454109687	9983.89792007121	10407.5881582126	1309.18052673349	3775.91966033269	929.215301513288	389.467758178624	2630.12804599401	4017.68805101683	3986.39504312348	2559.87056732263	1363.30570220956	2342.47503662182	2970.30477905216	2079.4004058835	2819.23697946624	3127.90228271522	3621.23600600718	1844.49809225822	176.375316094374
2.30_327.2332m/z	6093.30211895537	4937.70575804889	8806.24394617318	6146.11177169175	5797.8172246666	7911.63365267074	8369.68367388754	6587.25810195144	7920.5028262406	8620.01562401745	3720.63842903045	3719.07876116411	6452.93750434673	3497.33121352102	5118.38153903442	6403.90653059408	3821.87846067111	3739.600673787	7999.56027087081	5176.78663987594	10299.2080365896	1450.45562849491	5750.92193424234	5755.18633632199	5559.44402120918	1849.1101094885	3547.27245510532	17367.3938448832	8247.27267204275	1269.58632265773	10596.9683569707	6683.97081496868	3860.37905441424	5616.86763606211	9111.82765917999	6316.73142219527	3891.56837215449	4304.52926356782	5305.63463723248	8820.00605077276	3414.84072223931	7672.88352274144	4886.8841661523	2907.6741502617	2983.66036108705	13916.7841793289	7529.29148965551	5360.90981283441	6135.8997647479
3.54_181.0773m/z	184.367408723957	0.153115465466554	0	85.4998052549651	312.699737132961	144.009361678715	219.248892671284	421.33038476615	572.26207817902	539.242592341851	25.191173544982	417.23019039007	0	0	86.5033056407765	347.506486472634	52.4018187350488	315.600382296401	585.072917934004	0	253.895838948299	185.939013000385	141.383366373362	0.503085386354665	543.123526572037	227.65387326563	301.274033563983	166.258855321597	0	399.318546305416	305.738411539017	626.580484432211	5.70702331384437	406.641834869163	98.5374361073513	131.748206627897	215.938929478095	54.7740809549213	0	251.755096900479	0.722222491897999	0	591.192177713608	0	0	334.341414809826	287.343001228136	135.693157607152	765.746231293376
14.44_818.6208m/z	60287.291430513	49404.5154276435	46865.035847868	49287.1415148248	50361.390943146	50100.2699009857	39827.1552673027	55520.9841138852	41152.4263821181	54236.927474656	40890.3921599769	51555.4639119365	112389.129629907	62097.0462092401	46953.4447099532	74725.9177710471	51143.2140817914	51102.8727598183	108294.588769384	45649.2447768666	62744.6066475876	39129.479714773	35554.3327791113	23605.0086512697	57282.0987918604	58063.2752926626	47311.9855803504	90785.7046053184	88312.7230832899	41559.4588997602	47323.5647549027	44866.3740016478	62860.1256061834	56894.4899997449	22996.5303460913	19252.5403191481	44808.3387997514	57266.84682328	52044.8720999035	67040.6932015286	30089.7800529852	42403.162577684	30422.728754269	35219.5163978721	56968.3597649561	39645.1962544502	37692.0813312673	41924.6867498151	48501.9391726317
10.27_788.5861m/z	33355.2722412552	13891.4625189922	35898.124137097	30685.5549361827	26422.4253187364	31860.3505005636	24947.2296290182	29006.8045693664	20580.384348123	20324.8974260623	11772.7293307678	26050.6191865258	45179.1305257484	40798.6048772151	13378.2471653345	37865.3415686741	16640.2352046404	21563.807622635	36382.7803223203	15627.0791715583	53916.8469223515	39436.4694387501	58593.6530373161	7681.47699822519	17416.9975739926	67941.4760285886	75092.4189325281	40346.6756748466	77027.9312087889	17629.4132753854	31941.9522870278	7306.23972669575	28935.4069695911	4841.59705827744	856.881225377324	5163.41120815887	15570.5923502779	4088.77354431112	10445.8744666674	25939.6835227811	2151.61775525916	10509.076504107	1936.96282196035	5912.78845450908	19779.9135702177	11590.0836195916	3696.38179064092	4472.34240053879	7194.56522160577
0.48_341.1021m/z	62.0543365479399	265.867749911833	280.064315796019	112.809852600177	196.493439857738	383.972546577908	697.975555258702	530.738874147671	873.583464927571	572.295563528966	0	655.368911264513	247.231075585807	123.136112694823	668.55317833164	641.246459915405	865.144965891331	677.817723173177	837.056942041892	285.084648132604	68.4696496576465	2230.64112316734	224.252682381535	487.826043823203	279.280466093505	311.494629404768	741.292675724271	3159.36864517953	873.620703732212	1054.06570914448	41.0337228881977	0	557.167159812861	259.593996916661	213.265590595736	0	514.805874409193	203.830947764513	465.500320434824	248.704149027277	914.35810697653	150.712509741431	13.9303533108952	321.118199911688	0	252.102155930569	0	25.0543739157489	0
0.75_255.1025m/z	1245.2043257824	1700.46881608988	2038.37682832259	1284.28986967477	2338.57853033906	2183.33732182575	2268.23138725123	1854.94078378035	2104.36681398053	2019.86319924714	92.7763045331751	292.642682483362	438.973217368571	2775.03097283774	117.287023890455	154.465801166491	0	1624.75042859725	328.739226073557	147.828617581995	308.163919922182	271.971168424398	760.599219472309	935.848415856817	1254.96716243024	18.661983860521	358.649267953809	746.666730298054	1027.15407926243	1124.85436839101	671.012400061509	1511.28375845796	134.984093547626	1476.35663805791	314.699050036633	1752.93545009648	3727.62166655324	227.462090175315	158.658524228608	43308.4984853721	1123.27996776279	0	159.047528119664	259.892891795764	0	0	422.864186139149	187.072720131367	1385.79122592176
11.40_775.5984m/z	1027920.14435056	873070.556236153	1162905.30386413	938775.111140735	938886.437245059	1024419.76300038	940674.382262005	1126454.93104598	856938.294280949	924803.122195934	742683.940302173	1308342.47637971	972073.429817819	1248400.40629184	1053554.25648061	1919357.67140087	1471868.00572913	1272103.22055305	1853901.52908296	712436.507802563	1346035.92920258	438843.01321912	472785.263047638	1065258.47780221	1578210.39785639	1050927.08675919	691558.242296064	1806475.45487078	1668880.7578199	737410.885944442	1424424.35493792	766327.567833897	658706.561707514	1043351.97110059	401726.908151994	974853.404004171	443811.981920746	926466.684284722	985508.166669308	984414.347027932	646563.246833423	1245676.37637571	478389.121849301	455684.162258188	1013272.327308	914639.935834268	530071.269872637	970164.560141672	694919.933515437
14.11_743.6079m/z	969538.398304612	816336.544465631	953305.32076178	826240.954992134	806587.630281552	885706.049658621	759181.32050145	932790.253536843	664905.974785328	821663.583984327	877969.113276621	852247.963350704	785146.461260882	1260634.24757833	749284.915291771	1561697.6745554	1329588.75081131	964862.211043088	1779376.39586117	544097.02777254	1124268.83646817	366032.442638861	446675.252274436	694679.484000335	1721161.33305777	703530.878550834	590695.041202015	1926662.99598557	1326445.03421921	562528.254977734	1068856.39489053	783394.468502425	544905.386116567	961897.822878438	358624.160542983	539098.368381709	657399.99191434	742241.877298425	953105.320305837	1139712.38606034	537023.215703016	936076.158995513	454929.998485786	601043.783288148	1065572.36981726	708496.275925412	586082.104698387	1014463.25370975	714489.39917701
9.02_713.5614m/z	1583570.66308603	1186928.49832359	1813126.06396077	1428091.73812354	1372352.83271477	1771442.69024298	1505232.16696211	1721012.14500344	1350849.59420501	1514280.74577521	1313974.00517281	2112524.78485176	3465084.06206715	1816681.85557866	1332371.84641286	2775633.71121187	1806536.57676866	1886126.48454364	1644988.97330214	2156832.2320237	1921146.45679729	823695.162438035	926435.257287043	1263633.83148481	1907145.83554825	1402742.89669501	830002.073738275	2517123.18292667	1848521.34314199	1897665.6381507	2133725.48735946	812904.440760793	779587.516781416	1747461.84075285	596398.411478481	1509146.79571499	1242906.75422671	1253172.26888291	2616049.5020067	963927.259972118	1022244.85340723	1137386.71367293	662024.674875073	765928.063998629	1481981.93594998	1086893.92442072	983855.541351424	1520990.3164399	651650.016220592
14.79_640.5926m/z	2703.69580825504	4458.75385676549	1986.03176482279	2694.83613768209	1899.52734271577	1044.83183043999	1485.63226857593	2568.11407111143	2716.21355188411	4348.18017223725	908.191684312654	3618.35149556134	7158.96606702763	2562.99952597378	4598.1850421585	6222.76679905356	3630.05001738211	1648.0708776687	10352.9700903321	2402.48217100817	2088.44631157736	1952.23947389343	2117.21879283244	4190.90308382144	2654.2892028959	5016.21649835565	2276.04797322449	3327.71292823841	2593.82270449407	2376.30628757811	5839.13750113669	3013.53951215225	1655.46592166446	2588.80893658335	1019.37628964465	4003.3001852116	1696.60710647783	67.9545974731226	4592.36307253396	2759.66420006302	2982.89707045351	2472.89262235489	702.634338378818	913.990975381288	1880.83764599421	1153.39992523183	3299.15494280008	1016.39939021905	2675.6940570452
8.86_788.5372m/z	190912.02233354	178679.339484007	213451.897787811	180325.644050625	180537.710298913	221378.683935175	200073.850044012	231803.215096783	192726.236733675	233232.680867102	228264.804814809	276885.563332336	363464.832523696	238254.694298349	186321.522066286	231069.559800502	291427.331864364	211386.047416359	175964.754927336	214931.686829966	200883.558928027	180105.585949564	108119.98100607	153992.371720055	324543.636930307	183556.743959458	98182.8836414278	214053.538925045	204697.183740791	235534.014558497	295994.652840092	117273.000605404	146936.059779159	198245.4436314	93723.9124986826	134553.190393936	226385.088737231	126583.857138931	211402.912341416	191012.602803251	103362.025859423	119623.456024235	91982.3165273548	164072.86360122	204673.095259746	122070.8240313	230869.568914643	92664.4991115442	105375.31112021
14.23_844.6509m/z	77386.4905261619	45993.8930117884	57067.7283473595	57348.3029126001	51824.5089128644	50987.1911844239	48243.1310614003	59176.99570318	38141.9175978523	51739.6964102559	43832.0399870116	45167.5292625676	104730.961420226	85488.8658685716	51013.6875191795	69539.49368437	46529.6217213898	55040.170779488	88542.7119736894	32441.2556585766	90700.3020815723	59901.4266486923	88454.1798802827	44111.8455291835	45886.7709118824	56062.4776025983	96581.7377525308	136256.488195837	111127.639644129	37027.1382256744	59935.915770752	61695.062569776	57384.9766400986	43078.7351218567	10603.3494600332	21549.688130158	35459.245253612	43697.4630778292	58980.7870814384	62193.2209508295	26017.671059756	28402.9701471493	13682.5757327045	20172.4519759803	60233.4569688765	33517.0064264061	19694.3958078798	36324.9682224802	35282.2920593468
3.52_495.3471m/z	2597.26547634671	1162.38072114943	3968.13968326165	2164.88888449152	1451.72840427694	2109.82002358381	3128.847298483	2638.18678793218	1964.02121685744	2246.06727356844	297.226140783811	334.295630828963	2484.57350672906	5301.67433764074	2499.76077724195	3901.41993735729	768.026410300206	2706.39099993398	5736.78080390837	2350.69122363108	8540.49580522691	79.6111783243298	6182.56567229894	4234.56043887178	3754.97442503852	2466.83096691716	2264.85646298018	4388.97830425375	8710.70972074572	928.553563227718	3258.90730507992	8704.61527266372	2991.22273738456	8573.96362225571	2577.83048117117	2621.03641807761	1943.90257284901	3194.36676722834	6776.83054692907	674.301010131997	666.928107055589	1422.1908986408	2224.92481759949	266.239340400417	824.450866180393	2905.83325192967	645.755372832233	1814.49913446654	4297.63245735552
1.56_743.4970m/z	3101.48098548126	3158.9369619432	2193.2170004351	2536.05146351017	3184.14851003422	4511.89260968308	5804.86124404444	3406.17382812507	3941.15024566421	3488.68201763243	1928.00492532349	5888.35318199348	1550.3955154418	3602.16059518016	3162.92670411204	5287.6971620065	1384.39788818262	6001.86975097588	5920.18471984577	2075.60662841737	2621.28795623878	293.340957641868	3013.71141052306	4361.00028189226	6570.12301173479	2384.28601550331	2639.08493041964	3998.16619121916	3564.89332309874	2333.79939269917	4337.13789961417	4531.2637851392	1140.68917515304	4207.56015196666	2809.25880432137	3538.99677180578	2809.72337766942	2839.71357727131	6654.16329717503	2590.61662292465	3527.55327606348	3441.03993225147	2712.61021703738	2735.03738403265	3660.01793693562	4223.61948959066	4312.52043547366	5581.68253229691	3587.85429382315
0.56_762.4666m/z	2243.12070826936	1976.00483703643	1668.31338501036	1876.28984069752	1895.9896926884	2472.76287309112	2685.26940918031	896.280212402912	1070.30944824294	2620.84415326199	0	0	0	0	0	0	0	0	0	0	0	32.8599167082168	0	0	0	0	19.8900019227148	0	144839.625725614	0	0	0	0	0	0	0	0	0	0	0	0	0	0	0	0	0	0	0	0
1.14_327.2321m/z	239.16202278007	381.649909099848	558.134408224387	802.569202032445	447.674081831949	1154.48642059766	301.085201562197	745.477670057336	1429.34362720548	819.698564163857	892.548300659732	778.165311548539	0	469.830020904496	173.417168275468	1397.88633977996	413.30803429282	223.860582819593	701.361288182269	954.431839780248	584.569059098467	314.287516733891	81.5868682131538	429.818109392688	556.775661271565	160.226303184849	24.5740418893099	1017.66554220661	1644.2927778091	147.423294067367	1327.88227342444	405.147821040323	0	50.5347254903318	217.266401275198	953.952271426027	203.574221920044	215.960765494368	1174.51051874921	1629.25002300156	324.919018603995	555.286152172892	0	0	216.646450109256	991.013518378331	532.919416955413	1020.58450464298	189.947414972705
3.89_491.3744m/z	706.057401701589	606.260338698653	1092.38938558104	1141.34525759805	0	1329.20947298619	1892.96599033371	1453.25088736341	986.584334710762	1164.91675917133	0	0	179.194498704394	1139.75277710015	984.379323350036	933.946715715765	216.26062774665	2067.71979172896	2183.370094948	3596.2248903255	2037.47351410894	0	2084.22795883027	1981.19096058853	1645.6631176129	578.747096178213	747.083786010646	2008.58150189453	9537.6993406922	0	476.3023910522	7071.37931797291	354.058898925573	4809.1281858801	180.136909484797	3410.86367783215	442.92837262952	927.576515359069	3087.31011809988	716.263427729012	662.555453654922	940.79004254928	1161.24000239246	0	0	1282.61425781236	1081.27925811365	428.596892997991	837.295973799509
0.82_187.1332m/z	1067.67965903844	411.175185465222	388.252562539978	414.836885344715	1034.72019747902	480.184038373814	1280.83524236764	890.777912062004	813.982709800749	238.770789179621	212.822745324574	1237.26860513703	705.536180199148	183.335416619192	201.551456253556	1193.6353995719	919.721976971038	1555.97276980813	795.757870195263	0	1761.38375373886	179.070720080324	1062.37210786319	611.483649890363	230.867675574185	1247.2059763593	2061.4767795603	1792.16983291326	291.46744996945	660.352440903268	530.286929542266	615.721703343743	0	499.021901888161	509.602913171376	582.571589775015	368.93545605553	130.976753234936	816.614697252238	300.281265258708	529.030822513687	648.319544787702	1148.48400511116	0	1034.30046837467	745.680182120338	199.68740844751	508.298931265106	918.369276453087
0.61_201.1119m/z	817.729291660626	566.97116510699	265.791915280267	353.481647491414	998.557921712934	1139.12163643565	2126.05822104221	2125.29971500353	1077.6883575471	2366.74509671783	381.694596302804	1964.26995426523	716.057083039586	330.565359691223	2006.39891106697	1859.73914433595	899.473812103721	847.654209616324	1637.18431725944	1246.8291206352	827.520950118225	1398.2806409449	1355.4027268375	1862.15442340888	1227.19935092852	1352.15057262648	3136.57980779881	2334.42884209084	986.143539285913	2980.44776243015	2195.66602600692	2454.4851794208	1343.12148174168	1007.12404551825	1007.06417811815	1154.11887506218	1302.91020449265	513.500411091361	762.201610001848	154.299472496046	2498.08439135859	691.735548964026	501.110826646555	1564.21519485433	245.177980268746	894.561721404526	645.220424520738	2052.0290738213	862.039013494899
0.68_207.1019m/z	9088.19006054956	7536.49232680858	9487.05723066071	11117.4763708856	11823.1109986744	11891.7373245665	15673.9456170407	17279.5424335208	9939.40079503257	10085.8172587147	453.694657267154	3096.37303172528	390.271069853907	347.830315766081	1296.27783054817	228.259124755826	0	1248.35143636663	1042.59120136533	126.680127771425	52.0148733521872	4272.24465094708	592.435188529613	1524.63910725563	664.489048017002	562.056188038557	649.538844009094	46027.8378458901	237.586372752529	1931.71589037904	1098.67780650623	2463.91025999633	4022.31193380185	20248.6177582508	565.112287544404	766.966189756457	1859.25906877742	519.134451967633	1154.14873541729	169.489670034198	2019.89545417129	5774.22894364389	141.716889407509	207.671258513206	186.220639375727	284.770479723734	1431.15292494725	432.614993068272	1818.14241385945
1.00_277.1442m/z	4249.29256026578	6016.12803438308	5470.49582450585	5690.28351743974	5351.95037389823	6934.21806505718	7871.21311983957	7680.8695622904	7706.91523626213	13899.8764456171	1132.47175065042	7728.30886161692	2575.62165268855	2636.86737109525	5264.05540932958	5603.47353713547	3360.78125901469	7199.74504019606	6033.23572989018	10162.6998126773	30676.3330108632	4567.19530801569	4985.04096407529	6643.10392105093	1264.68926163041	4576.65442230236	4550.40539509846	8284.02995491125	7023.46598296322	6745.03788037618	6024.22533112612	6062.56640275919	6310.20118500463	2766.12561645246	3801.82585948282	4704.02919816426	20874.7931606148	2100.12491502483	6151.75667492138	4147.4715982155	6082.75920529354	731.671651751329	21401.5344927543	1911.38066690088	6487.93075552342	7290.19949822419	4616.57567957165	6722.27309037277	12031.979309248
0.47_641.1723m/z	0	0	212.201334632162	0	202.856287816162	0	0	537.837288469682	0	0	0	177.292690897117	0	0	0	0	447.282936248906	2056.771779432	0	0	0	228.966104413624	0	0	0	32162.0494335393	1474.44525623083	0	0	32.7933675911664	290.602300448065	0	0	0	0	0	0	0	0	0	0	0	0	0	0	0	0	0	0
7.68_955.5562m/z	1039.14008396624	720.499720898366	963.236049894193	956.299602610962	1021.36297607399	1711.31795372787	718.043131305108	2387.67058051506	418.97923278821	1366.78432333781	442.038781738317	0	13951.2717997112	4875.19367162537	0	3354.73795854535	6476.74740982807	2705.93539637104	4592.35370238177	0	2788.68323551376	0	306.500371651245	346.075859897004	6060.25645239038	0	0	5215.45389419295	1093.03073685427	0	381.195652942134	1764.63555641782	273.833770751772	2957.5446453817	0	0	0	292.255226135436	4642.59891655107	4314.66825368959	315.966476440387	144.0228424073	0	0	245.611452381547	0	712.695225196191	0	0
3.57_455.3180m/z	1512.93188674269	897.779229203783	1569.87233783744	322.909484863102	1056.08055114751	1391.74369738475	2629.10687513394	1675.58325970211	1726.75268962326	1005.05183717572	536.358475352823	1395.08897496146	964.42724609348	190.035011291663	2301.06560101596	1696.18979184006	612.455632789207	551.583770752006	1290.65081918715	386.394023372093	212.669227600017	244.038154601775	608.910202026328	1314.6167033506	2063.93683774631	875.725875854474	99.5163886114866	898.161249905115	1569.04682922401	1706.14987508594	1968.11824114695	1284.86650443016	351.443862915188	939.685468489637	1341.39019706813	1430.2487374098	529.968821004493	1039.00125016548	1731.25206589758	1163.53114458116	882.088338533437	1031.28993225109	425.904876709006	1632.71446217385	1095.54683944003	881.646545409966	1447.98783530458	527.794387816963	895.518547057936
3.54_282.2558n	15040.9064489876	12756.8095734958	17733.3121112781	14313.6800559044	14212.5056880935	16763.2802174647	17190.7467131854	15950.21939377	15766.0659659125	19877.26781515	6743.17960561979	11357.8046470005	17617.0781597766	8388.7075763646	15195.0329486441	17130.6587374222	8378.64857477181	11902.0667684716	13193.5357291369	9704.77939079681	23609.0662918151	5259.32366666711	15474.224727775	21744.8191555523	11451.2766396638	6066.97708445002	23622.2237654921	24215.9579037686	13407.9424490273	9986.08993420697	20979.7776024462	21148.5779035295	17529.9592060133	11171.3788983131	13452.8977444601	13831.5322506186	13781.9612232467	13953.1397370515	9707.72200800336	14463.0220636878	6067.40758918093	8462.92768639403	12511.5953922355	9384.14432626308	6838.68306999038	25132.748783652	8222.84173058362	12499.9439182354	10710.8909128894
12.40_762.5603m/z	7339.59220833909	6310.83071902082	7260.16556376228	6528.50162751014	4852.01765996958	7692.92987117505	8927.00215937271	7771.13434242233	6138.44743862716	7807.75026734916	1908.57503310235	4796.59678965554	19452.7128957755	10043.097821069	4057.6861477028	10081.7060742919	6662.76739199775	4706.01716091783	9624.8806441471	1410.54996934014	15376.9180283167	7927.3816226476	735.907531909624	270.391197204386	9139.63413280809	5859.32246948882	5145.25130611273	11609.4055648194	5206.07294945574	15716.5355796302	6100.00265860275	10818.8424807596	11690.3074975468	4489.94625929131	177.181108422309	383.540412764737	5067.01661275701	7934.51982449619	8456.58830838671	2012.84443506439	3557.85884623049	319.075306194413	669.386059768038	952.418045043753	8962.04618690816	5053.70147865488	2915.88679308514	3966.2469068401	844.206924437999
6.83_745.5517m/z	717754.644717542	589772.581740173	993248.163314197	686004.096658777	742080.274126287	886399.290474935	899032.685898102	872510.994696028	833906.494351266	848651.001327203	627923.937775147	855678.378966057	937950.81758021	815196.740873627	819780.777013169	1047706.79795319	789152.778360931	919905.607093083	873063.903621304	657165.128693175	1091507.0834344	267559.378270651	553717.767780476	822601.895427878	754282.132226275	598260.840490991	526283.336099067	1508459.07089593	991078.526090665	587654.945675015	1088913.09595665	668849.129817195	637043.614692738	742513.15293479	340350.91055478	562018.900167221	409047.220141774	901324.071956122	810538.758767998	543730.301666408	483572.756129364	476110.277476237	374250.480390028	397694.129891923	1011177.46101471	855559.620429427	608245.392213699	655242.612403241	347612.086668377
1.12_392.2931n	440.153348786449	0	880.820911457326	400.60379251279	416.858959775172	548.262792160715	705.873377054281	1096.81179545666	642.007319801874	1040.69509257629	17.9937602445331	1214.51938170627	106.163561542616	95.2088013784871	225.98900740072	1230.99483707729	0	135.320121871151	1135.96274951206	0	0	54.7260978975738	408.041283886836	208.670030815375	202.495285034127	4171.10437350626	256.5457703959	0	0	170.808230651364	3962.54318813155	21.5709167937625	66.2620341387431	14.8768206988592	154.553689965563	0	910.275683204024	0	2583.15295819416	559.099172209722	11.9530450965997	102.209273798436	230.961332053023	30.2937200801757	23636.054718087	1620.63222440758	107.737429205171	97.2520095033647	546.45725975242
3.13_540.4357m/z	0	352.415615081523	228.521766663038	0	480.064151144997	352.196629163663	367.747531890716	621.227577210252	159.711158752368	268.345687866562	0	0	172.952552795336	2190.06122149195	381.809829363329	0	0	372.691348028582	820.698277024914	109.942794800039	789.316406020278	0	165.08757971816	216.80977630631	424.161537170798	459.949279785117	374.94027709917	906.53478451637	2724.12489378268	0	0	2111.22504034831	152.567124623916	1553.27696239389	183.949890137015	283.30123901392	0	134.279037475534	1494.86051109412	148.769378662235	0	0	396.186228703622	0	0	628.981271502965	0	649.013654880901	154.830635070913
3.52_323.1767m/z	1532.72789314251	3014.58399718736	2131.90495681766	1022.46069209398	1955.87417580774	1472.35867975739	1418.17927098494	2193.03841206677	2774.50878578122	4915.33870086894	823.791942596656	1811.66842651409	2246.75985877141	1066.12466731687	4062.16017623899	1977.43440671565	1638.29117538836	1561.09346818779	1320.82504406929	0	1547.04655885178	1048.5318717952	1010.16918945239	4825.356282774	2597.39228128005	1785.19169160883	2542.45911703111	2496.32315871608	2074.71160362823	3520.9258705181	5701.27459982312	5310.56765282469	1246.9930877684	1111.48646112309	901.194005087094	3138.06899072965	1414.47667458136	1197.3328814806	2621.93755947427	1340.8643194133	2526.69298137279	693.904925459552	1218.74557113645	654.497089385898	2035.38139229357	3618.79176980102	2281.01293945216	1740.65486717221	1505.83185564323
7.83_596.5008n	7418.56911491635	3146.48330962484	8454.57366321918	4209.02992126528	7003.83881613376	4842.23654986665	5674.96917335271	5670.21012066219	4466.22560810805	5311.58784297066	3272.04539372926	563.750766084483	4181.06918684053	11160.415163999	2805.47972380058	5077.04095758412	727.070485777871	13570.1996049849	22590.5762893437	1665.73074781759	15070.563973875	187.124432455064	4537.9378868188	9093.03475223706	10005.7874770192	492.625907897729	2369.70185478378	11977.7541305356	20215.235723543	876.15791181017	5484.9209905968	9700.61307781991	5801.56849795545	26127.9391563215	4235.49304412229	5204.86740587846	7587.44039171375	10066.0156458218	24914.0240426207	3475.32047810813	4466.23474512078	4661.98196308431	4921.39596356629	285.561416823511	1468.61029833578	3666.76475504335	1577.65817294028	7868.73554327735	12896.8259831143
8.93_760.5516m/z	67465.8647151927	62259.292805583	78256.3338168229	58512.6873741101	58884.8905215983	74746.2336715248	64673.7131550023	76750.4131051508	61531.1415790349	68784.5724737874	38269.7438681152	88744.4817284132	105314.951351772	87074.6708041706	74215.6764871298	63426.4012050662	31786.0208234761	74161.2330326971	81046.8060554418	66233.0009215327	98225.7100688452	66219.6097031661	18224.8283253559	66382.0761580152	93743.5416864753	42295.7466056563	90423.1051126853	93578.3509936482	99558.8374905732	208762.615317772	56160.7642807099	61571.1541411481	65134.8817079	45542.7540981766	35878.8482557391	50476.4522331268	50715.916785993	55752.4066382772	59600.2386686173	64647.3622991802	53708.0031089131	44339.188130874	21855.9805330872	115028.115821129	55453.176632091	91656.4836089965	74721.9214078086	45150.7077567763	61149.7402039885
12.77_788.5822m/z	77327.7751843959	72018.9958133166	82873.3426228889	68463.93772701	75765.4237062404	84424.0718824169	81980.0960583367	89438.7873693223	79698.210861108	89236.5906967589	44580.2128428166	80069.9612763713	93471.26681743	137643.139682253	93287.3321049008	92378.4128076041	31891.4019811311	73627.1308428436	123207.268929754	49518.2330306546	129038.714687307	55646.8429030529	54830.5710094154	48789.3719331546	132949.009017422	51884.4367459396	55193.4805254477	166498.76109948	70186.4062104007	84066.6409389601	51042.6012066727	121849.050929297	77970.8430545197	96196.545020864	21474.8220383052	34413.1833556734	81614.7829953197	50281.5765701894	49520.9615974843	61907.3221574949	39680.6231506616	21968.245470232	29758.1557403089	32003.4132199681	94647.1627369437	37069.3689960072	63000.8659672127	42573.358302788	48366.0734464888
15.91_845.6775m/z	182880.43860916	159270.64862355	144280.434173598	150277.387877821	137094.549631864	152816.068497543	121877.684807865	176562.974354853	117853.069993859	185812.98897948	161113.608040694	137054.611452203	162068.171947269	260380.635725465	113238.01586398	262715.686284157	160342.095549366	225628.092002509	291821.169034445	80548.2345107556	261308.349067308	40528.7145186401	94063.8002734541	97081.2961087966	314659.27353868	102170.10193266	83742.8380745811	388952.31384984	292001.704097526	109934.310785524	216963.257286421	142124.604740898	138835.558418038	179250.586282342	40009.4767643574	64452.037124025	127018.019232534	131272.539236709	197771.149484766	189630.759758344	87769.6706120581	113974.638608897	36374.6239295256	84151.3174875527	179185.362213472	129995.085882951	90770.3822512233	169510.572307041	110428.911878967
15.15_719.6147m/z	10023.9235820741	13125.2328061648	7760.88625001436	6461.86689154188	7429.28319283128	6528.65761910754	8879.12900055848	8806.81584265917	7522.40082219856	15294.8589212548	7304.85081685524	9772.35369086861	12067.0984223203	7743.35342491358	12785.6608657349	11182.2269953946	5695.44728325345	11802.9164255712	8708.81553812348	7381.20074688093	9745.893731088	6285.12385665564	7614.86614590761	13962.3109471117	8351.64377913653	7413.82406677832	9534.47307830865	7525.34944991318	8652.00894427646	10596.353465801	12905.1172094158	14037.5557184219	8730.2712022919	7802.62034684196	6134.95383072003	11299.2954594089	5139.92150208934	8291.46904266458	8425.10183557716	8019.19793054855	13225.6770141118	4329.04121232299	8350.44967824219	5411.09144576443	8098.49349882723	8178.47771773637	12085.3811476261	5813.5858012661	7186.1811102836
7.64_760.5590m/z	53168.390182501	39395.093527964	65568.2245922588	47363.8556091975	50399.8515514524	52911.4848785427	49608.990218068	56823.8093359699	37154.1092434326	48629.4036527955	32812.5093917869	44153.4050569969	111233.610351546	59940.1338869225	54551.0068865394	59842.0311052305	35913.689173078	58444.8858985105	71267.5582483464	35165.4012991094	132627.804690037	58388.9824844965	91110.4841784704	36388.8198369443	27103.223780959	55653.7887077318	98782.8416915498	103520.74681813	109393.369450164	42574.6080109644	46061.4730370149	25507.1844982505	40932.4410617886	17051.609339923	4197.37391662636	13012.8407543508	18733.1821913337	33898.5899306803	35041.933207746	42972.9484093009	16307.9374886248	16784.2308210307	2742.21499633734	13496.4463003282	52003.824194297	37724.6588874045	19989.9860744618	8914.84670160039	10555.4358579822
2.97_329.2480m/z	502.074737429165	125.634127087389	736.016580597086	274.01953353423	648.341036848871	306.019375034461	409.885055500664	473.052106816	783.148843598757	311.78785126118	0	52.5126930280295	0	0	135.603866921204	253.862184111595	135.647688118209	501.003160320742	869.838253133747	216.40571310914	419.540318229684	0	326.125150420788	420.317116222718	119.416713062556	126.07706291167	260.488387204638	1039.90831716233	216.232775124325	0	285.946951192964	393.256016954937	0	619.129383699068	980.281623218769	253.380371293241	207.83647815129	393.186513260128	875.024493473071	740.636825350372	0	470.172657723969	127.553908783552	97.5444576613224	121.561581753864	1003.79917209994	464.52312443735	740.542657569524	326.328713263457
7.11_861.5511m/z	1932686.68681434	1298184.26050208	1905920.32584979	1813204.09995969	1686992.29196272	2126800.14529247	1670107.99910142	2102964.61788446	1362018.22385167	1593891.31537824	1936761.86481266	958664.177755123	4606951.63154244	4348747.37949916	981786.357765686	1283957.78650963	2371680.360008	3878648.07708741	2925922.8489987	1639029.07623861	2803917.50311638	662365.425580388	2356116.67043819	1969144.67005797	2513888.93806929	1648441.8289501	1451214.79962524	3226720.5692649	3207940.4139674	944852.547027877	2556983.77906672	1553898.31229467	936973.694051003	2814377.04495697	711968.101153644	1162840.13906985	758534.927233937	2078780.75505425	2191601.11294535	1565229.47775175	1433948.0668655	1750174.11472854	655051.530366768	736450.7940018	767911.01395071	2228987.95144927	1654568.20041375	1544878.53497838	688282.365408569
14.13_788.5827m/z	44674.2886244779	44711.617111663	47141.3666896487	41604.6724327309	43490.1772408938	53549.8501205014	43474.291174051	52722.9246526445	41028.9630976972	49322.0407238553	29722.4289178998	61840.9956787254	104180.092699099	60443.8299113804	46576.1773385552	59965.1933879475	69334.8859151306	33765.2335351199	58254.0201376936	28618.0619973389	63868.1386868992	21967.6107137345	26757.4722632227	20670.9784770297	68411.2159993486	52771.6912261624	19808.9321387721	95698.4389134659	36731.5360231424	45366.4360263729	37758.2282044446	49365.4068434344	51852.7181202906	41199.8858830434	18970.5364584478	17802.5663139873	32287.6775804958	65408.0527483871	32840.3739577683	19888.6880952104	35734.0383706431	13825.8088649927	16528.4097119466	18965.114500222	51500.4581424243	24181.1697428523	30608.8524267592	21846.4156836816	26961.7535960857
8.31_642.4888m/z	90197.3217360492	39448.9526247003	140885.648382632	78385.6302797847	78716.9334391217	112026.124449934	96863.024879093	111545.861902617	72139.1441950909	71313.882658044	53277.5265039779	91745.6316012025	230721.567384097	185845.024999896	67638.105937372	177832.815902172	165326.191684426	138994.962539788	262014.235424718	50603.006989508	245373.06859326	21594.6401819698	35319.3125174567	95075.287552402	146282.857792008	79486.610374474	65746.3673674427	299360.854713337	208687.484874848	56069.2973857772	101424.582060069	69321.3693057828	49612.1348851355	53828.1045231101	9571.1834427038	14872.2718334934	15558.7632907031	140000.159212857	97809.6425312996	53441.7867306943	29313.7903874301	40798.2366786327	8748.79931854186	11748.1511008341	116980.592858411	122665.699669406	32030.2583932909	49769.8595562482	27469.3425434652
4.61_359.1529m/z	1134.71893310562	1086.72715026308	3450.17451889133	1844.45001183921	1753.48904130406	1518.09258598018	2406.25498001424	618.486972515307	1924.66025087216	3146.16523165122	2386.05369584259	1309.13392698389	1274.16602572343	1913.92088645696	3080.68871025501	2929.70821665335	2292.366404941	2497.81643268963	2089.77618467258	1390.41616518614	1637.30460642257	1800.94656372048	2162.97344947883	3108.65622595098	1452.23408225609	1444.38445900535	1853.0742950424	1688.35057018591	738.251541137697	3998.59915433795	3777.07626342821	3509.81586343266	1595.97263848743	2733.87840652423	2438.27216945493	2695.61609728971	1582.2737025679	987.902216016523	1491.15466308591	2137.19717304853	4436.74407459226	1954.50294625272	1036.15478324507	2367.10276111686	1102.9228787875	2014.01385235072	3507.94034066368	2174.8443300819	1344.7014893208
10.60_753.5293m/z	5245.67845153848	5154.06516862142	4885.64235895401	4577.95682525622	3525.70003401602	5156.85752155743	4822.58900451818	7156.33873748859	5179.64537745672	7823.4894100645	10035.4572753913	12248.4348991035	13803.3756886336	6883.22696046186	8623.05195036086	14160.0359390515	5253.54176052404	9521.96608141619	4578.91794060378	8466.08406421597	4024.32793426353	3743.57327270352	2078.18077087459	1225.2418060308	5173.62365824384	6834.99024200284	2168.28056922143	6646.84060223244	7188.10511016815	9139.11036860112	6411.97333361463	811.395317077394	2025.57160186712	2477.73937988309	852.244575500662	412.730529785322	6904.56131722993	2029.95355779758	6668.33393931546	1977.06246502635	534.849418640196	1399.64160518926	220.950546264605	775.684578929198	1908.85531616195	1339.56730651844	3293.81775525544	1810.44152069098	1242.45454406713
0.50_215.0322m/z	7876.27947572298	13189.7495835272	7746.78083955741	8444.02841113543	8811.07390528172	8121.35538421706	13647.3463740133	13544.7961727039	8937.34049331029	12650.3343129128	6637.045294115	11509.5844657469	21068.9870173607	8393.255839064	3951.58665340807	14645.7833237038	14832.4030324442	16120.7013471238	13921.9383499718	8963.39021751981	7696.46180374606	14065.2713136821	31936.1228273234	15725.1100827777	19228.5570181874	4495.12319703296	6215.22593366961	5652.92539644025	9043.62622563406	10016.5846713211	25683.4117294936	1200.2833620558	13293.779157581	19442.3658930932	11799.6986136971	14021.7323006759	7291.26723800896	13284.2386713897	24800.0316719016	21832.6700804309	30073.8688346782	14004.5626994557	5434.25058559844	11160.822105637	14599.2202469232	14571.3923190618	16240.8775668263	22104.1811485138	21091.2335977193
3.92_1137.6956m/z	1359.92541768484	1226.43765380581	2151.48990872608	2231.70600378541	2537.90709837594	2176.72236838548	4951.57375202721	3388.26551873142	1870.96096176413	1241.16594013951	1745.69481481203	1771.63827601554	7857.13656616516	1882.78142471503	2198.6798095715	4889.85020153911	475.734663953036	2205.62343453795	2755.80977758862	1045.49822381797	4429.84987558966	0	928.866226892962	5218.50510989235	2564.70825140375	2744.28005241074	2139.6988675875	4996.16881761931	1118.02187673237	0	3276.62137736512	323.024291991757	3379.01636435373	1279.6829505863	478.810718036306	965.453450976537	0	3832.53523314248	843.994362668509	3688.04612522704	0	613.760864590854	0	1226.78046387171	1923.96334838762	979.952038003155	0	0	453.127995709486
1.14_379.1146m/z	109.010353088436	289.733654481053	0	198.129844665501	250.09272315463	37.0144730350744	209.270225525065	209.510896673299	114.482002258325	390.814040375644	0	106.910187917744	0	0	3750.24674339759	114.983478546274	0	0	0	51.0530641530523	150.66228725377	0	0	1629.98689403097	4681.97690773069	85.8392663120248	0	103.434506796677	0	211.324488384338	52.0055883030059	0	0	23.577220478814	0	39.1208102016576	0	97.4474901728272	172.972350243213	92.3237839118593	0	0	103.276686966445	115.835086160907	0	4127.49150621013	0	0	0
5.28_657.3755m/z	5701.25672569651	824.529858318437	6259.54625175482	8654.77460317036	8779.05298683369	3477.41590403449	6345.98983697237	2570.574190964	5368.3153852199	2753.18176817365	3311.45116226446	9752.33472600625	2202.78561211854	4786.24052769358	2674.36347271633	68159.0583084168	3832.04155172378	3435.91729056459	2813.26089620586	15917.8601526303	34347.870179111	2184.25426461405	5812.83556292968	2821.2347062147	44892.367742713	1594.57722062377	2344.11744260391	1344.09388695937	14048.4788654539	6565.2117683739	3679.16731733516	61721.6914549653	2549.20205051409	3038.17441244231	6819.50678132746	847.071639130464	2670.85475184723	3376.717990982	26027.9640314569	5794.04286016077	9558.09938762224	8998.52648013034	3736.22933235466	157380.450168865	5344.6941254973	29664.902731928	849.590389328181	3917.05966953114	764.086543093395
5.71_904.6035m/z	56047.5587755138	50091.8448754092	67659.493310104	51042.0898505228	53658.4363259199	67658.9188363625	63544.8854618056	66108.6401220839	63760.0961351411	68162.6577307062	34861.4675374639	61313.1941199526	119648.419810325	67675.8142417079	51042.2233317286	82555.8946714322	37694.9450258426	128928.783391149	50586.9279382017	43786.7929036896	99340.0647374069	25211.762196086	49886.4307074174	12288.8625352148	63492.1319999086	100705.738360561	97691.0195559553	95961.7087877052	91817.9316271251	72286.1538873723	64013.5900511612	38225.9973118948	60323.4287635624	55700.1568712488	26467.7775620524	52412.4061548878	36205.3859792705	76480.2053626776	53269.4335058825	41292.1515430499	29777.5740149052	32435.7724727906	19328.9084009545	23971.2949004823	65461.7699573497	69747.5755150056	35543.5853922874	55175.6567506046	52206.22093839
1.65_657.3755m/z	19443.6329846712	5787.07005721022	37262.9525682043	20298.2803201628	22350.6362444597	22613.3457025032	30308.9600908456	25372.8482768452	29231.1610772737	23952.2303674869	14066.1674860692	28524.0694325303	11261.6482140016	22009.5355227897	27913.400003781	33965.2551114819	17734.9998802176	19961.1080226045	28755.2606792371	16032.4222177905	24780.5149789925	11655.1351330813	19975.941191608	31443.6740356126	19953.6794706761	15427.9439678096	20746.5532339019	18447.1698422687	17299.2472029956	21437.3143388978	24590.8817954375	26486.0131604657	12205.9611270538	29159.845557514	21062.4626632472	17451.9402969801	17111.0254953916	14807.8080155288	22733.2104937256	22098.227506564	25435.6809919977	19370.1553555579	24102.0587597938	22821.4820535736	22700.595593162	37155.3416540167	22803.7554161194	21129.9644869688	12141.7780923729
15.33_1012.7764m/z	3598.10689986444	10713.9790985776	914.182011204867	3389.8063253067	2138.27590942378	3815.74835288155	1368.04715534709	9758.63411159102	5.26917729471563	1946.29437251201	0	6464.78037167334	8071.68941189979	7199.60285445897	238.094402847352	18980.659940977	18021.2536797537	7701.07913493752	22881.8988670291	0	13714.4060582407	0	175.504821777393	1248.25446948806	30394.9518040837	758.26760864253	0	61178.1503223282	16974.4557119072	0	950.529067562157	2431.58350596778	1861.01792144787	16273.0237169815	580.115566253579	189.952339172378	1270.57100296081	18801.4007881882	14433.6160701515	1087.0820312498	1925.06480034621	505.615830568213	645.977829624112	595.421478827677	3574.67499048692	5738.38799001939	638.410353259257	5145.82054821096	3993.82207349652
9.54_761.5832m/z	27828.1496525987	27450.2252911775	32609.1010256861	32818.7648569752	30777.9747904358	38627.1763195915	31520.3863459842	36556.1491566063	36077.2972044183	43880.2878534918	28767.9050937492	55812.1569189552	29305.6173211009	40674.141675216	54679.5553068828	56947.0743552028	22923.2176475815	35722.3891578749	53152.2098204768	30082.0920860432	48842.1470563406	22197.5059785966	28715.2863995669	28666.3996254034	72221.1403414942	22982.5153400791	30208.396560152	45202.2206440899	31195.4154963372	20439.178516949	37038.7881646154	28576.2638709977	30151.732828684	31596.9805139476	21544.2773933093	36003.1421204018	23934.4164268037	23857.3894590081	8435.14460245	40738.0598395104	17669.8369814354	32968.7091401131	21216.3374820981	33374.3939783085	56203.0488441755	17197.2398506425	13298.7642134381	16042.8963748241	28771.2251069256
8.40_788.5792m/z	13739.1495244917	10124.7776922771	16136.6118782484	14008.7833274902	14169.3068462543	17987.5253084056	16612.0894081145	17193.9343257807	15578.979904312	14812.1776475296	7078.11058176975	17423.1523593013	54876.2122049663	22215.9467656244	12601.6353393273	15644.6046175669	17801.8094772991	16309.0570479072	28414.1683266331	13215.9079833629	18659.514547128	12705.4648542163	8344.53649851743	16846.8921580434	19370.2778141906	13308.8317069498	11982.3506182413	29823.1891085287	27701.0063473915	10737.2104678263	13032.6524734517	14494.6328037222	10848.4852068146	11479.3918607725	2144.65465786164	9253.48075515337	9383.65919658648	19697.6961538365	18611.6833322287	19386.6797216217	6454.44281113778	7508.74929738846	2944.45055019163	3685.66482243061	18475.34577762	18296.1687511473	7108.37228407514	7458.7184584656	6039.61019936617
14.81_698.5914m/z	10672.1722372126	17389.5181549272	7939.17614159672	8211.19696526373	8102.43874216715	8222.06015047186	5741.02387237466	8188.25662823431	8528.5232736747	14928.352244302	6382.06934602796	10190.9411241952	15511.4836821297	9925.64629070062	9168.50547148068	13689.1122483993	4912.78188078657	8711.18751576136	8366.55052808127	1882.9629064996	12035.004054294	12629.709868754	10932.9724210329	10999.958511321	6524.53683172633	9483.64752558849	16890.2191520278	9018.46422725244	23520.3702478633	16726.9691229571	14324.9439108967	12442.6250612011	4623.26101233856	3007.29523537266	2161.49787343057	6011.13325198697	3878.43179266201	5278.8126498073	10000.286045251	7011.08971082239	7261.51700620888	4529.26400867063	1044.59417724605	2266.02560424856	5331.30681084309	6353.03782723106	7473.43157774669	5483.72203611802	3407.49921438353
15.04_901.6962m/z	6739.76911183152	6224.75146273056	3462.94025231463	5690.93605126613	3970.36901745031	6679.80538426316	3141.08847891528	6293.20488069474	3483.28888967997	9116.41471377581	2463.16329667318	5718.10447511892	18710.7928883317	12896.5964176002	3804.92283697323	15615.9180967756	25127.7651475013	7442.73552469764	31560.4042278831	918.449365262881	13536.2987930506	379.405158996491	1703.92732373551	6205.67171555081	12680.7506304084	4703.24681490029	1962.7990409321	34490.8479431076	21103.123015164	7083.07168908378	10733.2437369134	4918.05378881908	4588.96579913273	3682.64801442018	483.452697753908	383.990580049166	1790.88329177775	11620.6830166909	5831.630399208	1798.638539289	2165.40009224858	2357.2545604265	357.395468479528	246.948230759242	2138.62099286021	6411.31310948265	1621.86239971217	5020.41550599249	2036.30038151847
0.03_225.0916m/z	0	0	214.337653617145	0	0	243.163557618972	153.027683258094	0	268.803932189747	368.850510967756	0	1137.84865404858	0	0	0	409.089767456127	0	484.151959362939	222.140388488867	0	0	0	338.127023444733	320.325982545493	0	215.847242993657	163.295127868648	604.109359519935	0	291.114122015715	316.593671692164	204.605212614458	0	0	0	0	518.68984819373	207.396522522118	0	116.498653411825	3.10500464980815	269.537219415518	180.201431274425	136.366205400975	114.945759458609	73.8256596958662	0	0	94.1502920829649
11.47_715.5765m/z	1975175.03984721	1585752.15089599	2206273.21410155	1795799.04130736	1793373.43064575	1937235.83048745	1770627.01184907	2097369.62531999	1560496.61447888	1702098.5765805	1584509.32923563	2596420.8231046	1995872.43471613	2350411.84961031	1867769.44001273	3646425.45066716	3163441.23683637	2391253.57768037	3533357.46364114	1461633.76255503	2511598.98516952	968824.275320802	929040.247064635	2006698.41975395	2958090.62253927	2044024.64781104	1396958.53158609	3311809.82372333	3293010.33008045	1864349.62562367	2673311.74093094	1255872.13582384	1142867.55084285	1891504.81736591	752384.894216006	1768936.95051297	914197.150728847	1659285.55902974	2055384.0397955	1829964.85740213	1228342.31893373	2436024.53020172	848632.649476771	858664.388591922	1825575.91828893	1656465.10068571	877494.929977656	1816953.91332566	1289524.84625246
0.71_307.0967m/z	115823.469053842	108747.703722521	143720.229879328	120658.706742204	131193.122563062	123560.283940191	142660.523697251	151283.11559171	133775.92053302	148200.091647834	18.4820912811695	66.3856973201483	468.425784614751	233.74005360656	63.7137696473933	40.066925273065	58.3072604886367	903.60359493942	57.4168267609161	3153943.01434131	30553.6684814419	195.848391727855	31.0799305922917	45.5374006609126	56.2049545824316	130.883565185862	442.595978947659	127.070825726697	0	622.323849226732	115.503041382686	40.8858946734906	362.938158952218	238.690133072002	49.2343446145555	79.745464264757	219.920407985792	0	277.681080005062	37.2477507182536	139.98590549157	36.4351898464377	60.939523888519	0	56.5314183942158	156.878874509369	92.1773378791149	98.6019875173792	183.314518346588
8.33_747.5662m/z	7240665.36813114	5619802.15474722	8907128.59090064	6850085.07161404	7059119.9597108	7933770.79918812	7519883.89999237	7975470.92351172	6887508.21803026	7023046.13300764	5652694.88974592	7585302.89361243	10868350.493387	9995168.49844187	6750089.65325665	9957618.38421576	9354088.19696614	8806036.44365849	11698426.9884998	5826353.86117284	11634806.2581148	4341872.34771546	5212894.64158402	8333637.22826317	8854469.91250496	7010692.13644816	6680639.73798201	12232434.3291779	10792345.9431232	6547597.17525096	7796032.15305951	6804582.2405166	5810334.15907562	5608636.99775137	3016132.42468541	3569124.49505727	3410689.32193244	8914557.4818625	7162538.08401976	5763703.18839636	4875464.1366487	5291180.31409854	2907820.58831607	3017288.91719748	7949298.97512963	8394535.24738449	4768481.99753973	5335135.52320963	4501042.26800389
4.54_221.0837m/z	2133.52377196037	9394.17364978597	2137.61431542927	2580.13586863437	2834.08779025061	4543.53240470686	3991.40190826355	5285.95078897421	4243.8770609936	7594.13657649252	1746.77813072704	7300.80959448516	1185.84193296863	2562.76518659295	6168.68212184408	3469.5273736652	1161.54991341402	6021.20263196984	4800.5395515865	1338.99786790428	2207.05357807386	2724.87969545443	1524.80699169895	7000.57567924471	4803.97580987001	2620.28658061639	2336.55880934158	6214.53781011981	2115.74523767412	5275.08139015274	5195.20374688418	14856.443200282	2266.60272735882	2558.06086350052	1305.92615447699	5988.45706058376	5100.28617841256	2083.03249513965	3656.5824767323	1496.65736442224	7525.47040035656	2182.30326542598	1507.32695075737	2690.70684467498	2605.73791487047	4255.44686663608	3868.46192278962	2673.10274031328	4136.90399747274
13.44_815.5684n	43574.9320340366	35432.9361351774	35577.6225792695	37097.9335964284	32146.6602453946	44879.6047096373	35636.2107758509	47233.0785800877	31634.6354845284	38835.8552468807	62159.58974455	45655.8501589677	61630.0762035766	45506.7953104541	21326.9295786839	56081.5300179604	127295.715313548	55089.222271822	41850.9024846313	33277.2313880005	37032.516649281	21856.4105158665	22540.5197383675	10918.7444571329	35396.9046079908	33689.4233106783	31851.1431938244	84100.5745190391	60326.8764674993	73347.5572687325	37499.9553329849	20547.0401762418	19116.3223072144	33285.6010681675	25831.013221054	8622.35577649958	39577.8311865009	28664.0832795081	105876.806732772	24235.8470539614	25905.7411148626	31834.2197141764	21730.8224129323	17046.9326915612	25422.8597049835	36604.4593266868	21801.7471836189	40374.6969580064	35978.6507929628
4.03_515.4076m/z	0	0	0	0	0	982.530700683851	0	0	0	0	0	1661.34299659885	0	0	0	0	0	0	0	0	0	0	0	2015.23614156109	0	652.570266722802	2884.62452697724	2881.58723990922	0	0	249.812133789311	0	0	0	0	2161.08407592914	0	0	0	0	0	147.093730926356	0	0	0	0	0	0	0
9.54_701.5622m/z	150757.126542441	145114.047225486	181839.674826191	147059.468446723	145954.371747354	172082.895042182	158940.946834136	180129.0735792	147787.720887894	165095.929026084	143827.426187306	184581.103197534	205324.234797741	197913.055591842	233702.380223294	254518.143100644	118005.024279942	184985.304325583	265503.404227755	125578.596394399	252338.835332595	55104.0868573526	94821.3776780031	123018.130488315	312769.988755552	134391.786295564	97775.7568175826	241321.562894866	162369.83837578	95491.0071260277	147300.441604925	135103.26785249	165937.976306901	129713.109648253	60435.6568798499	139635.456563579	88508.765111943	135413.333458322	75823.8267044472	216843.066957369	64775.5795141448	125204.605061521	73825.9415281805	100721.891117114	258842.789124803	91324.2532882709	69903.0068672713	77911.0157679324	91397.804750536
14.05_762.5680m/z	46144.5140762316	59591.9984626961	49066.9247322001	39557.5858944092	45066.6463228446	45335.3952906637	44988.927262885	55447.6756674323	40351.6102424109	61540.1383040123	29366.9863598424	39197.8324799062	195522.904112754	44934.1651891184	56032.2091359632	80709.9377611694	40795.587131761	35353.8344666589	76670.0230072199	27918.5138738373	62048.4678154945	33403.4037043121	34722.6653892018	35189.5390831926	66583.9907444901	48800.8014470664	32561.7783161216	92304.4791398819	40701.3505850666	63129.503557011	59302.2498543202	55943.1530763305	63982.0184418114	47116.7837216474	18691.5243351753	28924.4965173444	44602.7763487784	55246.1701171185	46514.6574784815	20233.17460606	54034.2216000464	23254.8986467042	14219.4735558509	26347.2566838904	43068.5745045604	31372.1102485329	41481.9119356279	24209.826515277	27939.7432520341
15.94_894.6612m/z	15196.8609402389	8823.23697690087	7570.92492454985	10919.1973941519	7689.97405231129	12035.4849068925	7792.99151441434	16230.7400688237	5526.972123304	17422.1405015715	238.933719959939	9266.90350740819	50197.5303145484	28115.1443676471	12212.8362795239	23062.3385600876	32711.7652957044	6062.09857513501	59437.0852622396	2014.30866120177	23075.6419399478	1429.33742277556	2764.48270770494	1124.13085901209	32389.3007867539	2072.07250671805	2614.60793112414	43826.9936550408	30040.617934864	2199.53995550298	12696.7306810651	8366.93982845586	15520.2079271153	3535.93332048958	276.032966613918	87.3637129326527	3539.40365013738	11866.6001070412	8297.14306503822	2264.10133155878	5825.55585980672	1426.37458159414	760.399968980835	1101.87639089659	9347.64015714208	7257.25073146541	3871.93702563632	7003.20573807445	10192.5816581839
0.63_556.3392m/z	0	0	144.570533554959	227.81251362242	66.0577572556277	66.9444117634611	199.408861204969	211.638021074915	86.1254688902966	38.7111752940183	0	0	0	0	0	92.076954909772	31.4717785459913	357.96734769409	0	12.4799308836136	2.61213404038069	3.49829607362349	212.683695477917	0	57.1873429281213	203.160411876725	56.3411034368644	0	1716.03217265084	212.923934425148	0	0	199.631239971077	0	0	0	433.844542856773	0	73.9919911551898	0	0	134.531316899665	0	0	0	0	0	206.660987658631	128.957759614458
0.63_179.1052m/z	0	141.127713293288	0	67.1419647273373	14.0828567292783	4.08073412155659	107.40097247196	284.151150838887	85.345795480439	0	0	13.9256738841007	0	0	31.4505382747477	132.133422090465	0	9.68542157686338	0	0	40.9734535216437	201.662656711286	0	0	0	0	64.443092346232	85.2009128857	93.4149589539015	194.496540459175	31.7665062515767	208.081522662954	3381.76424403536	0	0	0	12.0841041965617	55.2842287782353	0	0	0	0	0	0	0	9.11748591296053	89.2530669992991	0	25.4007430206084
5.04_764.4534m/z	2147.71626281787	2593.7517145841	59728.2614317089	11221.2158566951	48098.3445175654	9957.14946609399	15171.5911393723	10071.3413705265	11549.7220685172	26283.3045432024	718.987438394587	11024.3666929219	14084.7853591265	19097.6939556819	21533.0027268292	19325.1132744054	24467.8927931192	21184.0441084531	9715.6103409029	19165.1800048365	24548.5097607954	8282.43015360966	11553.1132338778	6422.8065600684	15196.1592902165	15959.5832316563	18280.9166442144	16479.7478874308	15906.6842250111	9750.30660470328	10135.349835976	15581.6592248605	24573.3540169831	27032.3453085877	10378.926009375	39681.3594957199	14562.7720058264	30666.7479926926	17303.3342323215	42437.6836237865	3566.02048161105	25653.5773723405	20692.7533043432	24655.9175648671	22179.4766369496	5604.87633771163	19567.0165606202	23474.1400276128	22361.4766033169
14.23_683.6007m/z	1164.57976532005	3569.8637521694	1836.86886283002	891.749801128223	2077.60654304226	2401.44510555341	870.72311553674	1805.51164889726	1686.53194296033	2107.18876183966	2429.29627413286	2205.51014257192	4375.11240492482	2126.49814238414	1929.16951863647	2340.57009176573	1528.96187278295	2616.04315075019	2583.21558380246	1073.19000545175	3910.30615159236	3081.25576442398	0	1029.44917227291	3060.7016716365	1661.39788055439	2383.91054508478	3759.29516990482	5168.9040953253	5503.6143908454	2483.90025301104	1333.83186858758	739.43942756158	1316.36341802496	0	1422.84515428952	295.500022888098	893.642807006841	3572.4116521045	2074.28513949209	2053.41647042626	1495.03481025807	0	0	713.454662294562	1297.36742449046	1794.71921685175	798.366724799256	470.031392328096
6.80_685.5297m/z	1195628.17601199	973817.54746075	1627710.01917787	1177734.18077011	1219560.83759973	1453890.48915806	1473499.0616621	1440763.91533642	1366983.72298523	1383666.4486001	1024970.56536952	1421329.0728343	1545177.61734211	1391012.37568164	1336339.48758787	1725028.60483155	1318727.39304599	1561351.68713053	1465172.71755748	1096767.23963082	1838491.88394731	444497.141805983	916233.40489727	1366459.16541736	1244443.81137175	992355.244950151	870524.512893396	2558580.54889504	1631381.92813957	973755.675170885	1817951.13525876	1128900.44097683	1021740.9590511	1250259.19576686	575930.80609988	926408.008800839	691615.333819803	1509993.79690525	1329454.70597736	902640.602798008	784125.883139231	797189.680026585	615727.871826742	651691.665226679	1691252.93214607	1448607.49856769	999674.092883975	1083680.41156555	570049.263103597
0.50_451.1801m/z	2016.75717983364	2218.41101648625	2362.5349987078	2723.44248210669	3629.88515139344	3732.82043974043	4191.09567740572	3801.60346767755	2640.36905612502	3627.96614080353	0	4641.0657362542	0	7.66121675881182	69.2883546553618	110.715201996139	1820.78902621499	2555.45379222492	0	3961.25694502634	206.765517374353	13876.4951843088	1.52017787566605	0	4121.32440634644	1985.82979479335	19511.0961144387	50.1856860020032	0	21313.5788286704	5874.70329012734	109.891658167895	4332.72062969344	0.602700780058802	2129.46546610494	0	1758.84183828939	1929.34295163263	2635.80442915078	19.4819687976116	0	0	922.902730165472	5981.38274903405	12617.1825488593	74.986105689553	30.9450363780032	184.085188258444	1372.84793929246
14.22_870.6633m/z	279441.694902454	225203.60136748	216724.006790878	205730.546304867	217169.310315023	258046.599060956	193998.417133552	283904.150986793	172503.366312605	249675.782601795	137717.876423519	206295.084357513	596034.209497867	301955.363749242	183673.019377244	373345.344302047	268309.283296979	236755.431257712	511834.985101655	132558.238694421	459836.389595213	159876.811881326	332966.408054695	167426.466460533	213444.119210186	272329.977232039	390569.939041611	610586.412394354	639640.70697299	165241.758923582	254118.105866021	160177.997679107	216391.277399951	190255.491873892	51877.4835429462	85288.3607004069	110340.87652058	205402.97302837	226985.126791981	217457.176939712	105728.908682002	127354.949553343	61921.0530743069	73642.3109580708	215667.603704917	196753.427861333	100008.984879201	140495.847760223	134709.818096433
4.58_661.4404m/z	7010.89622258887	9976.43497160616	6691.38029815366	6573.34559631249	8569.35519601014	9099.33022042593	11070.2464605341	11102.6180084352	11200.8024682855	12392.3249087564	4317.11081253502	10755.7456362168	7871.7843310664	7208.86919343574	9797.51127284054	12491.2554445837	7550.25570153763	10633.6631198926	8116.31662667409	6844.11687040688	7312.27367400925	7175.8958735581	8331.30333106894	11143.061547055	9833.13621105295	8506.55966417746	6668.02086224261	8247.74614354286	8151.42211099811	9286.05668969365	11599.6723546095	12433.5381644781	6894.27436818469	10671.3145777855	8219.31539577412	13247.7709067992	8791.17393649494	6445.32205857805	8663.35548081202	8241.53159436799	11337.6796509311	6132.72355681859	4303.38320552424	7059.03940533507	8743.47829053291	10398.7570952125	9595.24566971496	9014.87954712033	7598.06723626897
9.25_1189.7625m/z	8542.16034623925	0	10803.749023958	5912.34055273793	39484.6172266645	11851.7821564372	34166.3561723954	5426.09609053984	829.876861571684	45710.5399262772	434.04080200187	63448.8694339379	0	0	5304.64587187266	1193.06279017309	0	46673.3953408199	0	1812.57982130799	435.312043278717	0	430.466850813153	249.366883397798	1633.40627597904	0	1349.29582762988	826.102423169061	1333.03909900329	257.748088823222	0	314.642883301091	0	6092.09844126695	7512.01496045991	4920.00030920523	19506.7941471265	971.518081664808	13029.3010569831	6573.97655116898	1593.97220781543	13457.3305132149	0	0	489.396911621057	6288.69647177864	975.173301426848	10653.5734244378	1140.57986715471
1.19_389.1981m/z	863.232564639191	496.634415368294	771.123558044216	260.652954101535	502.836447511716	344.222724914693	1484.56184086424	353.377121339716	1502.07287705632	1122.0198909031	231.372130522329	1294.11820245891	334.932467229905	1591.63284301829	951.32289123533	2073.3635071552	827.72112274153	1333.35668945353	0	951.513510380923	1087.58530831802	376.596237182523	89.3354848084242	382.900507726146	940.906044005988	700.784904480115	619.184514112303	1466.76075669145	1056.17258071847	1373.61615903919	539.300669901458	562.43442535367	1162.73529062304	159.331123351987	864.148197173918	987.806433037357	0	493.440246582395	567.394227574091	1952.28654045316	1034.59425683782	956.880584716081	944.601063500024	672.268590212062	816.079673767527	1634.62745648197	662.007637871508	1710.91394038867	204.563644409093
11.55_1171.7498m/z	6557.99697571143	0	7208.61023923193	3303.72792053252	13775.2677867871	7626.93618119927	15336.1459674723	0	578.395823997018	5789.35173774087	397.899797494971	19122.4035367135	0	1757.67111206013	0	0	0	35899.9547762067	0	1863.18055394791	353.692886352421	0	0	0	0	0	0	4187.7447710326	2409.53571095545	0	0	0	0	22513.6929857712	899.72064209008	0	2227.9327538194	0	0	6053.85945726025	327.322852867771	12987.230894374	0	0	0	4158.9340333808	0	16712.3003421681	0
4.28_355.2851m/z	22143.2277888114	11742.6264648348	27291.8957373875	22249.7743835442	18161.1403580199	21511.212857504	23957.9310854848	19338.685633454	27331.4090042145	18620.9436122346	20692.8153774003	15574.4172999111	20396.0386428849	22134.9238586454	24911.4684121563	30876.8194009308	15082.4202904213	37565.3529558162	14265.4584823387	20006.7868804854	20351.5405968951	13775.8443450921	21077.6796340959	22415.2540356427	10191.7368722004	14734.4528693121	24791.1619262879	13576.0634994576	17621.5261356985	21373.6509293865	22763.1305664244	25179.4744796792	19664.1914978154	29614.018550121	20279.4850763188	10316.8229778846	15099.9773930506	19117.4350834841	17627.1072030567	22517.5572420783	20896.8300026504	24885.0228500382	18656.668190013	24874.3306198135	21299.4323188749	31402.8772582918	17364.9052001381	19014.5401589629	12473.5457946506
0.89_249.1485m/z	584.232016751437	1208.86050639755	1305.61944580063	938.854241695405	825.000465392851	926.977973937996	887.982753295472	1224.75372317888	1357.31998877189	1117.76330566467	149.175521850471	262.29647827159	157.081084981575	0	781.141040137794	273.149445074239	0	413.657908158193	3422.54364394977	405.194944719282	196.231681823686	411.997268677154	3495.87873299048	539.667358398237	311.049880981653	7723.56372906616	7247.50579993189	768.081219860586	0	1024.29182023199	757.754602166013	567.401711470934	0	120.378037988775	0	642.001541138031	0	2363.20744704985	0	686.192522091976	0	27.6803601201577	76.525926589976	314.326217651366	3947.15897369332	227.855155944991	1140.70261965853	1499.62828919824	464.858755987824
7.39_1207.7751m/z	6186.07973183408	4029.95491251253	6737.06915377544	5648.78522512961	5922.9541237553	5446.85388016279	4283.79760372936	6251.38923440365	2059.5916061402	5130.55746818964	8753.95389243333	8792.41454584969	10598.0975572616	6344.19908796695	6691.65022178441	15132.9260481861	28556.03224241	4995.68992426602	22631.5943701914	3378.27878870228	13549.5699200362	252.733886333716	2742.83256858527	6487.97692345921	18642.892444445	11033.3728602511	2400.97200542693	29265.5537087674	9376.70960746777	568.395629882742	14938.8385701835	8466.70148767459	810.482501312399	7705.69987981393	927.738980401978	6272.98324824291	1750.29653694766	12682.6176891163	11621.3293952507	19567.1916728791	2754.01126713448	10375.8250864402	5914.10576944444	0	13433.1347245175	5842.90433072455	1176.76476869257	8825.97447182341	1509.95397885639
15.01_875.6728m/z	16152.6928983979	20072.2600869297	10637.5266739041	14362.6252375047	10663.5105514752	19150.1235915298	13480.8609366424	18387.0760958546	9134.82290654607	22643.4286322583	12232.7821820384	15831.9267604903	26786.6183507685	33062.0850053104	10511.0533157793	35905.7112032284	37907.2506357596	22752.633084547	59989.2579311766	4195.15628903082	30202.7984285283	5553.02562596325	5460.23250945149	14541.5863982966	32278.5165710741	21326.9927976063	10116.1814975626	58307.1038269546	43595.5364990684	14607.6678335282	21872.2811769259	15937.751107461	8907.35840500758	12820.1840111645	2101.34416523118	3417.47376136046	5371.32123153251	21722.9689425347	16800.190819691	10015.7541150309	7881.55907094194	11810.3252423011	1542.31342724449	3356.54108209964	10683.7259139309	21477.2433494819	3716.69389237835	19039.3496010638	9932.13539538826
2.72_299.2595m/z	4193.53462887845	2281.47960137986	4275.10773577483	2338.03103420026	3550.10741024627	4089.21323353831	5448.57312992528	4232.91925964326	3958.8293597549	5914.75390124165	2344.23250957864	4092.12173752442	2336.35729313409	3263.65299798141	4993.68507456319	4015.2995879687	1198.23742844809	2832.09966749307	3060.02325516987	2665.79483796773	4412.21347503712	189.242485046319	2694.69885783458	3475.6682858693	3568.51566247628	3533.02615070391	5557.86892235906	4647.25656648172	3712.03264313541	3612.71319774887	2845.95628677692	11884.9734336451	7190.13565991677	4089.64015901482	2829.72361942169	1348.31815801342	3993.47527922954	3292.49881733092	3476.37651419791	2924.36359450399	2600.88133424951	2835.38527035841	1213.41048431278	3050.77378190201	1799.97273663862	6127.32613536277	2874.29598554859	5373.82598680242	8920.85478799377
1.63_299.2591m/z	9603.04467873342	7052.50468973399	14100.0084084357	12862.1153655117	10291.725941246	13295.6294330302	11777.0276050768	12146.6081299307	15752.4893001436	13238.527506961	4624.68104680544	9313.98158978712	9813.19148123125	8186.7700874367	11913.4496438168	19366.3915979595	5387.10369918551	13432.5318132193	9060.78210690521	7968.0112406129	30900.4785259501	6734.3666301763	10400.5012038313	9289.12370073679	3168.02260227248	22611.7829505436	28975.6253904096	13273.5796131534	9258.83020189727	16367.9942556843	13035.6326685846	23106.2785806071	9874.05622253368	8850.62656361021	8040.19868543544	7764.42045983046	8062.34001424706	10299.2010181407	5697.41567150581	7316.67460212377	10455.980660353	7732.92017434138	9798.10873102302	9232.51690641638	11225.8795840448	13676.8746114935	7226.4345055009	7776.40410262772	11169.3605223014
4.28_501.3956m/z	1923.37095736164	1632.7054227208	2338.2865230506	2093.07840087079	2065.3999790408	2050.92932128944	3624.9814069364	4763.68392561391	2561.10165680152	4168.77034323508	601.747533568575	0	2042.97293100776	6054.12991341369	2898.09367694627	3370.24521385407	0	4830.78851821705	7357.9314599167	323.794265747134	6279.62066650423	0	5238.12888336216	3895.91739888389	1471.69214312278	1180.41183586884	827.520594949218	4489.17802874725	5576.70309448523	106.651799610198	1025.25958806926	8815.15752879522	4205.97905653944	13542.1967693718	3371.26815032956	6533.82963018463	1409.7938494531	3732.20225804264	4205.4101257314	205.561753156961	4410.55226045715	1280.90211634727	788.741210937214	0	262.688171386635	2754.7928187708	1603.53866562115	1024.81206381792	6881.80347441256
0.65_277.1453m/z	0	241.520177723191	119.70625707655	410.254837063218	0	273.193240288928	520.9419567498	172.618203096598	259.824265136494	237.861760004705	0	182.018663711861	8.86885881731283	111.50571867459	0	282.639416410405	0	0	180.863140237497	549.41719596979	0	414.063339233443	278.224998474362	401.795876148167	297.720868690873	539.844761362977	911.049190860829	0	0	506.280073055899	276.72897986163	537.368033340745	223.921720808297	0	0	497.200384661525	1523.42809990661	0	622.390393363202	134.421581268499	47.7944868160845	12.0260025433174	141.532098362652	0	0	291.627404154624	0	168.511458473704	476.417078906795
1.47_269.2123m/z	262.616216490743	525.7845848548	598.184482493647	409.448358554142	453.121002197604	608.675831046122	913.13485812318	1299.21445776478	1255.57221984792	748.328468323838	73.6363620759062	0	0	242.682523941763	363.825169987967	463.88564244543	651.717068953213	130.100252288935	282.135930786063	246.449218953183	2073.28116476029	0.160407142863429	428.961337246812	137.602632011881	685.18834623758	864.656421915872	4779.58774958632	2157.77243273416	1102.02285420515	1469.74920803617	432.886338239083	2623.2207211069	257.898396377503	180.034818096785	525.320194529407	341.818762090921	445.162960295063	113.350304829277	187.374191202118	328.648305904115	355.635105958002	569.126519071258	300.955972357763	0	135.850398328141	606.834130448258	562.672004700673	199.878080065398	324.905456542399
16.72_840.7664m/z	2332.53521728414	5670.79701825434	3132.17186225688	3634.14611944303	2056.66482531226	2483.20449066165	2758.14003343964	2621.20442199625	4794.56008335086	5407.32327555336	715.575651084605	3275.80916446935	3337.26964077871	2585.24049854783	4881.99978683296	4233.44755741162	3134.96564205643	5222.90587595246	3969.61897070092	2739.8716245009	1840.60592590213	2936.69614727337	3920.88905322528	6621.23251382264	4734.60928114501	1401.57069956625	1611.81454467793	2762.69978525265	3070.58412875717	7816.44179638491	5317.84613691256	6332.59130224976	1600.33334992327	3076.29381171933	3754.09826971786	6661.54361296059	1225.74728092252	3964.7387647866	1925.88547924945	4009.97607323758	6214.24473145395	2602.81086217922	3526.36732532051	2448.11561392212	2457.50635875945	3443.66042402041	4590.82527810555	4593.29412671858	1276.05561334644
13.64_868.6299m/z	71192.2512055725	76395.8497591182	63108.165729099	59038.4708091693	59348.5895516106	89056.090356689	62756.7154154936	91875.5129915747	58422.7469767152	86415.5834690528	54438.4042206619	77408.7318910284	142839.632632031	81551.9493756425	54805.7572172734	84359.4063170637	69302.8933806993	103402.365611135	91967.6660840222	45554.973928072	101029.295369358	51374.8873763476	94965.0888557983	67254.1944515248	77457.6939384369	57265.3417985387	93894.469805405	140166.094115155	136249.853980956	79385.891990958	64220.8338140792	65935.7396234399	66835.4108419766	56080.7673202482	14344.3528976443	48091.8188965589	44450.7742869562	59294.7424843204	82996.3817452401	73827.5678045408	45007.7617812633	34900.9654285108	12879.3493890433	30047.6085739138	53549.8756313944	54591.8582496707	61137.6799756542	34271.4649838529	40095.6135913665
3.39_539.4319m/z	4270.70598904605	2892.60174968952	7602.89068045182	4499.85027380619	4816.78469868677	4927.00982048618	6843.40879966914	5010.66049412917	6300.92894075945	5269.36374804382	824.794709348918	730.114315052166	2869.74577484987	20817.1558744885	4696.8786604287	5444.50166115525	665.387876831079	10125.4505048031	10315.883375454	1696.3230302974	10643.9686870909	0	12344.9688180684	5486.02796026439	17308.0586711756	1997.53573447629	5635.91260537869	8585.66655276494	24284.8631409849	873.188255309358	4659.66058371261	22251.654083295	5499.8143200804	19831.8979188534	3246.30412310274	8928.44175004568	7588.12889048159	4382.13743696894	16007.7522983027	2665.47702476154	1905.52157592685	1627.96161436026	7298.13362971424	413.156539829048	418.962554931428	4755.45171473082	815.64154811161	4452.46992952683	13734.7960419194
[truncated: 1,789 more rows]
[truncated: 3 more columns]
