# Supplementary material for: Potential Lipid Signatures for Diagnosis and Prognosis of Sepsis and Systemic Inflammatory Response Syndrome
Source: Metabolites. 2020 Sep 1;10(9):359. doi: 10.3390/metabo10090359 (PMC7570015; doi:10.3390/metabo10090359)
Supplement: Supplementary file 1 [file metabolites-10-00359-s001.zip › Spreadsheet_1_Sepsis_SIRS positive mode.csv]

Compound	QC_INJ_1	QC_INJ_10	QC_INJ_2	QC_INJ_3	QC_INJ_4	QC_INJ_5	QC_INJ_6	QC_INJ_7	QC_INJ_8	QC_INJ_9	S_109	S_111	S_112	S_162	S_173	S_8	SS_110	SS_121	SS_137	SS_154	SS_155	SS_164	SS_166	SS_174	SS_179	SS_180	SS_182	SS_6	SS_67	SS_75	SS_86	OS_1	OS_108	OS_116	OS_117	OS_118	OS_124	OS_128	OS_135	OS_140	OS_147	OS_151	OS_156	OS_169	OS_171	OS_175	OS_184	OS_187	OS_190
	Quality control	Quality control	Quality control	Quality control	Quality control	Quality control	Quality control	Quality control	Quality control	Quality control	Sepsis	Sepsis	Sepsis	Sepsis	Sepsis	Sepsis	Sepsis	Sepsis	Sepsis	Sepsis	Sepsis	Sepsis	Sepsis	Sepsis	Sepsis	Sepsis	Sepsis	Sepsis	Sepsis	Sepsis	Sepsis	SIRS	SIRS	SIRS	SIRS	SIRS	SIRS	SIRS	SIRS	SIRS	SIRS	SIRS	SIRS	SIRS	SIRS	SIRS	SIRS	SIRS	SIRS
0.08_125.9867m/z	95552.5040378514	71231.3326891401	93008.127832185	105143.946554344	83105.9783630519	111361.833644955	96755.2369175378	83499.8627625869	80400.3194580053	77997.8580873673	100613.607878679	86083.4803161491	90745.4794543659	89348.9515549798	90991.7080710952	82357.954025472	88114.662597715	85012.6537519589	102561.223054341	93343.7361382646	82084.373650579	91890.1905107739	95866.1173016568	77570.8476562207	102255.10380485	87014.7118902031	92236.6124215188	94571.7518096266	75031.7903932714	73329.3383165814	63333.5768471691	65460.916397287	97626.1409256106	89809.9709852434	99077.4390906864	76888.089200067	101655.289588412	103451.088817849	95704.8083213215	86784.5920751237	79120.2702851787	96193.9390155356	81630.9805772505	111299.34695062	85620.2957406449	85792.6098333382	85141.3854642398	95661.4110410562	91502.2099075282
0.15_126.9877m/z	546.545934871593	166.423034667664	0	221.071197510211	380.869425710285	0	367.931881120521	184.081570012029	0	171.770050920565	1198.36633692186	0	0	163.67669989371	0	0	252.338253020727	0	0	482.737517729435	457.298735201349	501.611614549384	0	143.365051269739	470.165802001656	329.944509734942	1278.76513331176	563.621307372917	0	0	0	0	0	0	383.245366771476	0	344.29453558343	132.211868286261	0	494.003843780694	0	219.12923801243	244.388439545069	0	350.829856872769	194.819519042695	0	312.272594664825	0
0.15_248.1578m/z	2764.23565564346	1329.56532771366	2013.03805795633	2158.519827971	1525.8530843198	1954.60915381168	2062.11591811324	1569.75487162717	1583.49204349507	878.802874258248	2314.20603153658	1499.97173635954	1510.1569681644	2027.77661450913	1230.8040683803	1823.10573588339	1613.80386254755	1391.23442696722	1744.22779157555	1495.45781247082	2331.21766849148	1686.62153338248	1683.04779329273	733.82561081908	1566.05016075691	1786.14407083756	1821.0215445082	1562.32230276785	2279.08897508479	1207.37493584749	1095.15769774208	1541.58902291018	1659.07250250362	1903.97698826063	1938.78999747465	1951.44921107615	2300.66684972197	1865.30550906157	1522.62610924978	1517.75639000064	1340.46782262101	1944.00452879843	1434.91726813033	2078.14151663772	1675.03737218369	1459.48580681989	1395.72020913631	2007.55836570896	1986.02587370754
0.20_399.2676m/z	108.005161484692	2561.09192963903	0.549350955395204	84.5550887045432	3293.26265990355	6367.46764901501	0	619.320055664348	997.043463857848	2390.10124529468	137.934375018023	994.51694116312	405.252838404275	4318.40126424916	0	3353.5839743311	268.302474339619	2151.69599638056	0	91.7771163897688	271.755577665041	6176.54123849789	6417.75134951941	68.8197578176084	12.4055819312127	5691.50220392044	3173.96193932522	83.4542796255283	357.54807427096	2849.34844873728	2990.79565880034	1.96312565436015	4200.53642992726	65.4020675448425	4141.55482694314	1029.31562895036	4150.02347130131	23.5358607133411	14.897044038501	12.2342130927599	2057.51609496077	3854.74999184313	5552.27825025377	5536.73075620797	1678.81562177902	150.089632320759	13.5999423374113	129.013968514985	2684.43634447063
0.43_624.1325m/z	0	0	0	0	0	0	0	0	0	0	0	0	0	0	0	0	0	0	0	17963.264573355	0	0	0	0	0	0	0	0	0	9523.35772130344	0	0	2513.93367603918	0	6831.6082335012	0	0	0	0	0	0	0	0	0	0	0	0	0	0
0.43_645.8926m/z	0	116.52833109591	0	270.436950684006	387.11128995855	386.353710028802	0	316.230385349119	0	0	0	0	0	0	207.332270620024	0	0	0	0	15866.0887235219	0	0	0	0	0	0	0	0	0	9617.27938911745	247.938274667363	0	0	0	5502.22680662269	0	0	0	0	0	0	0	7.57551895060163	0	0	0	156.799780131423	0	0
0.43_646.1441m/z	0	0	0	0	848.132659912857	803.488830563837	376.613937377665	0	1192.66209567094	700.383850099426	0	0	0	0	0	0	0	0	0	29652.9139535943	0	0	0	0	0	660.411253203605	0	0	0	17557.4804453694	0	0	6447.0527394865	0	11376.1356044103	0	0	0	0	0	0	0	0	0	0	0	0	0	0
0.43_656.9045m/z	0	594.024593700209	0	1366.14761517034	0	1891.16345999986	2446.64979750122	1014.39312744224	545.767081083399	2125.56062965148	948.358354662412	0	0	262.092520074315	0	0	0	396.714361507306	551.408533145446	25149.6440610473	0	0	0	0	0	0	0	0	0	22113.8775725396	0	469.91874489742	4653.97133423873	0	11315.1602420501	277.009390093913	539.305816649655	0	0	0	0	0	0	0	0	546.429290772413	0	661.29115784486	0
0.43_657.1524m/z	0	0	0	0	0	0	0	0	0	0	0	0	0	0	0	0	341.993774547139	0	0	9878.28295230677	0	0	0	0	0	0	0	0	0	19230.7855543095	0	0	4291.07470704532	0	10536.4331054752	0	0	0	0	0	0	0	0	0	0	0	0	0	0
0.43_667.9054m/z	0	0	721.040690575838	0	0	0	0	0	639.363721151289	0	0	0	0	0	0	0	0	0	0	9756.13373492167	0	0	0	0	0	0	0	0	0	13665.7246529897	0	0	3620.25390624851	0	10070.2191300137	0	0	0	0	0	0	0	0	0	0	0	0	0	0
0.43_668.1589m/z	0	0	1727.23670638621	361.802546535578	0	0	0	0	0	0	0	0	0	0	0	0	0	0	0	6801.19531250959	0	0	0	0	0	0	0	0	0	18255.4500732577	0	0	5956.48940670241	0	12369.2167968815	0	0	0	0	0	0	0	0	0	0	0	0	0	0
0.43_668.6574m/z	0	0	0	0	0	0	0	0	0	0	0	0	0	0	0	0	0	0	0	2685.35253906809	0	0	0	0	0	0	0	0	0	5182.12837024278	0	0	2977.77629693464	0	4488.65352060835	0	0	0	0	0	0	0	0	0	0	0	0	0	0
0.43_679.1647m/z	0	0	0	0	0	938.923711282919	0	0	0	481.776859618927	0	0	0	0	0	0	0	0	0	18722.6429443221	0	0	0	0	0	0	0	0	0	18370.4834594798	0	0	4672.5261838701	0	11798.788672402	0	0	0	0	0	0	0	0	0	0	0	0	0	0
0.43_679.6657m/z	0	0	0	0	0	0	0	0	0	0	0	0	0	0	0	0	0	0	0	2938.26561402839	0	0	0	0	0	0	0	0	0	6611.50219724788	0	0	1968.49389648362	0	3702.76449796803	0	0	0	0	0	0	0	0	0	0	0	0	0	0
0.43_690.1719m/z	0	0	0	0	0.46315263256265	0	0	584.287699804626	0	0	0	0	0	0	0	0	0	0	0	10355.6869947883	0	0	0	0	0	0	0	0	0	11405.0627441284	0	0	2876.61805369374	0	11436.3759765371	0	0	0	0	0	0	10.9174812571425	0	0	0	0	0	0	0
0.43_703.7671m/z	451.761241171919	0	1327.44721560462	0	0	0	0	1078.48328487509	716.435739664915	709.452409054325	0	0	0	0	0	0	0	0	0	20203.6700051124	0	0	0	207.257362807451	0	0	0	0	0	24001.721871607	260.407531738718	0	8930.29379720998	0	21846.811064027	0	0	0	0	0	0	0	0	0	0	0	0	0	0
0.43_704.1028m/z	1778.18267300998	646.493485569799	0	0	0	0	1075.91067648182	945.978568999507	1309.45998633053	0	0	0	0	0	0	0	0	0	0	20168.1274195799	0	0	0	0	0	0	0	0	0	16729.9294913098	0	0	8284.71245270874	0	17596.728027371	0	0	0	0	0	0	447.222740990112	0	0	0	441.312587239318	0	0	0
0.43_712.1863m/z	0	0	0	0	0	0	0	0	586.925357107504	0	0	0	0	0	0	0	350.590666440851	0	0	7049.76873921811	0	0	0	0	0	0	0	0	0	11660.2020263585	0	0	3830.13755966055	0	4350.53331925559	0	0	0	0	0	0	0	0	0	0	0	0	0	0
0.43_712.7642n	0	0	0	0	0	0	0	0	0	1270.64205011772	0	0	0	0	0	0	0	0	0	22839.1035156403	0	0	0	0	0	0	0	0	0	0	0	0	0	469.196430163835	0	0	0	0	0	0	0	0	1266.21051835983	0	0	0	0	0	0
0.43_714.1181m/z	372.956846355857	0	0	0	0	0	402.444098923673	463.02003960785	0	927.78988007466	0	293.265862386277	0	0	0	0	0	0	0	1071.76508578608	0	0	0	0	0	0	0	0	0	0	0	0	0	0	0	0	0	0	0	0	0	0	777.42282294998	0	0	0	0	0	0
0.43_718.7744m/z	453.79622103027	0	0	0	0	0	0	0	616.520385741856	0	0	0	0	0	0	0	0	0	0	18911.1524047688	0	0	0	0	0	0	0	0	0	12980.9414062355	0	0	6274.27493307366	0	14032.8107070595	0	0	0	0	0	0	0	0	0	0	0	0	0	0
0.43_725.1134m/z	0	515.314671105103	0	0	552.65261425053	649.274667915666	0	0	0	0	0	0	0	0	0	0	0	0	0	38784.9719282367	299.996685613503	0	0	0	0	0	0	0	0	2945.70722161193	0	0	0	0	2218.83879766555	0	0	0	0	0	0	0	0	0	0	0	0	0	0
0.43_746.7826m/z	402.407877549811	0	0	0	0	0	0	0	0	0	0	0	0	0	0	0	0	0	0	16003.3586856686	0	0	0	0	0	0	0	0	0	10957.9099589688	0	0	5394.17341408765	0	15428.0084777444	0	0	0	0	0	0	0	0	0	0	0	0	0	0
0.43_753.1239m/z	0	0	0	0	887.013630071827	2231.76934713149	1293.1931970437	1549.31837403386	1112.25668334712	0	0	0	0	0	0	0	0	0	0	34181.1413573882	0	0	0	0	0	0	0	0	0	32059.2186413551	0	0	14289.5737304478	0	25080.1257281659	0	0	0	0	0	0	0	0	0	0	0	0	0	0
0.43_754.1309m/z	0	0	1921.27501540054	0	1429.53627216267	3539.15446256552	2323.51815479762	1677.98203561191	1514.48055450122	2477.60315822684	0	0	0	0	0	0	0	0	0	77476.3107909019	765.475077213307	0	0	0	0	0	0	0	0	6072.94628694958	0	0	2026.65908878598	0	2873.44174560892	0	0	0	0	0	0	0	0	0	0	0	0	0	0
0.43_761.7912m/z	0	0	0	0	0	0	0	0	617.900494703777	0	0	0	0	0	0	0	0	0	0	14857.3917288538	0	0	0	0	0	0	0	0	0	14135.4352791343	0	0	4154.86181709337	0	12970.614334689	0	0	0	0	0	0	0	0	0	0	0	0	0	0
0.43_776.4625m/z	0	0	683.44900312425	0	570.80176017592	1202.58798195267	0	1698.37126494662	0	0	425.374732773109	0	0	0	0	0	0	0	0	20934.288126802	0	0	0	0	0	0	0	0	0	17228.2950111885	0	0	4661.74868716616	0	11825.3021946715	0	0	0	0	0	0	0	0	0	0	0	0	0	0
0.43_784.1346n	925.223817216611	0	3059.05952416615	1674.08949309277	3247.93530289861	3534.00316820994	414.643493653102	5194.55537590782	2066.51273779804	1527.40403785282	0	0	0	0	0	0	0	0	0	109312.339315029	0	453.30875736045	0	0	0	0	0	0	0	97496.8374428136	0	0	41889.7948918094	0	76186.9425218934	0	0	0	0	0	0	0	0	0	0	0	0	0	0
0.43_798.1569m/z	0	740.087139960579	0	1130.76249936564	1220.30132630743	1095.05663519351	1068.53923172778	1533.98605253683	1052.79210868892	1228.31293728062	0	0	0	0	0	0	0	0	0	60182.1078286926	0	0	0	0	0	0	0	0	0	6007.38923920776	0	0	2850.38707560814	0	2596.6793435231	0	0	0	0	0	0	0	0	0	0	0	0	0	0
0.43_798.8099n	1743.39487607334	702.777703046662	3226.3783912018	918.978460128635	0	2496.55922252716	1012.43560287317	1979.07960924531	2337.16131179715	1494.60929741618	0	0	0	0	0	0	0	0	0	91659.6703910346	0	0	0	0	0	0	0	0	0	85940.0372089141	0	0	38123.1205468234	0	59284.5289772011	0	0	0	0	0	0	0	0	0	0	0	0	0	0
0.43_799.1432n	2718.81810556076	1784.83274439659	3482.42684678358	0	4196.16230577213	964.159918317859	1229.90155029322	3752.73965014652	2586.76843345037	3481.13070995646	0	0	0	226.997235249685	210.770009287068	0	212.139268205904	0	0	119173.284814639	0	0	0	0	0	0	0	213.442214965978	0	82883.6245863358	0	0	34444.2042141545	0	58241.3499507775	0	0	0	0	0	0	0	0	0	0	0	0	0	239.35258483933
0.43_811.1585m/z	1366.33286501865	0	2254.69068756672	0	582.969445634719	801.138352940112	0	2270.97433950736	961.871628901142	558.35040779202	0	0	0	0	0	0	0	0	0	65232.2151036294	0	0	0	0	0	0	0	0	0	51228.1585283862	0	0	23801.7646089623	0	39046.0183288553	0	0	0	0	0	0	0	0	0	0	0	0	0	0
0.43_811.4914m/z	4399.72986902188	1630.16263295957	4411.62444677244	4827.36942959869	5084.26266880824	1891.58382612674	0	6304.3138674083	2697.94263450884	737.851007593893	903.116678367309	4820.06403565055	437.183015998927	0	0	0	8619.97802879071	2027.30751560197	0	104636.249084597	944.572639769961	654.292349977588	0	0	5497.66310179377	3315.96875952054	0	207.426329618936	0	59602.1720176757	0	489.880327799153	25190.1906015889	861.109368287417	43869.956423803	0	0	679.972520369576	11350.1931119016	0	0	0	0	0	4946.62009149443	0	0	0	0
0.43_812.8332m/z	1163.71596008416	0	0	0	0	984.343072104909	1018.13201018749	0	988.507983847588	0	0	0	0	0	0	0	0	0	0	51816.9954353072	538.51231106784	0	0	446.498358026565	0	0	0	0	0	5811.19698193071	0	0	2173.07300519564	0	3499.3730120736	0	0	0	0	0	0	0	0	0	0	0	0	0	0
0.43_825.8337m/z	0	0	642.207379571133	644.720114721214	0	676.20062133759	899.294648756735	1242.14971257536	0	0	0	0	0	0	0	0	0	0	0	50464.3127510176	0	0	0	0	0	0	0	0	0	43847.2784075654	0	0	18765.446131253	0	29117.4216489748	0	0	0	0	0	0	0	0	0	0	0	0	0	0
0.43_855.1845m/z	0	0	0	0	755.535927846595	0	0	0	0	0	0	0	0	0	0	0	0	0	0	13666.2656695226	0	0	0	0	0	0	0	0	0	18956.4417724815	0	0	7890.21496607208	0	12020.8055459649	0	0	0	0	0	0	0	0	0	0	0	0	0	0
0.43_855.5175m/z	1631.83223803068	0	1137.84950999087	564.027227459079	427.140162173175	1257.46110132985	1788.41037209576	2279.15571856906	0	1853.32205273582	0	0	0	0	0	0	2957.07686328578	0	0	53650.5452461925	0	0	0	246.855003458577	1205.76182948228	130.497447317919	0	0	0	33535.4126168133	0	0	15878.3053836007	0	28286.7067907884	190.17613238402	0	0	3300.40818542116	0	0	0	601.483808173434	700.204941458525	1493.65068222964	0	0	0	0
0.43_855.8531m/z	0	0	1076.69827232406	0	0	485.279742233481	0	799.347912700171	0	0	0	0	0	0	0	0	0	0	0	28117.9073827377	0	0	0	0	0	0	0	0	0	14524.7004332597	0	0	6616.32807728502	0	13297.4749718884	0	0	0	0	0	0	0	0	0	0	0	0	0	0
0.43_870.1950m/z	0	0	0	0	0	0	0	0	0	356.230372092147	0	0	0	0	0	0	0	0	0	19407.2111434785	0	0	0	0	0	0	0	0	0	13881.9670410205	0	0	4658.88791551006	0	12236.985196569	0	0	0	0	0	0	0	0	0	0	0	0	0	0
0.45_405.6645m/z	0	0	0	0	0	0	0	0	0	0	0	0	0	0	0	0	134.689033279415	148.322448454338	0	0	0	0	0	0	3133.78997450715	0	0	0	0	0	0	0	0	0	0	0	0	0	0	0	0	0	0	0	0	0	0	0	0
0.45_427.6765m/z	0	0	0	0	0	0	0	0	0	0	0	0	0	0	0	0	0	0	0	0	0	0	0	0	3362.53661334988	0	0	0	0	0	0	0	0	0	0	0	0	0	0	0	0	0	0	0	0	0	0	0	0
0.45_462.2352m/z	890.036768216581	491.881484893577	1070.13260647151	585.901757489818	1433.81517276719	900.316557033918	1367.39733211053	999.322150418269	175.882629394133	459.287657483486	630.577278201591	1129.79799676881	677.177018995899	1222.44957463094	110.749855277522	557.653421959712	22141.762735953	12821.0790083339	417.172175992509	1564.02900120461	741.428037092048	1368.95332971751	792.992144024825	720.450975648038	0.364071988349202	1331.64387387566	1681.90422563227	741.073021673016	0	991.109038309664	171.939865112621	124.941642419071	1552.85087781247	1535.46500198453	1013.23651159776	263.683818233209	812.610730917412	1544.51238327126	141.422546387084	532.673288272466	805.024813343113	645.97996315712	495.765163411584	1097.16113048743	363.429190512396	1800.37446401664	174.669934516946	602.466041609153	265.48959394759
0.45_475.7283m/z	365.753495522793	0	0	0	0	0	0	0	0	0	62.3174021694063	0	0	0	0	0	17707.2629519808	8789.37891309379	0	0	0	0	0	0	0	786.112807934113	0	0	0	0	0	0	0	20.1095665656797	0	0	0	0	0	0	0	0	0	0	0	0.001490282874997	1.7172577440804	0	0
0.45_480.2051m/z	254.235931396798	0	0	0	0	0	633.645560736619	0	0	0	0	148.567532441932	17.7050615591927	2.84089263298687	0	0	0	0	0	165.60948277867	0	0	0	0	2417.00649339924	0	273.878483444365	174.156324112292	0	0	0	0	0	0	0	0	100.007416229313	0	0	0	0	0	0	440.629011068089	0	0	0	0	0.907389268070949
0.45_484.2450m/z	0	0	27.33882293342	0	2.39483339295821	0	171.932628734832	13.3952869264305	313.915618897047	160.73420715308	0	169.948623657322	0	0	0	0	35313.3524976809	18052.3005164802	0	504.267998729139	0	0	49.6738174473105	0	0	1857.26377654984	0	0	0	355.406245289457	110.81055641836	0	0	24.0387949861231	58.1790416673691	0	0	0	212.364668848389	0	0	0	278.552703856608	0	0	0	163.915692617926	0	0
0.45_485.6316n	80860.9058246007	63896.625008774	97157.4110594077	77701.9387896788	80849.2082814453	91628.9235839667	84841.5475567072	84701.5546798859	81616.579047896	79396.776031257	46942.5487393968	27886.9326171627	38170.526538175	38389.370520125	32052.45482678	34396.1606864867	36098.3096097711	31363.2653422004	38782.2779179122	1112645.37619571	60960.586581059	38000.9383160734	37562.20395443	34527.9339324466	33292.65300209	34481.8134403833	35268.1860213823	36709.2342319291	36838.1803991037	460644.63182872	32156.1998859482	33123.6688221215	248044.875907113	33658.4420165471	376279.416953285	34599.7710346659	40259.6181589691	40456.3191176819	36599.7421685761	39948.0512565032	35615.7259520779	40108.4099909937	35609.6695163876	35684.3582363721	34068.4855956485	39984.9462461437	38936.632454195	36659.057748813	40105.0198411042
0.45_488.9801m/z	0	0	0	0	0	0	0	0	0	0	0	0	0	827.068706422322	0	0	0	0	0	0	0	0	0	0	3569.71517126614	0	0	0	0	0	0	0	0	0	0	0	0	3207.21735967397	0	0	0	0	0	0	0	0	0	0	0
0.45_498.3115m/z	37700.9766594243	28753.5031282365	42112.7761877831	33254.4112185481	38065.3195528999	41350.9945899794	36183.72531101	38154.1301654166	37002.20739131	35687.7835219975	24107.0067262139	15061.185981988	17413.0698333977	19983.7439310388	17441.756341498	16769.2391481802	17899.0774168292	18755.1113484296	19033.3944101966	421379.288006411	33223.2860748238	17851.8829852898	20860.4967585992	16162.0378275106	17542.7106730526	19140.8060035027	18031.7606120427	20238.9525094443	19980.8030086798	155052.342102335	14546.6685611952	16546.9121681106	91234.7323237125	17828.8503329001	120932.942192404	17155.748690808	20220.8081164955	22362.4581998276	21770.0596138618	18743.3774848039	15891.3929381736	23528.3517651977	18972.2604345752	16956.6944434621	19176.9025840115	17952.8499714832	18138.0194739817	18996.3075310956	15665.4097641161
0.45_499.9623m/z	1105.43969726795	994.969117431616	0	0	0	0	0	1543.38023859302	0	0	0	0	717.610317144228	0	0	598.12000871666	0	0	0	25162.2969109089	0	0	0	0	0	0	0	587.751706542101	0	5645.97483037693	0	0	2742.66856989524	0	8240.40979673513	691.321330908004	0	0	0	0	0	0	0	0	0	0	0	0	0
0.45_500.6284n	14087.4564370611	12779.2768965889	19878.2401490582	16012.4228427958	17489.2858382055	17047.889869249	15794.3651092025	17085.7310811933	17969.4212327903	16065.8435243938	10922.049050856	6502.7192585453	8004.41654699247	7935.30855750622	7529.23358648984	8237.65939773708	7281.33764648771	7021.7798948044	7630.61037978121	224558.706025422	15406.3209551738	8136.6561199419	9151.0148892378	7885.23689840763	7802.47414644741	8770.09404220999	6595.34750301488	6703.36493273393	6692.03694520543	76182.3421311156	4690.00376886818	4534.14922107364	43935.5417423173	8355.75187224227	65694.7193147115	7043.70090220513	8270.26362773892	9436.28313749271	9751.94186835631	6598.95173674473	7254.93089073333	8843.86380924586	6162.13000488086	7109.13053633347	7205.1983105889	6887.9653534685	8471.97549414089	6075.57395474891	6728.94815477133
0.45_500.9633n	41902.8747400863	29070.6246272125	53350.4056984993	38332.0108756296	41215.2941123987	50856.643291979	41889.2234453275	43484.2101592682	41549.9266876082	39402.6502554269	26395.3064947828	15590.1231450125	18369.0022846106	19446.6200320517	15559.6352539243	16825.0012544873	18101.9787559613	17652.60305791	17688.7392780424	580490.460844136	27700.9682437914	17453.0334902207	16611.6961264672	16823.3190917615	12313.8410940455	18602.1706678084	17949.3375512365	20077.4456306685	15424.052406483	232749.235595575	15089.2742183521	16412.2705445769	129750.13817154	14715.3786538687	201045.471610576	16822.8483372128	19956.0740657706	18934.2210612647	18798.792734042	14871.7614746264	16037.9698486318	20138.7600867348	17148.3052404424	18600.6125726684	19882.4704127661	18570.194188264	18134.3594455435	17904.0159894805	16919.2450416386
0.45_503.6554m/z	0	0	0	0	0	0	0	0	0	0	0	0	0	0	0	0	0	0	0	0	0	0	0	0	0	0	0	0	0	0	0	0	0	0	0	0	0	3848.08588427798	0	0	0	0	0	0	0	0	0	0	0
0.45_506.2541m/z	380.420187907325	0	221.281020646618	9.81520624029126	73.8911399367015	185.248952566631	209.98907009698	378.974954410404	0	233.227018215092	0	131.686256045111	0	0	0	18.8633146222002	47859.1620597707	20972.1826569647	0	0	0	23.166090391062	0	0	0	1988.25243617676	273.804927412581	235.834809761786	0	0	0	86.0334967715735	0	0	0	0	87.6445192031927	0	0	0	0	130.274911009708	366.007134836713	299.753183549583	0	0	0	0	265.529973300208
0.45_506.6524n	14469.6528320301	9206.08918670887	16249.1108398281	13999.5185547001	12564.4328613309	18081.788940442	13384.1796875204	13603.2787365611	13291.3300781253	12271.7038574271	5763.54150389422	6016.4448242134	6175.96575454689	6684.24365234268	5328.60207411388	6270.1846796688	6181.21377535542	6038.45385475874	6597.54724120726	201925.534868139	10604.9996359915	3818.56178618659	6967.62753401715	5664.83494010817	6263.56620536439	6800.13873579777	6645.4363138538	5671.15979003988	6154.77256442933	75276.2159424413	5513.00134277332	3381.62048339879	43974.7614016471	6271.75479615777	59853.0015000656	5155.51245117044	6309.33435497862	8298.97958844245	7499.19250489002	6777.06066894487	5534.35491393489	6826.07128906321	7153.49299674544	6621.03902438707	5531.38968215613	6305.0644134342	5626.82425960602	4518.01477908879	6196.31432386438
0.45_506.7588m/z	0	0	0	0	0	0	0	0	0	0	0	0	0	0	0	0	19809.5956195798	8932.08684204709	0	0	0	0	0	0	0	174.815982852727	0	0	0	0	0	0	0	0	0	0	0	0	0	0	0	0	0	0	0	0	0	0	0
0.45_507.3110m/z	24325.7128116852	16051.6898854231	26882.7687845312	20608.6150030534	20308.3617210521	22161.6254487802	21138.658013223	20343.5622928766	19589.7059045005	19301.3538320784	16329.1691971576	8753.03450587823	10463.4253542629	9101.40328179443	10053.0070777092	9846.50457400728	10721.0245704409	9583.44838962322	10686.8625280039	295706.970840415	18938.6623219838	10402.0774561954	10554.0041907968	9578.98880180639	9568.3696289258	9559.06034150478	9684.46273260567	11058.1788511388	10779.67805683	112842.262972654	8310.57861328307	8593.86242675476	66627.9831774333	9382.18624663788	92997.9768057886	10167.8029711019	9478.64898609702	11230.2673339888	9713.7970193019	12145.4099237814	8922.63940477266	10914.5729145608	11648.624342503	9733.63214740483	9329.41015624861	10956.633482689	9701.99255140544	12122.3415222352	8137.08740233544
0.45_513.3215m/z	47705.5015685749	32195.0291819514	50391.9113183938	41733.3117016066	40308.777132957	44203.5987925602	41780.4168904381	43894.1255538581	42872.3585104449	38940.2024395232	27521.851184412	19968.4409694665	20071.2792772579	19150.3707742939	20775.7742863701	21167.9973322247	23378.3840597767	15579.8846648934	22054.6907185674	538920.181475136	31472.2451442387	18950.3753069999	19944.6418223678	18001.1652941942	19343.0223388967	17170.1055203211	16629.0831126607	21511.9437474235	20877.1746435025	210854.226974461	16196.3980262206	19618.9641387526	120238.739937	20013.5581552478	172106.018830197	21667.5179346777	21684.9892899007	21704.0780795059	22559.0243123643	23546.3677145439	20419.0734848071	23838.2270583656	20234.9843824411	19575.6233961404	20159.9860432261	21828.2677076116	19982.0990823418	19137.0477130143	18284.8985950505
0.45_515.6383n	56264.2587999178	40493.1162402191	66331.1189447857	52973.6654497224	55937.0019859019	60298.412422671	55480.4119660379	54633.2482974851	55051.0860051384	51282.8527902911	32835.6269569971	21280.4370042266	25430.9286113485	22217.6849097435	20897.5554389539	24611.1918528228	23780.3563834045	20649.3157959056	23772.1401599887	781906.601907083	37785.441953122	23354.7907535863	25996.3347856617	22686.7414401347	20994.8222151252	25190.2142557272	21454.3334961055	22606.8088204592	23759.1723255339	321459.828086709	19640.808893842	21680.0357240045	178079.167965583	21856.3046748227	271471.509268888	23083.0881150129	23580.0174368676	25961.4463089755	25988.0901776797	21546.4017231062	20226.2240271579	26535.9503111823	21931.6715088187	24403.1220673889	21832.0480694066	24337.9873543533	25084.1370994684	25262.2630867143	22815.2330075476
0.45_515.9838n	10078.2540682809	6617.52816332079	10478.846464424	8162.08111820411	9077.41329162918	8768.53481599708	9892.44665527715	10070.4465448086	9572.6869508657	9754.03088380629	6254.53427226841	4044.92084311567	4945.99357242451	2821.64306640549	4945.23622045302	4896.96813964391	2323.10547267727	2327.27999689057	2226.03356933937	133925.225282619	7137.60058593605	5114.33574124058	3730.87531007299	4123.81393446278	2099.5844807262	3834.29264428766	1816.04425311226	9536.49320496664	4238.23242187005	47847.1156767303	4565.32882334138	3949.74805510283	26452.6419113087	2497.63110351534	38742.0579932541	4111.76953124703	4217.48411671427	4677.13622158579	4383.26916504212	4248.80606322022	3786.94397140439	5466.39737808515	2574.22514820993	3896.97339043147	2029.36236571923	2363.41674804273	4366.18408065128	2502.85042270813	3891.6117506119
0.45_524.9836n	12700.5065398119	8571.62996363392	13193.7145405012	8223.84670169173	12311.8972243097	17419.7405541891	13440.2230648582	15079.5668550802	10534.9801431488	13331.8443536382	5750.61692483931	1413.22289361846	1492.9265178366	2790.64814349178	2171.14278677598	4047.67506203513	1185.7620460058	3056.3250927782	2169.42125870226	113637.331451743	6580.53230776277	0	1370.08838380134	1100.44758158784	1729.86785888885	2544.15926185439	2888.95229581993	2852.6141628659	3208.9216973004	49643.7596435533	1256.71774070495	2898.4526970771	23090.1088866977	2956.11825869842	37030.8931608271	4018.27890736851	3416.73509323714	2615.43523725038	1544.05584843446	1915.92486751288	3433.88842718809	0	3174.30641749037	0	3128.36871337738	3218.35843136856	3924.12333566633	1626.8795165988	1814.15693430111
0.45_528.2630m/z	334.427206783973	180.823127489587	774.622222526882	739.674662565637	427.404382522156	594.691073989836	643.510128559201	384.200795284078	254.328679183787	251.457153319133	0	263.308554015704	11.8307838964023	97.0592019784747	251.827662139943	92.4965177856721	33381.0049533085	17516.0070976668	515.143475817575	1767.29842291249	133.758826904726	120.314739656048	479.932608430591	41.0697861950181	0.396888363147666	1305.94611960451	272.31410431535	334.593483881851	0	515.357556939772	86.4579284987594	398.833135433118	763.135604235748	269.851072922415	1012.577743529	204.316706387403	63.5344786876401	603.181591827055	0	3.8405334052081	112.574485906883	197.2403574864	193.318561129688	509.458087354304	0	181.945831297966	0	0	0.812395513078666
0.45_529.6491m/z	0	806.413665768672	1729.02993629045	858.717629185315	0	884.122188868701	0	0	1435.64055051144	1497.54968261521	0	0	885.979609312235	852.056213377845	0	0	0	0	0	33927.6231690017	1080.72174443009	0	0	0	0	0	0	252.447598615668	528.001961253528	11647.2490177592	0	0	4544.50944584224	0	14442.8217773141	0	0	0	0	0	0	578.437128667149	742.144277520718	0	0	0	679.225677488506	0	0
0.45_529.9817m/z	778.150674164792	0	1089.06469727106	0	0	0	0	0	0	701.550405339794	0	0	0	0	0	0	0	0	0	11642.70410155	0	0	480.429956266192	0	0	0	0	0	0	2226.55164682287	0	0	2273.60034179511	0	4439.80681375473	0	0	0	0	0	0	0	0	0	0	0	0	0	0
0.45_529.9903n	117170.096570717	98018.1710921146	152574.300304773	115649.375327193	120089.893867117	139451.440130723	119095.290405094	124346.231718966	118075.613363397	112551.441040769	75007.7319298826	47310.4488239948	51743.0752419756	54457.96199533	49440.1793595267	54668.3621278885	51217.4948582626	47453.5928967863	51697.8619730437	1621098.54604101	81896.8222014675	50206.3352612879	49910.8441669988	47066.9080520008	49467.3681599191	48494.7123677031	52675.2516423893	53195.0181361418	54496.838606367	760972.656431227	39820.007682486	46242.1128294442	401325.186835873	48182.8159504815	621459.135483199	51193.1300161078	55916.1669720005	50156.1060694932	54154.0107756493	49852.1847193649	44893.8442699295	57370.3186153082	46244.0184569996	48711.1024629166	50057.6984438166	54716.5684592475	47390.5676052964	51135.2655914193	50833.2545780708
0.45_530.6590n	20335.9290702862	11801.6007364281	19727.263163789	17113.1590508162	17355.1330581345	19750.9912772797	19849.5151632162	19736.8933546959	17532.9553788608	15143.8674754755	10478.5161182699	7737.30212402829	7126.21546234224	7701.24851403742	7814.46297587246	7662.34338379204	7729.18286133361	7223.91706691046	5620.8611934752	250711.597532287	14798.4040800382	6471.34562723019	6858.65350933822	7244.18095071937	7278.21122045554	8538.54189920326	7804.8709716917	8256.75622560009	7999.25123562261	93816.0851294775	5308.62858981826	8118.69455872955	50120.4191828221	8342.93334959614	79472.2811978592	7200.26176777181	7417.83850097247	8878.27620485723	7928.74719238623	8603.2604586112	7361.01277871822	9151.98437498148	7177.28879857631	9072.16054245047	9025.51391600944	7940.25872049371	8151.10274860224	7278.2412620566	7844.70367788987
0.45_538.9906n	32379.0499807207	24737.324340026	37949.446348013	27510.3594230524	33032.6527048694	32376.6673463804	31748.9937960083	33828.7019742694	29010.7849248676	25438.5461905259	16811.5150146423	12099.9833767317	12758.3359176023	12513.5600602564	13576.3959874527	12909.620849579	15768.7494663019	12164.1285237191	12758.7500616341	459337.182483903	21711.7305939968	12006.7686304365	13628.7510822878	7987.05306892121	14676.7290929667	9516.57551998088	11444.8096654294	16018.312709622	11745.7339980222	193983.740398621	10817.2535391019	8626.56756641839	116096.690155724	11310.2977294745	166196.54880431	12425.3116552524	14900.8314066419	15403.6032930021	13137.5901957386	13777.2690213537	10787.8075520837	15183.6573109531	12917.8139491569	13507.3276504059	16279.075320331	13392.9055317968	11758.017604496	14167.0131831857	14259.5669306605
0.45_542.3382m/z	105651.761766889	80872.9948648925	123418.406944877	101954.036726706	105516.070857812	118772.480420247	107474.789739379	107309.100916355	100674.234008508	93186.2251282181	65916.7112368381	41971.2200479492	48912.8342761338	47907.3365797959	46145.7990720664	48505.1919803678	46953.1102453029	43012.5883908514	47063.21280728	1299898.21796934	78863.7261949334	50369.9455421737	50991.9556081227	46201.579016614	44159.5577949454	46320.6309485587	49362.5768257086	51905.2536516589	56552.288502461	589172.646678982	39990.2010696169	45449.6816954037	324598.828653029	50559.7690988906	501895.503381727	47630.8839230371	52883.8911804723	54998.7126563723	50652.0426199508	48291.8213684213	43161.7660415344	55120.7732627186	49653.2961241968	47004.327582951	47685.2528720948	50202.5432684683	48332.0137244917	50482.6594874446	45762.7658482259
0.45_544.6604m/z	0	0	0	0	0	0	0	932.630045673015	0	0	0	0	0	0	0	0	0	0	0	13778.4173464322	502.683288246198	0	0	0	0	0	0	0	0	3490.01196287765	0	0	2753.01617215118	0	8660.150639564	0	0	0	0	0	0	0	0	0	0	0	0	0	0
0.45_545.0001n	84964.5432313299	65795.6519717358	96760.4533230331	74538.5684619503	82111.1654138036	101032.75044261	85070.490282144	84346.4772569514	83809.3888585216	81509.1419812355	53204.6641005865	29190.6177041147	35770.8600049604	30491.1079110825	32371.3878527191	33901.9129004718	31889.8671235126	28379.2780458138	36717.0000302795	1143142.26725681	54167.2290022843	33999.0284719333	33445.4357528185	29606.1052119463	36654.3117254697	31015.3389499648	32513.7133686214	34323.7797845815	36492.1978868802	531296.8182969	26721.9756212338	30045.210543898	283451.474730279	33754.1309849724	437345.496965461	34681.0733318124	34811.0784676276	36832.8929656164	37961.2409864696	34323.1914497374	32142.2935642852	38285.9527368164	35580.729697544	33537.8574795452	35273.7263234665	35065.8916912529	33689.6951646971	36824.2329265362	35378.361215286
0.45_547.6820m/z	0	0	0	0	0	0	0	0	0	0	0	0	0	0	0	0	0	0	0	0	0	0	0	0	0	0	0	0	0	0	0	0	0	1153.82627148557	0	0	0	2073.29917704566	0	0	0	0	0	0	0	0	0	0	0
0.45_550.2778m/z	1060.50804306952	412.009190858404	573.124120954718	1256.20293896585	802.589544805734	1195.62743197935	954.709520369217	303.231493516677	0	627.143323265466	935.674572117282	408.916552831649	221.647797181519	1.84837855441211	376.50404219966	215.480392456076	30217.0025871172	14938.5811764826	789.11992187812	0	884.56181498721	501.594435854267	556.084915160651	138.848359485646	593.776862210154	2180.54661547852	2300.78680586386	558.818735895355	0	963.350545885229	762.691198666437	196.67462535304	0	0.691236028834702	662.01950148917	0	380.709580426525	529.467365204132	342.047744750907	490.429781402709	0	241.082052362304	1045.04700644801	368.546004170853	387.822376523547	627.396164555449	256.494578514252	483.211799282585	229.818725584939
0.45_550.6786n	15209.6862817655	11103.7702636477	18277.8678719514	13887.1610708032	14170.3934181433	16518.7486170589	16073.083357425	17057.8358686011	15421.9785005751	13254.9552593423	8495.90342779185	5408.74914551507	7265.82470469933	5958.65068453132	5251.12815949762	5627.75754033553	5112.13115065073	5119.67210667535	3795.99109533905	226966.868220847	6450.44628903582	5335.50378682259	5964.44875334877	4223.84586543074	6919.9349365164	3780.81055663713	4986.73410413524	6605.73568214563	6743.14169980475	102623.834985634	3557.70349120694	3506.3245849664	57161.2877239899	5356.20482316775	85414.6318842632	5049.05361882682	5957.62855699718	7002.17566637142	5824.75798991934	5819.71422590654	5116.19037861516	6744.16624980837	6825.22319082219	5967.65168918063	3472.29212378575	6500.69539724348	5183.39749233427	6644.43470000609	4162.60302733198
0.45_551.3378m/z	21567.6512617573	14763.1379394378	22953.1275024337	20120.8854460097	21112.9156673682	21823.0269810184	20422.4904863248	19026.2931958507	20734.9533817439	19308.0352704046	12517.5707073925	7832.45195373344	8764.46746138321	9580.57446384956	7380.42675779708	7842.72295285191	9768.27226821073	7202.48972992954	8083.79370845167	297270.249023586	15151.4000421366	8646.02263640716	7919.71765235228	7467.06837981963	7985.65675204706	8793.26144889628	8202.33537993996	10547.9073992563	9020.86009059007	127989.409912063	7320.61471983358	7311.4276065439	72960.087381661	8005.63922902168	110184.510936254	7638.08633073019	9439.43103548287	11162.5809795347	8538.38671874736	8504.91533588194	7555.47948405351	10435.2673031559	9853.19384671972	9331.69054722598	9296.5976562597	8926.55071955362	8830.90721991434	8337.91990885321	9237.39033977164
0.45_552.3512m/z	17496.1658815762	9742.70181259063	17150.9668986835	13333.5811243926	15666.5592717505	16373.6623709303	14351.9138301434	13190.9863475711	15164.895304557	14100.4106345012	9743.69619714228	6454.04631224406	4829.35537857526	5407.43871393665	6339.91629141441	4834.98816946691	5177.97865571675	5271.78964094294	6446.63014486456	76469.5023446476	6135.89396722245	6952.92377374051	4955.74602103215	3225.21709618512	5993.32322012069	5791.53576103986	5706.05904673052	3328.01418501273	2106.43814051503	49372.8488952694	4462.67968110264	4773.64603846748	34760.0969569106	8237.15690879164	47731.378126953	6990.6363984504	6942.66105600664	7961.18740864403	5960.116465272	8149.28476195211	4127.42352295051	7660.42639245736	6820.92311969802	5878.70699585225	6756.87847116191	5463.53162389609	6944.87593308762	7014.33270056298	5225.05526788114
0.45_553.0220m/z	1601.25567869705	0	958.115689444556	898.736387546056	1484.76660155856	1227.01408207123	1214.30444335972	2086.12092085397	1042.8187277473	1657.18335537351	0	0	0	0	0	0	0	0	0	978.028412797933	0	0	0	0	0	0	0	0	0	677.260061274572	0	0	2.59658961659729	0	718.186350753566	0	0	0	67.7153049986308	13.3293290655205	0	0	298.04239011845	0	0	0	0	0	0
0.45_553.6660n	30802.7486548203	19785.4904754036	33825.3038485169	27166.3265710668	29561.9164402994	27187.7211913616	26441.437613862	26886.6733923377	28728.3353586031	25847.0256957998	16836.315923122	8603.40563964715	11538.2578726688	12869.902489871	10286.2068125607	11077.3130890702	9202.64306641655	10000.2561624744	11828.2911444839	413923.101024106	17467.0562869692	11802.8184843319	9173.49499049866	10606.7940445279	9948.81754619787	10417.0977812889	10117.1081542977	10050.2102483208	11367.5333643796	184171.009021326	8520.52499121708	10346.6312577886	103894.27391108	11005.3179931611	154657.3235264	8815.38640057227	12961.0604158784	12023.035934553	12373.2209229385	10066.4995641571	8226.61938476082	11107.0666653083	11606.1363758504	13214.8521302066	8252.15044655184	12628.8568981624	10612.8953866987	10813.3794496358	11050.0456187704
0.45_554.0005n	20056.2905443243	11642.9364395501	26733.5884682661	18791.9451406041	21002.0136421817	23690.2962859625	18306.9637451373	18594.3194579803	19351.0796078999	19855.661377133	10100.0089111093	7781.61965323799	7593.98468124434	7689.47182368412	7755.64864851637	5237.4127517468	8427.77998097964	7867.15780232014	7244.73318097326	304108.388793605	12365.9048664202	5027.75683592893	4361.41531030301	6488.24368636883	4479.91870118038	6895.68297034064	9032.31225342015	8519.47824882253	8633.10984900639	132268.543385787	5712.0160522462	5125.23101805692	77620.1965723989	6948.07716558204	111840.214789604	7651.01727283959	8685.96001698831	9449.39874266464	9527.07651489758	7064.71960263338	7975.8797013094	5390.87866212637	7059.97104327699	8584.15026854741	7518.7645263668	8135.80010552092	8154.81070311239	7383.15820312206	6770.21337891409
0.45_554.3340n	25031.6796758425	16763.5012823501	31232.1293111824	24289.2342547239	24742.6151439853	25738.423032402	20692.7089216173	21336.4426340942	23103.4390637072	21526.9073920213	12288.9794467136	6594.8298096635	5213.69991490238	8217.80711693078	6214.4699595243	6616.83722559616	6602.04894772735	6777.90542841677	8855.68874537447	200081.029403715	13809.1508857268	19990.563814061	5773.84907216925	6962.10125556862	5124.90753830383	5588.66143856599	20752.1479130149	7908.66842015934	6860.92446613054	129297.510850528	6968.66518215544	4076.45059148612	65518.9781780385	8867.20595224224	95035.5569656236	8352.60585916515	8455.55178511813	10143.7193456231	5780.92270299607	10260.0159287436	6351.67432334311	6929.72546788668	10808.0210475781	10226.5078998566	12136.5415628335	8302.78497078788	4707.95242120547	10564.0737217255	9211.5402793215
0.45_554.6790n	7896.40524268927	7206.10300622927	13439.8683766115	10046.2525752644	12074.9107222289	13506.9376649026	11109.5096151636	9877.44720185702	10290.8166693304	12936.2780327549	1915.61895751953	537.241599891855	1094.51896054525	1329.35870361233	0	1293.81076095564	148.316284040185	1930.29554792323	0	41452.474205814	1112.97290800932	1197.86136696455	1255.44220674716	0	1551.06988126534	0	1069.87140496494	446.990844066712	0	17848.0383083041	1690.43953803277	0	7278.22003298351	1334.7699683218	13966.4232442597	1304.66807016968	1139.29091405059	823.706705296776	2159.07531737977	0	0	737.923712351604	969.190113102847	0	675.929412514016	1308.49621999343	638.524447302773	1330.59944586292	1241.23452769243
0.45_555.0154n	3585.499847554	2842.45979863962	4867.62224352715	3492.50172321247	3316.19874255569	3416.84963149821	3100.44335936848	4274.994262682	1810.25080654656	4639.98866994385	0	0	0	560.795724158595	0	0	0	0	0	7399.09233841846	499.201710013776	0	0	0	0	0	0	0	0	2406.7540518992	0	0	1661.2900390625	733.695172877023	3013.11926816624	411.985490173764	0	494.01737704581	0	0	0	0	0	0	0	391.701806787174	507.387345439542	0	0
0.45_557.0137m/z	92829.836425681	68675.1450089707	112089.060669056	89375.0847030632	89762.4854379998	103252.738995023	98389.977911804	95227.1556396246	87383.8769530905	87483.3337282392	54290.4154422518	34001.3551729582	38049.152049849	39975.0008122685	34410.147827132	39084.5260494734	43347.1050941209	35685.3106605307	39574.0900909873	1239258.29694775	59077.139720117	36641.0160092577	39241.6334464638	35265.6642861982	37197.6682128696	36933.0082271727	36862.4865962604	40102.2355804073	41559.3597677263	604739.472400228	31614.2816163118	37629.7315364453	322542.674835333	36973.7516341233	507553.130769494	38435.5082831763	40393.357605328	40485.4205322394	39483.2431640168	40833.1474313577	37099.6328054864	43071.9920683634	39118.5636933282	39560.9159667013	42245.273770595	41658.4877122503	37774.9344966544	37511.0376368759	39199.5324212353
0.45_558.6676m/z	3754.63710682927	1569.14197654115	2685.19702149579	2485.53276301147	2375.26135247035	3761.02595086174	2299.80087669521	3656.73414671345	2385.22441088406	1626.65802002511	1507.58233584632	1226.80914386533	1672.88345948129	0	1185.07969523392	0	1346.0624042862	0	0	55702.3262680499	2957.0490888813	1320.30216625958	617.64088506161	0	1117.5508472102	1295.10109331194	1368.2993610328	0	1518.3796386737	17813.6726197685	0	0	12848.7985773658	1291.29758142335	23326.5816255545	1225.29059136782	0	1259.93173433265	0	0	1166.4144951665	1897.26943836649	0	1136.91481189178	1293.17889404345	1197.58553998325	980.252241816086	0	969.999879476126
0.45_558.9994m/z	2451.61293006884	874.882000174051	3969.6116257307	1381.40401327003	1587.34752667686	2213.03986260581	2399.78557787678	1962.69878277463	1579.91642732353	1357.02319602422	0	0	0	0	788.49932861283	1027.78204345557	0	643.895894260178	0	36606.5457409291	2039.14590655397	903.217712402316	967.027797797586	0	847.503634150532	0	0	0	0	12156.8179791398	0	0	6317.48740206401	386.541117463015	18006.6951564623	759.938767138319	0	0	0	0	440.33590822122	493.953816367663	0	0	0	0	0	0	0
0.45_559.3343m/z	0	0	0	1161.3404869478	664.500051930812	1739.58669203056	434.287390644447	977.668077964758	1058.14780490323	1181.71577155688	1582.58628699869	0	538.281054129885	527.348768239445	0	1061.73235111854	0	309.482543943919	473.829559814069	17780.2128535025	382.693718441285	373.926236180188	1077.90596218945	526.738348862406	0	0	0	0	0	6530.98364257885	0	0	4545.81252198433	414.574111675977	5160.66378408529	0	0	203.558494474195	0	1431.79367366595	343.575629357984	321.211151123139	461.2597272813	0	0	1207.79799232049	373.496928529143	833.740832679938	0
0.45_559.6759n	89612.0162417695	70042.2854957489	103324.908410724	84430.8057373498	87693.2645477094	102372.64667194	94264.6879645998	94599.7434229068	88502.091869733	82670.3412378614	49180.0595976727	33064.3052741571	40132.227493253	39060.8602659266	32917.9143604276	36420.2785811128	40033.6208775163	34380.2083650825	36670.8487530707	1202858.03427631	56340.9377505098	34847.4499790647	30374.3399333001	30305.0371768663	32977.5138125447	36829.3560416234	35932.9222733922	34332.5926472228	35615.9512931372	583981.02461603	30243.1425739669	32087.9262079193	305568.095151646	29679.6777287706	489003.315537817	28768.1913093247	35658.1379160727	41881.7343750068	33812.29123564	33671.6717914702	29459.5097051817	37802.8981373595	35962.0548366694	37844.3912008043	35746.8323938147	36260.2476740189	34176.3033999715	38006.2557664769	30568.6548804227
0.45_560.9961n	3375.18630747122	1231.99728783554	6048.06600793723	3435.5391785587	3815.93823917361	4169.08560902725	3519.23188891603	3315.76644032582	1991.69124968739	3059.23167519275	1320.09020996356	0	0	1235.43614685866	0	1139.62235238417	0	0	1884.79298173903	69901.3530211114	2835.61683942634	1245.61435498331	1016.86306350625	0	1193.49104715569	537.517096491374	1056.21097433273	401.079394634561	1729.57585156928	24436.2510481847	0	0	15189.87817301	1311.73122702005	32939.8276166272	1426.04259967593	0	0	1254.45459683254	781.010928533396	991.522336807547	1910.96157328016	893.492911429055	1087.05948991844	1199.72183588116	1589.49818036858	1417.43087578283	2215.99378121923	943.335034982295
0.45_561.0073m/z	0	619.060762353	0	0	0	0	425.730477308238	582.642217661856	0	0	0	0	0	0	0	0	0	0	0	10883.7417062045	0	0	0	0	0	0	0	0	0	4593.16040040782	0	0	681.904096146394	0	3731.79736327803	0	0	0	0	0	0	0	0	0	0	0	0	0	0
0.45_561.6859m/z	0	0	0	0	0	771.034467984421	0	0	0	0	0	0	0	0	0	0	0	0	0	0	0	0	0	0	0	0	0	0	0	1871.64867931979	0	0	1229.54362540188	0	0	0	0	0	0	0	0	0	0	0	0	0	0	0	0
0.45_563.6825n	0	0	0	0	507.53184383862	334.669428332935	436.511180133907	0	247.884481934669	0	0	0	0	0	0	0	0	0	0	2656.52360830943	0	0	0	0	0	241.736516037849	0	0	0	1770.36015836296	0	0	0	0	1124.75614703806	0	0	0	0	0	0	0	0	0	4.5605903529336	0	0	0	0
0.45_565.0197n	14534.6703141234	10254.1336669885	17788.3005981304	13814.7940557878	14301.1913124393	15078.9331055079	15686.0989866839	14306.3908691075	15331.1459591136	11112.8127441265	9474.44426546409	4939.98678615633	4321.46070550997	5380.24550482122	3680.29125976249	4838.22864523695	6077.46955000648	4795.7372578571	5493.72424869341	213516.760003837	8655.57213016617	5460.26115133772	5770.67921754538	3957.96662320236	4040.57639413866	5869.18280167258	3289.65234373811	5804.50931057181	6105.38544602905	107842.739406626	3618.04293074691	5031.50012743086	58070.0177891553	6350.78366695494	88482.1395636362	5397.70860365714	6758.94744690259	7149.51973215995	6529.74189575765	4621.35915547349	4730.19181975721	8189.61214165259	5820.53893371682	4355.14868165141	5398.74778331049	5406.05451348669	5760.6493861173	3336.92285156024	5483.00344423823
0.45_566.6826m/z	4386.01586914001	520.567790071407	4878.99536133678	4193.42749025132	5739.22889031433	5124.12231446977	3651.19299315646	4164.64648438282	3773.51330564971	3862.6113281145	3546.44215020818	0	1649.95082600285	1757.18613879328	1250.10793716055	0	2095.45459208356	0	1318.81089940892	83655.5317382759	2210.91018318998	1731.20789537282	3155.69970849066	0	1633.35685677289	0	0	1901.96215820681	0	41823.0707803769	1445.69398292991	2343.77715942392	25313.2171630733	1930.21798706112	35994.8002532116	940.992040892256	2208.15217195042	0	1775.7687841851	2268.71746826688	1494.33264160438	0	1661.28501592915	3138.31520455159	1511.2805604917	1506.77143740578	1548.77564835405	1468.87286366468	778.741193345893
0.45_569.0092n	11128.9553982761	5598.45052706346	14555.2031405063	8578.34461451254	9526.76407373503	8940.29275902954	10951.6985222619	11006.1775292774	9119.50152586508	7744.30468748916	3063.45562012334	1892.4911727101	1452.05395415493	2293.99683012368	1111.43723971418	0	2652.09990041435	0	3211.9912952846	108505.235267707	4177.63211473572	292.448118133808	2709.89833596505	1597.84015583008	1984.26122044991	2747.96957849524	3829.39296747519	2777.22269044731	2183.36422796822	48593.0483110905	2396.02837000446	1881.5914808584	23537.3141479404	3053.50778086023	45007.7924128804	1737.47071229408	2338.93653415769	4135.3571393418	3287.97430351588	2087.40999677493	2041.40602639736	3316.51524051698	0	2784.68473192022	1982.37396833318	3448.12066312865	2340.47558594287	0	2268.87792968567
0.45_569.6905n	3063.8392333966	1914.16523411213	4872.32801166481	2005.11232652834	3762.82246757597	7846.39061242999	1588.11492509506	2767.29959259212	1583.47228253252	5426.83649767093	0	0	0	0	0	0	380.634581126629	0	0	5240.80972926351	0	0	0	0	0	0	0	0	0	1639.48243015206	0	348.567923037417	1034.96076314758	0	2811.58891127243	0	0	0	0	0	0	0	671.417806266292	0	728.963151531999	0	0	443.044968477076	0
0.45_570.6797m/z	0	0	0	0	0	0	0	0	0	0	0	0	0	0	0	0	0	0	0	0	0	0	0	0	0	0	0	0	0	6511.34296657981	0	0	2678.26058114148	0	7216.87136433606	0	0	0	269.999176142685	0	0	0	0	0	0	0	0	0	0
0.45_573.6751m/z	1381.52122454553	1234.68000505772	1674.67450097334	1279.6498775001	1270.78116431621	0	2119.90424879657	1892.70629883283	470.049259444539	0	0	0	420.182734833353	0	0	0	0	0	688.211092485846	30512.045605503	1030.42050846172	0	0	0	0	0	0	0	0	11517.2431768449	0	0	4966.83857194381	0	15558.6013767548	897.239567342481	0	0	0	0	0	731.650972570672	0	0	0	621.040052075022	0	0	0
0.45_574.0096m/z	0	581.699366759764	0	0	0	0	0	877.954559327265	0	0	0	0	0	0	0	0	0	0	0	5377.70361328849	0	0	0	0	0	0	0	0	0	5233.96884922573	0	0	2163.30877992004	0	5716.68575214323	0	0	0	0	0	0	0	0	0	0	0	0	0	0
0.45_574.3513n	94635.3217665176	70221.3316603084	118642.578497453	89157.3485968661	98795.3102198945	103963.550028315	98862.5929814814	101293.386330489	94485.9408837129	91575.7671323181	58918.87621084	37675.4324091165	40327.7094701797	45946.0227220199	36430.8307313149	37051.8068517706	45068.8205197393	33338.8984447004	41162.1984063373	1193055.6646587	62447.6713889699	38196.8459732715	42170.2853271886	36163.2397170681	38799.2352891336	38038.120428558	42446.5827280646	41009.0203719228	44253.3990791175	628842.219229181	32608.5108304497	37980.6362213097	342258.074125616	41159.710665461	527265.002616203	38340.2121848501	42442.2114460167	43677.5346429957	38614.7064355417	40437.7535661626	36412.2996051693	43252.1461338326	42894.4374677482	40278.9721598724	39905.7781837008	42213.3219526036	39778.7597372623	38563.5788517435	42994.7162245854
0.45_575.6792m/z	0	0	0	0	0	0	586.550113312607	0	0	0	0	0	0	0	0	0	0	0	0	10199.7253763414	0	0	0	0	0	378.756464702827	0	0	0	5162.80384022425	0	0	0	0	3618.80706786219	0	0	0	0	0	0	0	0	0	0	0	0	0	0
0.45_576.0285m/z	0	0	0	0	0	0	0	0	0	0	0	0	0	0	0	0	0	0	0	3025.94477701467	0	0	0	0	337.02567004945	0	0	0	0	0	0	0	0	0	0	0	0	0	0	0	0	0	0	0	0	0	0	0	0
0.45_577.0336m/z	0	0	0	0	0	0	0	0	0	0	0	0	0	0	0	0	0	0	0	0	0	0	0	0	0	0	0	0	0	0	0	0	0	0	0	0	0	971.773047627273	0	0	0	0	0	0	0	0	0	0	0
0.45_579.6946n	10953.9749849912	6846.58435057162	12583.5687736121	8739.20932112073	9466.65450506075	10062.2796597493	12884.8530799459	9920.423095715	10209.8802928724	10086.4482421773	4938.13023522483	3504.80562165363	4539.25330781456	3436.79912531233	3132.67308576033	2630.17725794609	4498.51780759737	5057.75428360331	3798.72812196705	142231.300537177	5301.85155953385	2416.71348402011	3489.35526271462	3410.25512228165	2646.88192841567	1837.10278095262	2296.74843618194	3520.82930665834	3346.98502224391	76612.7954100474	2101.3576778403	4533.66971865308	41114.9941406801	3186.23787553153	63175.888033566	3299.36190795581	4434.71610827668	3560.93640423668	4041.30491411122	3122.51268633009	2689.26489257661	2622.92740820556	2362.39653627413	3759.67949009154	3147.41809174075	3365.73876953962	3849.93648833601	4016.430839826	2650.32458496578
0.45_588.6925n	100460.512847505	77804.2199560592	121054.964443883	89478.6688177756	95775.2774276056	112941.155389482	103168.450240955	105610.211154309	101054.867722972	96598.9545183636	52138.4355239112	32425.4203675757	36627.6228151536	36791.1167639485	33068.7650071263	35867.5745322437	43693.4656620956	31060.438009371	38923.3681561201	1341827.57998654	55453.3133380465	39001.2548690052	36355.6579238295	32173.5103788729	33231.5927770253	38062.9213660602	35392.9736999613	34220.7851405572	37491.1710323414	720696.488540548	30483.0815350532	38097.3892830752	385378.559363387	36315.3449065478	622495.621646758	33624.498710447	42186.4460014666	35321.8352081098	38041.0722867024	36801.3239804522	34310.3928549143	40927.0058978617	36935.7128335663	32772.9344927975	40130.2930449148	37159.258829103	37872.5183025989	41486.6137534812	37859.0428981652
0.45_591.7091m/z	0	0	0	0	0	0	0	0	0	0	0	0	0	0	0	0	0	0	0	0	0	0	0	0	0	0	0	0	0	0	0	0	0	970.877073118667	0	0	0	724.730425843283	0	0	0	0	0	0	0	0	0	0	0
0.45_595.3636m/z	8700.26700736623	5212.51458468472	10384.8962207689	7758.44695961326	9351.78762672454	10054.7319699645	8174.62768555402	8150.23482037662	9498.90978242382	9597.16929981677	3258.27533065709	3238.08432032868	2809.83892956239	5054.01531334048	2629.47649314484	2508.38454063558	5434.73522147053	795.994690842161	3034.58941084378	106553.066528472	6746.41612236221	3275.64104987502	2377.52838992162	1877.72334242594	3271.69907258358	4068.13402040006	3210.36161935163	4181.02434658078	4950.19426144271	59367.4990110914	2043.86585563759	1948.26080209882	36961.0507813039	4367.33409157565	53441.2254028361	3850.16701772697	4091.93078518149	4479.98281150948	2627.562622074	2797.68426612556	2441.74983112892	3076.40404689835	2936.66100491373	2419.8131103542	3161.64886473891	3363.76619129884	4138.69273857114	2925.7237523736	4156.48789844907
0.45_598.3594n	11469.621930403	3967.82448172689	11860.7789199492	10759.6283698021	6286.74415670859	7403.71537872964	8792.11696960123	13185.8146511855	11801.2880011936	11809.2296974202	2877.22199927326	3458.63292186232	1737.33185804309	1140.72635834514	2604.67905187562	1560.61436767464	2461.38119247907	3021.0087131891	2222.2778553061	86605.4856467847	3514.577833203	16041.399092513	1805.02171817976	154.012714472591	2672.98177403598	4105.06361340138	15920.3698269153	478.154688125992	2238.21754438448	71581.2328428338	5934.1045441713	2751.33356538589	28190.4320599765	2588.02984570793	48954.2817791885	2787.91614107619	2063.10119934019	4759.30111254748	1973.49612485969	2468.02045198419	1701.21799659409	4112.73515349128	4705.72257975005	4847.61140531224	7376.00886211864	1674.27990723137	63.3730380814154	4379.13749815086	1005.3981754598
0.45_598.7068n	6423.40187229115	2000.12017344158	7366.96164266264	3237.91601561764	5549.49335399509	10379.6355149777	7810.5813638388	7270.26887087341	6573.81449436623	7967.42245079799	0	788.288276343827	0	895.303010855721	0	835.778751972107	0	0	897.541040659421	20621.2478655942	1667.28580265367	0	0	0	953.308531741163	0	583.691717759635	831.497627322884	0	11070.539907074	0	0	7617.84484613645	0	7180.37173818615	934.765187371299	0	0	0	728.604427324991	545.249820701983	708.886254911599	415.643478881833	0	0	1005.24180875153	777.159382833101	0	0
0.45_599.0420n	3885.69035764874	1876.2575957965	5559.67217702337	2254.67157011538	2589.83264159807	4723.82910157306	3507.17468260404	3761.83290840256	2476.35229492098	4863.92711106076	0	0	0	0	0	390.32395981521	0	642.931072221955	0	5796.45129284417	0	0	0	0	429.464072089899	0	0	0	0	2909.98300413758	0	0	0	0	1644.52186795974	0	0	0	0	0	0	0	1554.98277756064	389.577622318242	0	0	0	0	0
0.45_603.3679n	89117.9047882479	64293.9529166713	112625.942725127	80391.3314674135	88857.8225920903	103969.050058198	89419.1750296065	88410.3623868575	86478.3172988997	80828.3066566785	50850.2259463339	32717.448413075	35034.0611061973	37257.709563554	36109.1696933154	32813.4757374136	42461.4063074693	32212.2460823493	38272.9881093852	1085098.8830048	57237.7418402775	33068.9836108132	34841.0321037147	31993.9253426672	34638.8584576689	33139.6710600495	37632.278987122	38138.7428854519	34691.1662856272	629449.054680475	24986.8867240857	31224.3889655686	341084.755889504	33993.1692777294	538581.233002121	33383.274920181	41058.5769270163	38386.2675395556	36636.8361766186	36780.8035762336	33210.3956819009	39748.0977062398	39765.851143454	37215.9008902862	35915.9268235839	37470.9371572838	38807.8285176595	40264.1057874975	36332.8620418377
0.45_603.7024n	56017.7632148429	39550.2889742147	68587.4552674338	49813.811115667	53512.1119241712	67579.208461154	58057.1752126895	58095.9361594795	55784.6001293126	56139.9126617756	28483.975940034	18551.4088991647	19680.3538406612	23522.4483563093	17392.9295983216	18596.6962280346	23176.4680352676	17823.56629649	19234.857196541	755982.022692962	31611.8966231504	20494.5599294012	20598.3720977501	19580.6823715588	18322.5467490905	17678.6701124913	19358.4602091577	20954.5472314341	21297.5090856249	433467.827181775	19721.699003229	16946.2231314676	230489.060074799	20644.0660771602	367238.075956742	17858.4310302379	19581.9297851695	22920.2195226614	20460.6946258341	19916.7011990991	17552.8943645309	20832.0841516852	20335.7358398351	17313.6363215577	20016.4651725971	18204.3909913733	18523.8217265679	20981.2650757583	21307.8593959075
0.45_610.0397m/z	3057.50480815351	0	3982.74064283808	2265.61389387139	3321.04428195144	2728.72201453502	3145.6568878571	4708.61829945529	2806.14501873805	2029.73271691128	1636.88696207855	0	1164.80934570257	0	0	1217.0269654932	0	0	0	60598.1748047085	1273.63059965675	0	768.031124906303	0	0	1292.4223275572	0	973.800627866868	0	36696.2355957599	903.643411823382	386.59901854751	19277.79325362	0	32914.9990234989	0	0	0	0	0	0	0	1055.55548799058	0	871.428703621483	0	865.762329790133	0	1100.84797867573
0.45_618.0436n	54427.7326579274	38820.9336926642	67114.2575703058	48440.1526024268	52635.2430595139	64694.0296940986	55433.8755384464	58688.7120048903	52948.5364322603	52700.1036744503	24308.8977631461	17784.1369617216	18344.8517113203	15976.3824512427	14146.3015887642	15386.3428190335	14646.2974579966	14774.5334016077	18800.9851863824	708654.257323641	25555.7617360034	15009.0317274543	15494.08996218	17040.7197210454	17096.522427244	14579.818667012	16985.9915278815	17089.5585033026	13841.3580523139	437591.84968282	13336.2059618518	16893.0576373068	231915.547542474	17655.3707128576	373845.636717149	16182.1992119436	17725.1972394026	19136.3660268789	18501.8938287521	19417.9646031671	17198.0401015983	16193.7540940574	14232.6850416022	20677.6162053136	18701.1977462832	19177.4046348405	13804.8844748311	18257.5667310491	15592.4300524712
0.45_618.3780n	48609.5211518541	33642.4465636178	61664.0022303994	38952.0637955844	46281.3897946826	53505.8503848582	53597.8399093477	50127.3784258312	45061.5535529042	45327.3002545884	27018.6041979696	14456.6178659201	15799.8261132991	19801.7227500447	14500.4024759574	16636.4174043029	23035.5828049422	19378.0762674151	16464.6568043242	622649.20949498	25830.9709937912	18768.0752436827	19075.4371624736	12912.777290014	16164.127788743	16933.4898470785	17144.0547299442	15753.4225411906	16353.2461458744	369061.451169886	13267.9754871764	14881.8733077517	201409.94924697	19488.38870393	327159.493347449	19446.1625510615	16789.657832751	18051.8197118135	19498.6271706689	20024.9061536701	17144.1389963331	19023.6302140441	18538.5778403597	18763.5402609575	18326.4263066715	20934.739130751	16559.7476586694	17876.498939696	15930.2721794326
0.45_624.0427n	0	0	2507.03028270206	1252.45075965502	0	1873.26037598074	0	1742.68916478416	2709.6363043694	973.022501880149	0	0	565.9041097118	0	0	0	732.428187321673	0	625.83560307628	55518.7179081818	1056.07496404834	0	0	0	0	570.185277427576	0	0	0	22863.8069012986	0	0	12439.2585520673	1073.6079309376	18901.5145736272	0	0	0	0	0	0	0	596.858260442712	0	785.539950047751	0	0	0	0
0.45_624.7156m/z	1477.49661912741	1621.52408702758	0	0	1287.42188325845	0	0	2838.00236575099	3265.26649576808	2194.53251019455	1668.92105902314	0	0	0	0	0	0	0	0	36686.4978026019	0	0	0	0	0	0	0	1273.03688711121	0	25862.1308593409	0	0	14491.584607537	0	21587.1003417538	0	568.068914257528	0	0	0	382.703073373167	0	0	0	0	0	0	0	0
0.45_626.0657m/z	1530.99127826145	864.09886645362	1906.47399960574	1480.56389772689	1837.82325051804	1782.33614394906	1440.18349518958	1213.17843587846	1161.0581819718	3618.70745876647	0	0	0	0	0	0	0	0	545.355866417252	0	0	0	0	0	0	0	0	269.818972905409	0	505.483298553482	0	0	1075.7387840213	841.556745792636	1136.05033542303	0	0	0	0	0	0	0	751.412106260066	0	0	0	0	0	425.941143619602
0.45_627.7111n	0	0	2215.83870590319	524.80484973586	990.705744289462	2190.59604741452	0	1430.78149413404	1932.55046555997	2889.75383126413	419.407791498748	0	0	0	558.589273512159	0	0	517.882692332554	297.106955538356	28823.3221776717	0	0	0	0	0	607.007489906131	0	669.827048944522	0	16178.8398926823	0	0	8404.22610850385	0	17298.5112635838	0	0	0	667.664769813515	0	0	0	0	0	0	698.29500121592	0	0	0
0.45_631.0600m/z	8681.95145703528	6647.40819244726	8131.86786208704	9376.58001705794	8532.98876952596	11986.857678787	9092.66467286025	10783.5809564159	8648.2166108685	8172.16973658825	3603.21896302461	0	654.443803154206	2897.38769428238	2126.26460877158	605.446196201139	958.94699833612	2181.33986370472	2030.88588780811	121850.062559423	2393.11876535196	2851.45408119537	1522.91551994034	1566.76330971423	1285.25634093785	1826.93501809939	1782.69953994912	747.527800936046	1204.30624672939	79997.667744758	1502.01176783202	1114.36927464213	45845.5965838864	2159.87250053159	71267.8255710933	2691.70767434485	0	550.759631143789	2005.78588867173	1248.49233090543	1410.78347169298	2626.6221918004	1664.70644007099	1357.46948995639	635.314763304	1827.68399155172	0	2173.61229293104	1637.91613768974
0.45_632.7191n	36966.4195419812	25522.5287088457	43756.5783376355	33028.5954181133	34575.150585169	40717.9614107627	37826.0731996716	40505.8161588432	36697.2680067881	35962.8480255232	16303.7395409748	10285.6408979683	11176.168427258	11400.9082072259	6353.57651525267	10465.5472787885	9208.17887790394	11611.6191657	10039.3361085107	505071.674643736	16628.1600801149	10650.644553935	11481.8079069393	9140.88202877995	12993.1135037589	9122.18542019171	11065.8115030832	12481.249216087	12500.4542380959	323680.328234547	8381.97172683183	8905.95988555221	163193.807275669	10154.4993143664	272749.711976757	10766.588800304	10254.086246681	13523.0140224043	8506.41400146024	9537.15323102336	9490.62028823607	10681.4381899081	10729.647594237	6715.28540040057	11488.3016065016	11609.337524398	12491.6685837907	10067.0481334595	11612.1837606802
0.45_633.0535n	26183.1145074892	18910.589355442	36214.6898550326	26874.9561212657	26331.3237652986	31683.8194773521	29014.2771620324	27969.2091170308	25908.3439941415	26404.701660146	12789.3293647334	7391.57830235753	8199.98474121073	8190.80017090917	6557.90029738699	7463.50520138537	12309.1768679194	7383.5408170243	8600.88543244895	385302.354734838	14165.0382252099	7396.62317219613	9690.53804669718	7807.63659885493	7314.86283355433	8579.56971708821	7480.27045327477	10053.1835240064	8999.19673949381	243175.207671406	7120.01855468998	8622.96713603712	126497.527404555	9272.6794246082	205839.91007768	9409.55383698455	10052.8712617395	5966.24195319643	9297.08681550252	7768.62901658756	6991.86657713892	8316.10876643846	8388.80530989382	9388.44430077619	9516.7506651241	10231.5386963069	9264.77252264185	9861.68929036372	9898.94080773525
0.45_639.3919m/z	1606.09074597921	1201.40582954285	3396.70857887061	2238.18109785017	2096.68465455476	2965.667144689	2598.51092529875	2182.79936697675	1941.00134277768	3196.57189042999	1528.57463505873	0	677.11497591523	808.937740001072	816.756496609786	234.609335498672	1274.05833287369	775.278535482046	60.571560655596	22457.305429353	1709.12382440834	466.742341846242	1484.54207653447	414.780954122386	307.34790008165	0	1111.47941271619	631.920495186384	595.409729360514	17328.7055664396	8.4760760097876	438.687102971309	11870.0203479301	341.873848644424	16417.5198990484	655.28180634523	219.177607405983	1193.17314120041	459.063518592289	908.997977209778	1197.68485473933	393.398871433932	813.612875529693	0	0	654.975382937291	440.404933039313	1627.67703907999	631.071814672086
0.45_639.7259m/z	0	482.860218304518	1532.96081363653	1087.50884182345	0	0	0	455.323478739448	756.034936003802	881.824578360216	0	0	0	0	0	0	0	0	0	23264.8330078182	0	0	0	0	0	0	0	0	0	13046.7368163961	0	0	6374.60679135097	0	10607.0070711928	0	0	577.194669930296	0	0	0	0	0	0	0	0	0	0	0
0.45_642.3842n	18942.2981786245	9704.52727249012	28773.1645526596	16846.1269650177	18871.917192565	21567.6382202997	16666.0762419363	18459.8057676245	15940.1098631036	18382.1075565856	13862.4782411444	13443.2174484157	5704.73042312502	6832.63719469194	7127.60199759038	6852.70304114431	24605.5646039131	7154.27854226209	5642.64787358877	92004.02331172	8569.98455517712	15565.479611897	5704.05823743943	3990.53484999671	8731.96983450923	2783.97053547343	15208.390021794	9619.71125947287	7077.66486254797	63418.7299155147	10815.5091007246	3961.91644105725	27400.2393162023	11620.2023618277	43371.79371835	23805.6031034574	5812.92226276328	6594.63373303534	9924.54379677335	5413.13263375989	4669.82881103069	6514.46553313312	9811.93445894985	9953.22381653369	12142.8944813371	7336.04651634845	7462.38247042864	6937.27325063654	5995.22082937769
0.45_642.7334n	3796.25002792305	1161.19360191262	4811.51959227592	2726.71937489646	4083.60068414634	3604.47606959267	2132.90883223644	1110.99770407791	5483.45367556499	6442.46163755638	0	0	669.551357458008	0	0	0	0	0	0	8623.94343067748	0	0	0	950.728097826036	451.317245549833	0	0	0	0	11050.6014832915	0	0	2639.89228274127	0	8168.34987958482	0	0	730.146911622017	0	493.537589198043	0	0	2007.22959542829	0	0	0	0	0	0
0.45_645.0665m/z	10971.6036565065	10952.1238239693	17052.0022032314	11919.7790813942	13109.7749023484	18695.1406002402	14434.7219745149	11064.2908751964	15651.7323770088	15706.4528466636	5249.06788384425	3739.64806696836	3315.47414528783	4069.76432460338	3093.78367617361	2184.22548780976	2566.70194710479	3408.57497994496	2618.63241065507	183020.006860296	6079.34167487847	4334.31704738235	3875.77974469042	6828.9262349893	2843.14831543016	4360.82840539613	3597.52111407861	4080.87364499367	2489.13861765144	138008.643290456	3856.28217978754	3193.81392292409	73059.6359222042	3073.07173104195	110321.791132902	0	416.344003875192	2333.00366210375	3081.89371225887	2230.35229491439	4073.36213631995	4070.21982068893	5034.8960966483	3409.73407604237	3497.25308578972	1508.69939701806	3706.96564263475	2296.45587727497	3690.90116052043
0.45_649.7269m/z	0	0	0	0	993.016472037167	0	0	0	0	0	0	0	0	0	0	0	0	0	0	17129.2087402038	0	0	0	0	0	0	0	0	0	8045.5559082031	0	0	7797.32358589301	0	6995.1046160098	0	0	0	0	0	0	0	0	0	0	0	0	0	0
0.45_654.0680m/z	0	0	0	0	0	0	0	579.933106214708	0	0	0	0	0	0	0	0	0	0	0	11092.4368381269	0	0	0	0	0	0	0	0	0	11176.2186263992	0	0	4906.51118934866	0	9647.85217286502	0	0	0	0	0	0	0	0	0	0	0	0	0	0
0.45_655.0829m/z	0	0	2410.80284566978	1157.77302855419	0	983.602126368004	1407.8748372081	2536.29590823892	1109.60777659588	0	0	0	0	0	0	0	0	0	0	1569.18491800228	0	0	9.18377902365174	0	0	0	581.831090616909	0	0	1043.2677367556	0	0	828.797934837773	0	0	25.6064260972965	0	0	0	0	235.517417797842	0	0	0	0	469.572010583413	0	45.2593931433057	0
0.45_655.7514m/z	6.27752150153348	0	0	0	0	588.518157959281	0	0	0	996.652282715505	0	0	0	0	0	0	0	0	0	19.4152962863813	0	0	0	0	0	0	0	0	0	0	0	0	0	0	0	0	0	0	0	0	0	242.430885314921	0	0	0	0	0	0	0
0.45_659.0060m/z	0	78.4298631977843	0	0	0	126.343676512119	0	0	0	0.003454370293808	0	0	43.6038957960333	0	0	0	0	0	0	1026.68604743832	0	0	0	0	551.52568529607	103.19412533576	0	0	0	464.605744055496	3.27515940180077	0	109.711233267528	0	0	0	0	0	0	0	0	0	0	0	0	0	0	0	0
0.45_659.7423m/z	7354.56750488145	5096.91905329211	8776.40539704794	8262.12869346387	5066.05527679563	6875.56851269943	6345.83699187589	8398.6274309616	9069.76863999516	4408.31575351301	2166.95260409742	893.357392439353	1226.41093303286	0	1289.26312256144	0	1241.03486127944	268.723068237683	1947.56099563187	104459.468761361	3104.11429085304	1103.63279927617	0	280.194885255051	1992.46066460454	1784.49368041156	2560.02893489206	0	2636.66186900743	84955.9916572889	1.07659141967151	0	45817.0796922396	0	74491.3592551373	990.603000782355	2717.8086591798	1063.39335416485	710.695392656334	0	2394.60907047274	1432.76534191221	2578.64958883064	0	2387.47694660931	769.244380285618	1083.02347127399	1719.09720910647	2818.83268247958
0.45_664.7367m/z	0	0	1274.85315291309	0	0	0	0	572.576200249763	0	1004.10900201437	0	0	0	0	0	0	0	0	0	38540.778304598	0	0	0	0	0	0	0	0	0	12183.7150878702	0	0	6314.81496856047	0	10430.535168688	0	0	0	0	0	0	0	223.443127652026	0	0	0	0	0	0
0.45_665.0698m/z	0	0	0	0	936.521922383622	0	0	0	0	0	0	0	0	0	0	0	0	0	0	14675.4311379765	0	0	0	0	0	0	0	0	0	3945.08690883147	0	0	246.909903700422	0	5515.10335211936	0	0	0	0	0	0	0	0	0	0	0	0	0	0
0.45_667.0639n	623.411972098676	0	1115.08176561509	961.290705103796	1413.99531259653	0	0	1071.0024649722	0	1623.20593261808	0	0	0	0	0	0	0	0	0	38011.9582942108	0	156.935409546487	0	0	0	0	0	0	0	26128.9516864169	0	0	17848.2606841764	0	24132.6487474972	0	0	0	0	0	0	0	0	0	0	0	0	273.559936523607	0
0.45_670.0942m/z	0	0	1126.43971091941	764.557962765449	0	899.454764830949	0	0	0	1908.46582030457	2063.16264153336	0	0	0	0	1601.04571721177	0	0	0	0	2149.55391852201	0	0	0	0	0	0	1100.34932653695	2446.84411621792	0	0	3046.94519047099	0	1577.72636758761	0	0	730.749182207639	0	0	1534.62361069042	2850.28564820054	1895.10708111972	1350.53236374853	385.825346787525	0	0	0	1285.74113128393	0
0.45_673.7378m/z	0	0	0	0	0	0	0	0	0	0	0	0	0	0	0	0	0	0	0	8025.51171873688	0	0	0	0	0	0	0	0	0	8516.02409473256	0	0	0	0	4313.69816999832	0	0	0	0	0	0	0	0	0	0	0	0	0	0
0.45_679.7460m/z	0	0	0	467.920864402869	0	0	0	468.638658066122	0	1544.73542092833	0	0	0	0	0	0	0	0	0	48552.9111328359	0	0	0	0	0	0	0	0	0	11634.8364068004	0	0	5973.14060233935	0	8050.48148464156	0	0	0	0	0	0	0	0	0	0	0	0	0	0
0.45_682.8786m/z	4627.23282024836	1659.86298159938	1965.94877185471	1166.36620879723	1010.58395345374	1749.22357856363	2311.74534912238	940.834467329229	1551.56210173388	1316.0973175186	2710.67467249568	0	961.092851507771	1090.01908833626	689.96432171404	1063.27716884155	0	0	2200.88817868001	74541.3160796996	6700.61866871673	1855.76892621286	981.07222387477	1456.06240195585	861.617315692621	0	1566.18520425526	0	0	10303.1100345113	820.032004267448	842.890623566253	5254.96108713828	287.613044943725	17739.5783931624	1942.25115964021	1647.00139209144	934.134368843915	0	1048.69067440702	1855.84189402512	1289.92395019222	2405.0635726119	1316.41773678916	0	1604.03833369703	0	1654.730485773	456.198410034198
0.45_684.4336m/z	1392.55032574571	290.642529216927	774.733598644056	0	0	1458.34310151731	1496.16212113099	0	0	2575.04714564905	18.9737827024918	0	152.950706351225	0	57.9030849433026	0	0	404.670140607262	0	4173.68488590674	54.5153404656077	0	0	0	408.374515558258	575.419294378505	0	450.183899592329	0	551.461921260639	0	0	0	0	2562.35293525084	202.55022379758	579.561605349974	0	453.767276445956	326.057084012451	0	294.402645409503	619.287599952822	0	0	332.746371003777	380.499766414444	0	116.742706909342
0.45_685.1035m/z	0	0	0	0	0	0	0	0	0	0	0	0	0	0	0	0	0	0	0	0	0	0	0	0	0	0	0	0	0	0	0	0	0	0	0	0	0	0	0	0	0	0	0	0	0	0	0	0	0
0.45_685.4263m/z	1333.20007324379	19.6986291903329	651.731889096972	1332.21649074119	1154.85272998987	2368.69213204004	1931.78449078181	1707.83987825568	572.048091001692	1112.87790660637	2095.11389714124	0	0	0	0	0	0	715.677813931191	0	16635.7205810666	1369.77488433199	0	666.963451000831	0	0	0	0	0	0	7810.00968323908	0	352.586217817842	7154.31609655807	204.175807236374	10257.9910987635	0	761.007476266321	566.71730131949	0	464.209350586795	0	0	0	561.621966105214	0	1285.78864279817	0	441.884462166079	669.458923338145
0.45_689.0935m/z	3040.42991529849	609.204129860019	1584.6333635598	0	0	0	1719.97018363458	2696.34304719765	1603.00348323509	624.588989257167	0	0	0	551.339202730224	0	0	311.858123779809	0	0	35132.8972777431	0	0	0	0	0	0	0	0	0	27526.372311003	0	0	18815.4083385766	572.42947387587	31698.6766711371	0	0	0	0	0	0	0	0	0	0	453.891698435314	0	0	0
0.45_689.7603m/z	716.543487009258	439.938308715577	1001.34646606235	996.147155762936	649.551635742253	1434.20920995784	814.932733426788	571.056945800866	764.841300678867	2063.33836064042	0	0.408117237166399	0	0	0	0	0	0	0	23144.9488822478	0	0	0	5050.3820046662	0	0	2692.52400998204	0	0	19956.7397461374	1404.92690977973	0	7880.62793822935	0	14335.5764159978	0	706.768951415273	0	0	0	0	437.484273320193	0	0	0	0	399.623001099028	0	219.944364785367
0.45_694.0866m/z	2270.61855774165	399.620614161768	3325.91164157777	5.76760571580225	581.728498132783	1029.78300832084	1095.47957160053	1850.08272504897	2010.94592095248	1433.87841797174	0	149.775932923036	0	0	0	0	0	0	0	64710.2766338557	602.551050925374	229.418829611519	0	0	0	0	0	0	0	26059.0128999499	142.306167602591	0	16092.3140149958	0	19455.388646594	0	0	0	0	0	0	289.444475281053	226.819317296726	0	0	202.02141504622	238.792461749078	393.717124232747	0
0.45_696.0805n	1795.40209498316	0	5182.61442388681	3409.83241153908	1596.60781328607	3788.23949261158	2522.5787985749	1423.42926413152	3784.07206750722	1161.83125576357	0	0	0	262.945612863746	0	0	0	0	0	89370.7100830015	0	0	0	0	0	0	0	0	0	61021.3385869138	0	0	34809.9980819812	0	52746.0216526632	348.690500920452	0	0	0	0	0	0	0	0	0	0	0	0	0
0.45_699.1100m/z	0	0	0	0	0	0	0	0	457.581156662686	1406.760620117	0	0	0	0	0	0	0	0	0	0	0	0	0	0	0	0	0	0	0	0	0	0	0	0	0	0	0	0	0	0	0	0	0	0	0	0	0	0	0
0.45_702.9431m/z	0	0	0	0	0	0	0	0	0	0	0	0	0	0	0	0	0	0	0	0	0	0	0	0	0	0	0	0	0	2.38174715666671	0	0	0	0	0.309831865859646	0	0	5158.74758611837	0	0	0	0	0	0	0	0	0	0	0
0.45_704.4352m/z	0	981.074642435502	1375.78747710373	0	1141.78481235205	1795.5583501151	446.470616158289	2063.53726315744	737.134509713729	1371.32771493818	0	1339.8124907381	459.677259087774	230.783859816667	0	0	0	1109.94781087112	0	19553.017503358	258.335384606721	0	0	0	956.309527811985	1138.30129841694	0	0	0	13354.3378501892	0	0	8375.59907404598	47.6709703730364	16632.8883458344	54.6505057917193	0	0	1095.57574825859	126.704922142362	521.925123467905	0	991.853368676513	0	447.293063734663	411.110575450371	0	365.689529628155	295.060592928177
0.45_704.8906m/z	1606.54203503472	2629.73736045867	2989.26443787682	1148.93004399845	2139.78782904375	2452.79402405825	1534.88000293856	4180.86690597171	2131.24479468668	2625.77079628636	862.816982219865	0	0	1483.38660695929	0	1774.51745821763	0	0	0	74545.0661807817	2893.50849677816	540.95581586324	1765.85347284568	1159.54469982421	0	0	1285.22679266502	539.339433435996	0	9828.01867201415	387.89912333461	775.779787312377	4064.88205003835	0	21725.7694878886	1535.84876245274	657.400555234688	1036.04489113263	0	494.707474391428	0	445.300786572827	2170.40251361784	0	0	442.699251910118	512.377683529643	0	0
0.45_705.3914m/z	0	757.888896491422	1514.60182944267	0	752.799663794763	1100.13930333874	799.861920647455	1945.80455264906	502.056117088173	1554.99719514689	395.946097420895	0	1706.30090929915	1609.8839551134	0	1242.53626339993	0	640.638290594641	0	44371.76134977	2024.67132709834	0	0	0	0	0	0	447.513187257416	0	2756.66949709809	0	596.316068262155	4829.50211074017	753.606862938555	10090.0432899823	1191.37212221922	0	0	0	764.906568794198	875.272379093291	0	1388.1826212371	0	0	489.804442506288	0	354.664294632513	726.594292090475
0.45_710.7569n	3028.10331023634	2408.89619750718	4628.27149890809	2744.24254409033	4873.04730731561	4724.17995292741	3570.43191648639	5551.69714633008	3271.94837198059	870.667181540141	0	0	0	0	424.189093537806	310.679074464708	0	0	0	188136.798461874	0	0	0	423.565027529149	0	0	0	0	0	76683.1927739629	0	0	43468.3404090119	0	56556.5170525418	0	0	0	0	399.551678570332	0	572.559431754573	0	0	0	0	0	0	0
0.45_723.1044m/z	1341.26039128108	1108.8694769482	1923.28112793418	0	0	1806.67548783395	1672.53600455433	1569.58710868376	1233.30276927668	0	0	0	0	0	0	0	393.944870955707	0	0	45915.7415476763	534.118923561404	0	0	0	0	0	0	0	0	47022.1316963589	0	0	21763.666038953	0	34986.0443631757	0	0	0	0	0	0	0	0	0	0	0	0	0	0
0.45_723.7733m/z	1040.02418328018	708.276118089033	4397.50604042262	1028.33295266597	1170.37335945112	1198.21684046682	1012.78027971179	2654.74241470154	1221.44009142367	3305.18770605384	0	0	0	0	0	216.51190396205	0	0	0	94232.8136231848	740.993445125412	0	0	0	0	0	0	0	0	30163.5626043712	0	0	13731.408009842	0	18787.7016601711	0	0	0	0	0	0	0	0	0	0	0	0	0	0
0.45_725.7671n	3863.32760781326	2945.10188125058	5047.84634960609	2778.52860328576	3398.25172685848	6227.32715504412	4005.5740952825	4299.58014189129	4922.62387364378	3213.41958568075	0	0	0	0	0	0	0	0	0	222895.460898189	0	0	0	0	0	603.851007718978	0	0	0	77311.3204603769	0	0	40045.7734688606	0	52075.1193942592	0	0	0	0	0	424.405790516848	0	0	0	0	454.069443460179	0	0	0
0.45_726.9022m/z	2142.23440769249	912.635138284374	6642.60867414504	967.412194846891	0	928.500459967245	0	3135.09220093183	0	1731.86423645287	542.830875101405	0	0	0	327.122775592158	1686.26232182428	0	0	0	78790.8980782448	3409.13733097704	0	705.80571651502	1217.60028464965	0	0	0	0	1373.82402570788	10011.797917592	0	0	10655.9780011029	397.26849365265	21943.4077590956	1380.99022809321	0	643.061452404331	0	0	802.055841924853	0	1260.37813801271	0	625.41215460882	0	0	0	2043.59227756922
0.45_727.4090m/z	881.537116662369	1144.07414912513	2377.35829637463	49.975575305987	0	0	0	505.803787231111	1004.9165950768	660.519668732981	1508.57975349185	0	0	0	0	1371.3316714439	0	0	527.526418282006	53902.670530839	2885.81815173785	0	1251.94031831904	1027.31623384648	0	0	0	1043.89211047459	1358.31247366145	7504.3563143139	0	0	5904.41173371347	336.832649252701	14865.2753774363	1375.97661442424	0	794.904317407535	721.811169245397	0	905.368116832298	0	1579.59754326428	0	427.134325119311	0	0	1122.19793293692	600.326398230147
0.45_743.4305m/z	5991.43042672889	1414.38596971561	3494.58350922347	3135.22576126696	5184.92429483929	4377.62826184186	5198.71389124841	3700.58466489047	3266.49173148171	2448.83973807079	2660.24577978593	1564.41814639315	1662.62577847861	1506.37286542917	2448.42397247142	898.285229252419	1895.9343506225	2604.31984096922	2458.77993065814	36462.4469165657	3453.33392737304	0	1500.30624988949	882.877285832159	814.774504654989	1165.97058315377	0	1136.65485863785	0	15181.4529340942	778.432426698846	0	13135.551824533	3822.46446748586	17568.2902220883	974.237058305755	1644.13673188296	2452.18799726749	2156.65477766673	3752.12501878254	912.873996003971	4106.75867632106	2789.70722488538	366.302791802362	2454.73454403412	4003.21421490808	2841.66663195505	3493.86654975414	1237.84792425064
0.45_746.4657m/z	2245.09252552774	0	955.65384268788	2642.91578632589	3425.57641781952	4132.46750856552	2850.56584110293	246.630683287732	0	0	739.507197295602	6406.38172791474	0	0	247.435261294886	0	14483.9596669775	6247.44688730175	126.356593348304	5071.76291587718	624.160672358164	0	0	0	10852.4298395052	6192.50318800548	0	0	0	9851.93783801774	0	0	2627.85632647299	881.296626357421	7224.32154114716	0	435.929275437423	3713.20781952964	13032.2301804517	317.965964944805	0	476.789769164566	0	5097.26024243942	7051.32475270741	0	0	620.075506870439	0
0.45_746.9691m/z	0	0	0	0	0	0	0	0	0	0	0	0	0	0	0	0	0	0	0	0	0	0	0	0	0	0	0	0	0	0	0	0	0	0	0	0	0	1135.39875433306	0	0	0	0	0	0	0	0	0	0	0
0.45_748.9178m/z	2374.00636661323	1507.92080304919	2008.71079575959	659.015752951304	0	1113.53292379583	1206.30723041135	2478.66353118402	1613.71346206793	2000.50522004628	0	0	1042.55983015337	545.664836942888	0	780.857986246893	0	0	0	64986.0042084301	2102.26342411919	0	1038.14303367502	1075.13987960677	0	0	0	1510.92059841857	858.297063526068	10375.4987106986	0	371.643831107455	8918.98428204492	0	11207.7317519638	0	0	0	0	0	0	471.89164922865	0	0	0	0	0	0	0
0.45_749.4192m/z	1904.9423213441	1451.15887451101	1918.79852897934	179.791227796826	0	0	466.969125368922	0	0	1020.13752248498	0	0	864.095171384088	954.813629148971	0	0	0	0	0	37387.2855470433	0	0	0	0	415.991111525993	0	0	0	17650.3107186271	4165.14996709555	681.315664365979	0	4962.4307136215	0	8365.74738171375	1697.67471190843	0	718.297488532847	0	384.615407802805	0	0	1147.04080640068	0	0	0	0	0	698.542890727449
0.45_751.9520m/z	22218.1510622115	12983.1122485824	27500.3757116694	22491.864434462	23979.6137008781	22518.2637765576	27023.7302423176	24832.3599668852	22267.3703251762	22362.4878849775	14223.3774980982	9409.51397985384	10017.4283618211	8768.80712891577	7136.93810182671	6731.95553126756	10087.6290210999	11128.097901902	11276.2090219399	403508.640909081	15317.0742257427	10139.5706330389	8958.23283552759	7647.17563028052	11553.9464771238	10506.8064031413	8870.63954651883	7266.58508300573	9605.50740129179	147983.095564543	7539.12404455126	8320.00633240902	84339.564527956	10621.9596176796	128847.883904883	8726.78420090214	10382.925439111	11299.9853309673	9814.47867273781	7263.12894499505	9299.1011695589	9596.63489878159	9408.59060569202	10770.1249468313	10314.1012708012	10382.569287709	9430.09101029777	6528.96322837184	11470.9876533889
0.45_752.4541m/z	21860.4470371781	12788.1011220875	22269.4249688825	17745.0067579643	19462.1458057344	21096.0714856497	20820.1096714934	20724.906333565	19498.8839777902	19470.547316692	8936.38546723824	5822.81814457956	7827.98985202114	8559.87278147297	6588.94814921236	6971.1131017049	4274.88602687195	7262.45578640222	8091.54529813576	303900.069784836	12230.3226033716	6828.22230534979	7154.44365051182	4426.13326530901	6948.68898632392	6628.13500839342	6563.24675442928	6721.57585991943	6507.1805886297	149886.485683706	3201.17993165026	6641.00785436437	78912.1873779356	6871.61473677804	122287.141317577	7516.13603610634	8326.08515796129	6628.06571497334	7586.34838888691	6124.92646844693	5498.81705993379	8493.15624138094	7188.89128385043	7910.97128172395	6200.84939441116	6980.88137109869	7009.89585835304	8538.46476437776	6103.31824252745
0.45_754.7828n	3795.37032757167	1166.32843017545	2555.96191406739	2706.14513470848	6171.73121729569	2280.99566650299	1819.19805249818	5469.46113910526	4507.72808527608	5099.5983902273	0	0	0	0	0	0	0	0	0	157984.71136276	0	0	0	0	0	0	0	0	0	100969.685795243	0	0	49857.3161136004	0	79478.4971522698	0	0	0	0	0	0	0	0	0	0	0	0	0	0
0.45_767.4659m/z	9414.12535301078	3679.31458356541	18042.1214831143	12986.9447795415	14352.1098428914	13666.2252412933	13965.5887477158	8930.71628627375	12520.522682776	6655.69392845309	2260.91044767235	8002.06713248157	1356.28093317376	437.328513170028	661.707321167373	0	19071.7022599494	10720.4403289113	672.414343910775	160724.668718498	3304.03842670933	5378.05956626667	670.218985878384	864.752598443723	23125.7263749956	9486.30421877964	2268.45441296468	1455.69679651753	8867.25728416143	76333.4061286102	0	0	47674.3689678038	2892.53082962144	64326.4041997799	2540.11408350873	1511.72003269262	7270.61160223077	35398.1075901562	662.365024853613	1632.46223167474	1038.40229303704	756.177925328128	6515.00538427434	16209.4156112372	0	135.502023667195	77.5418654867205	1420.37672822848
0.45_770.9308m/z	0	886.04032147043	2539.51690486216	1037.03122400305	1483.7277700407	0	1117.60531649413	1439.65839994976	1458.84862591103	1558.69636202974	0	0	964.547635616938	0	0	0	0	0	0	27169.9295930452	1698.6749926543	0	575.714963840247	0	647.736343108633	745.010370548084	833.527199580163	0	0	11308.4684324374	0	532.054040053677	2121.91441179592	0	10912.5257169931	0	0	1071.19447702835	0	767.396616091179	0	0	928.948403099872	0	0	567.663146972092	0.018299951650894	0	995.193365152143
0.45_773.9660m/z	12179.3695143589	9406.95528582158	19456.0917368689	14735.0253906185	16303.5708783077	16415.173278692	13695.3473582811	15987.8584693549	16835.9705246347	15766.8399384393	8676.20497870079	3889.21610426751	3391.51021673755	4750.85587335833	6128.34252988351	4046.14507570436	8770.84795855587	5520.94575739098	5641.67705673863	255106.488151571	12482.866530388	6528.27042959447	8220.99023982816	4433.49743406854	3736.55583160328	7932.85772825807	4502.71650047561	6671.71199215499	3724.65178321677	101231.384421304	4168.47852944466	5068.69630772274	55648.0601013667	6796.1696915869	85483.3268942467	5176.32021100811	8230.59439827133	4838.92886965615	6806.60978951764	5905.28617392079	3786.91858381227	9289.38108737181	5020.86517104674	6629.77270460282	3121.82202149171	5681.18088280316	3816.00724350175	5188.17393717406	7173.85932020902
0.45_774.4675m/z	9494.90174174626	7136.21278975788	11012.3533935277	9288.08154221935	11552.9985974537	10127.8607508925	9145.1281661374	9833.47703435293	10717.1672663733	9166.29606524659	6689.89734392982	2529.28824924192	2881.92003832528	5519.3810482325	4258.09014892973	4313.27123014394	5369.752197267	4438.23034578119	4330.51086471496	152686.392126376	7780.7241678047	2735.56524658144	4423.75756836142	2950.23414830456	2550.6726848786	4772.77435302291	2304.77209472166	4793.79232788144	5252.94464712448	62816.4822997944	3462.03922802691	4054.50352756061	34647.834533643	4370.31330117729	54516.3554139658	4357.98647844796	5427.8708743337	3177.4609586706	5176.73306003445	4484.00299071663	4430.25845238847	4957.04683767033	5201.1849365299	5458.64772376301	4929.58453018409	4452.5871431843	2480.81034926593	4795.39607758854	4247.12962732005
0.45_777.4678n	254443.543380293	182344.1979907	296175.582315727	246824.931579958	248671.897402228	284436.036972043	270266.186020697	263598.169203448	239698.473814948	242161.431359581	150949.970269336	90794.1903449804	106069.650841386	113128.464052402	96134.9501837092	103930.640113367	108259.422010619	91544.1996019688	109268.441980866	3654350.39837934	180429.747855175	106491.985484834	110850.710891392	89449.7781901367	104457.338182666	98649.5884267661	102340.971532458	107205.695145339	108422.365218494	1433724.78850439	81435.0679497098	99806.8530375702	817811.04042381	102616.347095503	1274291.61007667	101751.921471929	108583.431514434	114435.72779233	103785.118611589	103968.75943148	93811.9849741791	115652.684843	111981.246114173	105034.306102526	102863.952952844	115417.989727835	98710.8400115619	122451.047604	104959.834373539
0.45_777.9695n	154175.754893293	107849.345678444	181890.613951477	138968.858643203	147115.655590175	161239.138778409	151270.558565142	157218.800639411	139189.899891916	146218.19566429	85080.0047241052	53745.3034735585	65680.0149257434	64930.6726614661	53089.1801732329	56729.1133221648	62948.2472398909	51318.2957590018	62700.5686064672	2265195.99142475	106235.364872066	60022.3235261095	66724.2187112363	52661.357276793	58461.7692871151	57708.6376574279	59550.0516125083	58270.3090874183	63907.3074984843	862571.928413402	46037.0947698792	55904.1483960544	500464.089990596	62887.9012153579	765150.265175195	59186.5493866848	65048.0548227135	63460.8066974847	61212.3385009075	57188.0919295541	56387.7659660906	64787.9599095132	66879.3027935088	61893.3651933088	57772.3506680563	66234.0801657993	57029.3373625159	68816.4408228255	61080.755606423
0.45_782.4023m/z	1426.27280184009	641.627683031339	461.625637854832	904.032793504791	0	1722.26966375691	38.7196353813464	838.182703508132	442.906882757843	210.353500366271	242.066247100448	0	350.444610595703	36.6682731335579	633.065758065366	367.112869522076	0	466.360253105898	883.376132841027	19618.5807969238	686.211529167138	559.117828369552	813.650025624574	479.433123180775	0	163.652233456656	813.867477758472	597.595167005735	0	5269.89981099865	390.216832396472	647.11733545839	2089.83289033486	162.510932562058	6086.85999009065	645.846378630089	679.697394684353	215.079944450088	171.773012584785	213.182964841921	0	288.502564353726	1719.75238407144	824.418234029813	35.756817706728	17.5725450288099	0	744.111297529601	5.38436815779663
0.45_792.9436m/z	1571.19339099253	1197.14370727534	1262.86497329725	2356.919763802	1698.96913655819	1867.18456348905	1168.5367060074	1148.6432804845	1258.18971626411	0	0	0	816.242201424454	0	0	354.794946716998	0	0	1113.49739152288	15348.2016856028	0	468.054072689375	0	798.551642972352	793.152832032009	0	0	0	0	7843.96238387417	0	0	6766.04462927961	0	8167.47149403185	0	0	0	1018.56708789691	732.949986920457	0	753.275634765126	0	901.280491797579	0	0	607.543876410132	770.092773436321	0
0.45_795.9792m/z	4205.96240234045	4221.44555788619	11904.2044743093	5205.34956343289	5752.48320653193	7127.16847241048	8459.23428427713	8464.58415079957	6104.81506366913	7765.16700144436	2075.08885465704	2847.15945605196	3638.80694261354	884.518935866831	669.103816499852	3224.757913909	3402.46077498047	2051.53300351004	2554.81032970482	149064.51865983	5531.41574182837	1740.72266700597	3366.81857480151	1078.87532687637	4061.3434298931	3364.37013511042	2901.63669813917	1520.67200070219	2840.66630339395	53575.6877441121	3118.19802640387	3791.67867298839	32279.7724711948	3823.27825488105	52335.0748521563	2419.68929161552	5349.46997162222	4357.58209120545	1861.01550293125	2958.52443394417	1245.31091258279	1705.39331622597	2360.83352915383	3221.70919881806	2726.26377395648	1783.35388112534	1705.11425781322	3355.85915700584	2523.11832437999
0.45_796.4810m/z	8747.88927726115	4632.68274760905	11591.812365784	9490.770335648	8786.09816827905	9198.96210835018	9472.31557917778	10586.3125563005	8922.97066531942	7866.14758802015	4947.00705037103	2473.87211784506	3124.10231709904	2390.26078577132	1197.983364294	2746.03996936639	2782.52659069375	3363.60064787595	3120.29494743367	143745.140917803	5653.53692819811	2845.44117358106	3025.61947141146	0	2023.5998335758	2878.58737704424	1676.93255315057	2309.87727214888	2536.14860676125	90290.4352377264	1692.3831448678	1779.22065975964	48868.4008119001	3489.97771682475	72793.0822864798	1797.90674379908	1912.8139648481	2884.03457227256	2993.21847363817	100.615416435803	3114.919121057	2507.32326925388	3897.82098130445	2329.99369703752	2179.56315432348	3307.38880711549	0	2978.60339370952	4406.31307559177
0.45_797.9721n	1776.82634398948	417.827786135211	0	1236.23100850066	1832.60613407437	1841.6137847464	26.2052907575662	1315.43729635521	875.575801159413	0	0	0	403.26830206914	0	0	0	0	0	0	41797.7887501877	0	0	0	0	0	0	0	0	493.29001711069	23700.4894118185	0	0	10713.7209288351	0	21817.703151989	0	0	0	626.297784791295	0	0	0	0	0	0	0	410.624298317347	0	0
0.45_799.4807n	183274.348989918	123350.293845521	215249.941896932	172871.232208035	172645.280745929	199734.846360879	187610.429190308	190447.154956516	172016.492935632	173051.58598734	102931.86535357	61505.5182839958	64333.5970214032	74003.0598845082	64321.9886778548	67549.2941086085	76113.6294138173	60720.148589395	77620.9195127754	2710738.9406425	121398.24289833	82086.875602218	72179.7349215137	62614.6139116771	67940.397531448	66047.6229829258	71914.0728155386	72746.9762967801	71686.8038414723	1132603.35058803	57445.9684649572	63781.3631250598	626897.917511587	74220.0689263457	1000986.14553579	73361.5193028704	73056.9603795245	76376.4272790143	67753.9369483102	70318.370951303	66275.4458410091	82432.9575326293	77409.4100603822	68521.302918795	75754.9962778917	77892.3324383803	65531.3280312067	76962.5531827704	73063.9023477766
0.45_799.9833n	102120.154002702	66778.878576901	120512.945299495	93660.0864115611	98246.1003887918	108818.520999418	107292.061548209	105245.629292547	90576.0691847736	94442.020108304	55530.7079628641	35191.3154376594	39790.1469935525	40040.2322698224	38217.8622275991	41264.1425448248	42607.1402190715	36848.311681818	41747.8008732785	1615787.72540297	67140.6553069311	42772.8744266907	37735.9576485956	30213.3254929752	38594.1182209837	39640.9131808172	37256.5182508327	43481.8290695034	37085.6467669158	644005.136592527	30835.4146048182	34724.9429467863	359454.28083189	35646.6981278267	583791.54022091	38180.3719509987	40542.5605839942	42351.3420096597	37957.9809894339	37493.920280447	36044.1511889793	43625.4436915967	43039.7969291038	40720.1956239807	35844.2286698355	42203.3820783164	34844.1573248949	42556.7546075271	38271.8712432712
0.45_817.9947m/z	5293.58182958085	2615.64818177188	3932.29382324287	2969.37646483961	5783.6592860729	2790.41498339759	4980.32574283055	4072.8048032535	3470.9653550786	3464.28893800237	1671.5934759178	530.596348315327	0	0	1017.73461914197	1469.43624513	1949.27512427262	0	913.575710745276	75410.1011002421	1064.41132502458	0	0	651.638971857131	0	0	0	712.861242565448	0	36539.6498833248	1329.85685222385	0	20140.3052758676	1169.94906763312	31450.565744071	1040.21194341395	1745.09227510657	1176.88198557961	1092.39453124676	51.6318254500897	0	0	905.777149511432	1813.09328671386	0	1287.33160400464	1072.90320970082	1795.4027683198	0
0.45_821.4950n	94441.6496486003	69935.4719067365	118510.132924618	92875.3733658848	98479.1124494571	110509.648594667	102014.257951481	106277.816315381	90343.3408280614	94684.3081307026	56396.8614886394	38739.6592932346	36012.9016802866	39922.2328222444	34678.7685636453	34401.4865747678	44449.9008287514	33948.0054042097	39963.9432206473	1591563.27087368	67737.0503517818	36623.3087297839	39950.6822740832	29878.1680719288	37716.338155501	37051.2277246477	37651.8162863963	38959.0800427179	41924.0204351961	687515.522470439	28742.0582656084	36453.1546519081	377170.860069562	40257.5482731357	606185.391419894	35193.467504371	41541.5695565166	40723.8122476351	37445.7864699459	38049.9543446126	34433.8699163797	42162.2117589419	42877.8065029206	39502.1895596433	36903.311455231	37180.2589219712	35016.413617344	44565.2165141396	39976.5939149387
0.45_821.9969n	57533.8984421654	40979.5460421866	66515.3880121371	54298.1610872132	60964.1549604174	66726.6451636048	54549.6537920946	63577.6975138884	57490.4657251531	54761.4489413226	32880.9295711597	19050.7010514269	19610.3537406071	20734.002547199	20753.6373584246	22634.6828262069	25211.9853143768	21407.9245629585	27142.3925422101	990645.726478562	36231.7942955543	23619.2079206885	24351.8587567135	18259.1776533766	22306.2379151073	21589.2219229463	22167.7737601211	24916.3989849035	22309.2215516798	420357.282471172	18412.0947353479	19558.6455257014	238488.578224595	23910.3779550111	379403.194286965	18178.0314826756	25159.8039860309	23915.4456248157	22309.5870965746	21107.2433969419	19142.4901691868	27007.3841773688	20235.0778808426	26089.2595686515	24846.9571150282	22121.6255479998	18477.373903287	22954.712402373	21955.6066979059
0.45_840.5078m/z	1558.04994929704	923.750644260223	2160.25906850259	2389.16124167074	3428.03983833973	4537.18476357369	0	2712.42181662844	1984.7333242894	3088.17885115363	1621.49282901468	674.93844727163	0	0	0	0	0	0	0	54471.3015982352	0	799.832007934805	0	0	47.2153078253054	0	0	0	0	39731.5506817489	0	0	21833.4952226557	607.89446200883	36059.3479577234	0	0	810.290029460254	0	0	0	687.503417544995	0	684.853847822473	0	1678.78641218473	0	0	0
0.45_843.5079n	60962.6310172453	40193.4616428564	81580.3874499082	54030.3992449319	59830.729546942	68374.6851037328	60000.711187078	69565.6673260932	52368.4593213042	55262.6967219484	34495.485432066	19720.9386204392	22355.5519481474	24505.9507632809	20061.1749447215	23105.3206796364	25724.1358911652	19228.210854837	22075.0643806928	1062915.79455346	35759.5917350938	15027.961487345	25299.1124604868	18186.7361007064	20339.0187731824	18757.7138452484	20689.8841433835	25522.4953743897	23263.0402939957	484203.772560936	18826.0697314867	18641.467747601	264141.514801555	25680.2718979427	426076.189373278	25719.5531213195	26938.4608353562	23637.0811608989	24081.8222419061	21954.291770276	17926.8000835907	27468.9284245448	27494.5440044964	24203.7449840687	23302.1903019131	26649.8497030462	21253.2392715981	23054.6145582648	26142.4771578767
0.45_844.0105n	33768.6754500425	22674.2794650575	36522.130910895	32152.9789916909	28517.8352707552	38600.2092186531	35922.8842320384	31388.1984532664	30275.3374887204	26875.8592867411	16205.9466603926	10599.1236892411	11037.7665362176	13468.3710673521	9336.43671436264	10727.3057227884	13555.7861328287	10636.050665726	12953.0277791238	602442.517503692	18799.6006786459	12934.618002971	11111.5186371623	8322.01904634842	12550.5321619729	13197.7165009291	12937.9373171935	14486.7947789223	11002.4454468798	259828.674398758	7535.59867756224	10617.4597416294	146514.726072146	13628.4254559844	232241.162849204	10732.8936520128	12150.2801246854	13864.9475278688	12710.7375871758	11382.8401794573	9961.3092329912	14746.9331244172	12167.6180096326	14056.9529352975	10871.770751942	11407.3631096027	9061.83065086341	12210.1439794955	14710.1041797736
0.45_862.0204m/z	392.618539879622	468.080149752145	0	898.004227853746	0	0	0	0	633.772290324109	0	0	0	0	0	0	0	0	0	0	25587.194631647	0	0	0	0	0	0	0	0	0	7280.77798191098	0	0	4192.35848739596	0	8079.19311656815	0	0	200.80179962782	0	0	0	0	0	0	0	0	0	0	0
0.45_865.5219n	28341.6354622736	20604.378280793	35103.0091806166	25238.2060203109	23445.9703335025	29420.7582825829	29003.7005877643	32501.398395978	27130.5242304134	27852.832642126	18690.7564902385	11588.8108898651	10582.4497941705	11725.6913497631	5169.04743634178	10893.9072070732	15809.8273513849	11710.8612000066	7766.81045210919	505636.13080525	19665.5653876023	8821.28078958342	12620.8046851018	8153.14936913648	10182.24396399	11379.8787289835	11210.0641748756	11094.7105391952	12603.1471541286	234100.760932813	6996.70401590802	7476.55362648866	124809.840797121	10955.806850956	205428.828792138	7329.28349857447	10378.635028943	6664.25455370223	11344.9970556988	9494.80947387988	8194.11691688469	13861.3383156349	12311.2571247063	11653.1651293076	9122.48877406122	9676.70296693544	7957.22294058048	12109.5811539098	11052.3660646179
0.45_866.0237n	16658.2620262475	9775.86450194365	21244.5686368043	17416.4630715408	14901.1261740795	20515.1830585956	20651.5115437026	17115.7865653771	14500.3111342509	17684.2224090259	7059.94891358368	5488.8868408112	7793.14254645554	5379.19431720148	2932.24837442948	2903.13351023259	7897.06596518361	4068.66188454297	7236.13674593462	333956.032723088	7442.39720651328	7256.15291361686	6769.69476470945	5628.0063086298	6034.49809238778	7334.53097425942	7057.06562314008	6128.71075726038	3299.6188214473	151112.718614606	3563.36718750024	0	83792.5738831517	4332.97813018606	131454.044536376	2042.70179162359	4769.55425555636	4239.77563476206	7194.36759785435	5601.50464437187	2939.00349524581	2939.90275415755	4818.72632071117	6137.93067292304	7281.19293265236	6356.56822531301	6095.08719239322	7451.65393443783	7190.61696883423
0.45_871.5350m/z	3361.8828223413	2434.68998530209	5130.41871855707	4349.44424112468	2639.35683569387	6149.50728264078	5866.90867500482	3277.96638220926	4429.15855048203	5191.62692721933	2907.45362624665	0	881.83560180574	1046.43026088099	0	1264.10821960379	2350.19508694962	1237.91595777719	2018.38941131187	97296.2069929289	0	0	1224.13495414037	1217.36706677304	0	0	2521.16801640505	0	1197.35797774633	37882.6477050462	0	763.015823213788	23175.361521085	1395.68436618149	35842.1448741598	2499.85951919534	507.557122760213	959.204099856224	0	1156.78015136772	957.454081302843	821.123724890035	1230.5691223153	1007.98270671229	1059.22839567715	995.866333009738	0	1527.41688615761	0
0.45_884.5363m/z	0	538.868964089022	0	584.177363467717	0	0	0	0	489.83053438346	0	0	0	0	0	0	0	0	0	0	17103.0226272411	0	0	252.198005981039	0	0	0	0	0	0	14364.1437103919	0	0	5369.3114106295	0	11000.2932988178	0	0	0	0	0	0	0	0	0	0	0	0	0	0
0.45_888.0373n	10986.6397014208	6279.01860800814	10914.9984651615	7536.47235281622	10629.5468972568	10347.6842022011	7552.01489256698	10712.2944455522	9621.31885424242	7860.5322214548	3772.18955488879	1813.14712590185	3004.21901362492	3121.02129629305	2019.95966898995	1768.57907237481	2203.62400009331	772.761797716231	0	183026.815408693	5887.29542649086	2332.62706720635	0	2247.15145129884	2158.97400815257	1842.10121563514	3018.06604579665	591.744740399035	3197.57010070153	80005.4501331771	2613.28195183828	1017.16072714768	46025.0726303123	682.63474268504	68696.8998135622	1426.99641559566	744.012660048032	1437.24102783218	0	0	1609.84189319473	2517.99298133221	1768.32920223447	3243.01867029675	1242.28174068297	0	1495.4387845269	1822.1253510637	0
0.45_909.5484n	5580.71842998219	3162.78610951766	9207.93825432617	7104.77625492143	5939.85417207125	3702.86278432872	6216.832506891	7351.73833995334	7820.67778227018	8290.59771797239	3257.09200905496	1502.00053373836	0	1328.49456787334	718.22496563396	0	1607.41220726443	1721.7657267594	143.098552338703	143329.926357901	0	1677.51721808632	1361.82747058889	0	1575.64191667578	0	657.750340065825	1316.96530151324	0	71135.3190785854	1048.09689331167	1308.15789794934	43651.1899806697	0	62106.6290672344	1547.18450927828	1108.7591326361	1274.94863891582	483.462762075285	0	0	563.274086912512	1788.95861816261	1718.49079148297	4057.22612072041	0	1502.33238661085	1521.40173604419	0
0.45_910.0493n	3621.53369140284	2039.64276123135	7037.06169260861	3355.44529510229	4538.96841431308	2865.91779471697	3141.46775286369	0	5156.28520344352	4317.21238256499	0	0	0	1167.706617923	901.189892346893	0	0	0	0	95928.7755126593	1511.92061128384	0	0	556.200618403019	843.61749267553	0	0	0	756.532649663964	45011.7894793921	0	0	26372.9504133074	0	38790.7197787252	0	0	0	0	0	0	863.58140778492	1134.34709131845	1603.61183166902	0	1356.59437430411	0	0	308.980847671099
0.45_915.0606m/z	1249.52533399394	841.762479690375	1675.1444230927	1627.16725647897	0	3065.65579374859	0	0	0	1939.49803367825	0	0	743.650927410616	0	0	0	0	0	0	48366.0131529936	0	0	0	0	0	0	0	0	0	11228.6816406002	0	0	6743.53220664598	0	20047.0015843559	0	0	0	0	0	0	0	0	0	0	0	0	0	0
0.45_915.5612m/z	0	0	0	0	1164.28190567165	1218.08996398861	0	1712.06745945034	0	0	0	0	0	0	0	0	0	0	0	33366.9788833638	0	0	0	0	0	0	0	0	0	13592.5771475138	0	0	9339.06921721687	0	8187.00592158955	0	0	0	0	0	0	0	0	0	0	0	0	0	0
0.45_929.5835m/z	0	0	0	0	0	400.891771050813	0	0	0	729.243271697027	0	0	0	0	0	0	0	0	0	0	0	0	0	0	0	0	0	0	0	0	0	0	0	0	983.546056787151	0	0	0	0	0	0	0	0	0	0	0	0	0	0
0.45_936.5722m/z	0	0	89.372315456383	0	135.804901854039	1680.51295391507	992.039714403803	0	543.898844667974	1478.06751128396	0	0	0	0	0	0	0	208.703695074891	0	40385.9610899807	0	0	0	0	163.61258293182	1105.28619231658	0	0	0	22899.7158100803	0	0	11372.6398803938	0	19457.8704099184	0	0	0	15.5467288634428	0	0	0	0	2.3643279963006	1.6668885583855	0	0	0	0
0.45_937.0737m/z	813.92293327946	0	0	0	0	0	0	0	0	0	0	0	0	0	0	0	0	0	0	26276.2702166597	0	0	0	0	0	0	0	0	0	5158.95155972756	0	0	1801.96767285799	0	10050.4107442306	0	0	0	0	0	0	0	0	0	0	0	0	0	0
0.47_132.0657m/z	3239.46192463267	4508.17888874382	3123.68965216054	4154.03754462593	3594.06373563338	4569.78161447581	5830.96284809226	7057.59270337698	5108.04111920965	5101.97638236957	4140.96666142275	3446.55080273083	3240.53629498539	5163.64583569974	6056.89201420898	5106.61754517514	8913.7606029069	3534.90593441843	4020.72118464845	1906.10506240521	4652.70159053174	2265.03636698127	3911.46613205707	2082.708075753	6695.84754719545	3223.8072015413	4010.26193723908	3861.45830008813	5706.79177026778	2231.47955797159	7149.05603704946	6520.47814389854	9644.58460177476	6746.06447222941	3254.17142939755	2624.76351979879	2206.5899597947	4044.31210168404	3148.86483843363	3868.62872097603	4388.34864836572	3405.55283067568	3753.41440318443	5793.70859519217	2059.38463702421	4677.78074721981	2722.93553496572	8746.20508563846	3848.91196777987
0.47_146.0711n	7023.00529905658	3340.97976360998	4141.28452518364	5818.66399097975	5122.34021161539	4810.47388546032	6421.7955750821	3833.69628796151	2935.51439714532	3952.93125298236	5414.35270031191	4071.28504872301	4014.11223069594	7346.60206741633	4952.84121254135	8394.13606989376	6857.18550105814	6147.76453354145	5440.51279257798	1241.96558138894	5725.13782854974	5054.98192953656	5219.88826629236	2420.21214569338	6707.01982585933	5433.29815605702	5995.35809179137	7916.10605993289	6515.16858335508	1965.64500369585	2416.70311832745	2152.59682099711	4669.14618937123	3632.183545717	2206.16439909525	1317.97316196849	2998.36284570278	5780.86210714828	5814.59432790406	4207.94634164478	2684.22632929385	4547.98739018184	3632.05894565419	7623.18128348848	5393.32845196137	5120.80390511718	2625.51606492309	6181.15035870354	4296.81320509803
0.47_160.0606m/z	9953.19318925892	25892.1666669651	11432.6876220124	24249.7420235546	22131.5543523327	10660.3350440122	35517.5959444112	45612.1880478445	28856.96628036	31371.0881348554	12346.7603285785	15811.8922471411	9297.23590467384	20641.8927373495	35526.7324425498	18817.3188424972	73299.9475330656	10920.1322734199	12992.6821794015	2996.06320226341	23753.8034241917	5268.94713817293	10412.1595738589	4873.35313776288	52745.4027649729	7154.24144468908	10970.2079651944	13735.709838785	19171.1001107503	5802.36839807954	51045.5485320525	37894.7859400624	84711.4810488497	39691.9916248753	10394.8278808568	7031.85638036765	2903.99445328678	23336.6842645945	11604.3261718712	12261.1662645582	17063.9653064592	9861.6488976906	22110.2676887844	35637.1185036653	6235.37744141727	19565.3213489815	2814.0852998738	54092.212497256	20363.3480913412
0.47_168.0671m/z	498.790000829516	406.91145918939	750.797111284864	474.679711411307	848.933236479691	465.559101013902	395.133544922483	887.04176056564	261.828494763217	322.346640890964	884.13659240301	105.866682392822	99.1448211672959	119.200287557461	140.333129882673	270.718273136206	197.716299996142	4071.95950803765	268.02435239965	1612.40338331836	343.212910521525	445.511462696226	232.924329526223	20.7651977448021	255.154055961688	6680.18205120205	2567.6918394954	549.041137375764	139.142366735096	0	272.753755200748	112.838302407504	405.674736022647	242.284381195276	259.75942468884	97.1768722573419	157.176432872986	383.026978916617	421.261886196188	3.52177315737227	0	234.863841413918	258.319267273486	178.764382806408	261.137262397037	336.740683286096	1.43817056241426	222.382508325943	323.107315064307
0.47_176.0917m/z	2960.71692449924	1239.86530382745	1605.41648776772	1592.11578243033	2952.9946400301	2067.02285296737	1717.10186244077	1949.58399490284	1915.38693287697	1340.276308992	3555.83825482683	1129.65414278791	2181.30255190524	3455.10213080058	2890.76296383484	2393.79911876497	1981.13315460503	1536.53286162586	2264.19381776491	1463.11039309521	2987.49141760694	2727.66629798056	3392.12544873485	2096.86031144229	1025.08436505236	1883.29704518021	2281.94474979746	3953.5493434544	4867.15933065792	576.401481927095	836.97523821868	1580.12145041682	2172.11343041182	2562.06857270854	3146.40483279777	1448.89950464769	2876.20998618785	2436.4548826144	720.51523201324	2153.3876423697	1247.67959548257	2435.67849406746	2941.46547934719	1827.2338983606	1716.65004161911	2652.99641298056	1905.62973333532	2706.36336483001	3172.66288256888
0.47_190.0963m/z	4470.33927864519	1330.75880373057	3560.30124132073	3596.06738270817	3746.95578033554	2466.02670987475	2583.8401828296	3994.11755923951	1889.321803187	2352.1178173525	2891.48242707571	1083.71991332027	2995.66470946639	3794.99487324831	1441.41216770984	3410.45710697491	1107.27373625457	293.45945288615	1926.4306556142	1459.1451997556	2847.53505789808	6046.18222431727	2165.85052486892	913.592322400895	1051.87232407168	1400.85195467429	11919.4074493729	4380.56282497251	2921.60702520908	5531.95184838364	3366.01886527148	514.406140676781	3111.40809846329	1858.98852254596	1212.66764955816	1047.65275214987	2097.08664479119	1927.78871561307	357.410171508651	2313.89161212103	967.802834635572	1025.90341610428	2570.44676422657	2605.44856708324	3262.65468845559	1785.44594995793	819.119698435974	1781.14578955948	4052.15704457123
0.47_205.0969m/z	6860.64563547424	6034.52389778216	6149.38527238761	5740.01870868927	6393.14975993722	3709.79190233591	8973.64692584369	10579.7457868363	8200.73663650133	7679.07480054133	5298.21726793201	6200.80023404555	16874.0318996761	20687.3543019068	5043.78147230196	3795.91294680737	4540.91561679492	9515.11083987169	2920.26956214065	463.179531673432	4063.18569768556	15179.4873246867	5893.48100487991	1068.81999252318	3925.94314746343	12215.5969876409	46192.6708849748	6980.72923652834	6116.83520101511	12732.4760819529	8430.87014791244	1985.02484650116	43382.4640621386	4587.08188265908	2533.84813943395	2501.47955805951	5292.66784126352	2346.71860511577	704.064697268018	4730.23299209348	3103.40937348529	4455.24657739066	2952.05547194188	1584.47229907428	493.989773094259	3539.23376312052	3928.46841132277	2845.29516029588	9321.42216564396
0.47_207.0790m/z	71.4820202119216	364.796274909169	2063.00095572316	117.51861916163	209.985214233487	432.789404356643	1017.22521419031	531.2215493362	214.987523203135	0	531.76149566055	0	991.804466868553	164.149904660504	7.62043966155103	80.6648201394154	549.818370043338	3217.48563583458	452.666934175092	952.366326092628	96.4533233645602	0	196.837490385327	75.3592147828762	896.382229426295	3460.32507753713	1978.65816563175	298.370380111856	185.808812065001	0	77.4249290865392	80.0547486725715	267.780307734344	139.746593529595	0	0	481.367555430598	183.173473529929	0	297.330295761663	129.937286377126	781.898841007554	459.211825955882	19.9206852805582	206.860329741027	332.167776421297	45.1413264946205	110.235850925243	0
0.47_208.1693n	28885.1310532773	11512.0317177079	37002.3278723453	25994.1194604625	23986.5049010411	21749.3980662572	27207.747883719	16765.9528451667	31441.5775708565	15451.4462891143	42934.637902408	14606.3393109923	26575.9888065356	31779.9336027416	25623.0406811694	29212.4025125058	17627.3864334918	21965.4101233698	23217.777670757	22597.3884668577	54346.3104831119	30525.8277797382	34832.8103055933	20781.7991310574	13340.0702814347	19617.8003734372	17238.4647470563	22411.9346301244	33092.0706629093	11539.8722301387	18833.5000193185	22063.3556294824	24037.317377793	27943.510930478	24270.7234390327	18749.1586755446	21763.3826055822	28893.6057641735	19348.5654642442	33142.1347568226	22220.5151332487	43293.9411094513	32475.8485106312	33705.6066679741	26840.1767381016	39826.1425827873	21623.2673257688	26346.1528588302	22360.9951330931
0.47_209.6677m/z	3166.88252597516	716.798330255757	5294.0988159186	3291.56478336459	3468.96109919762	2679.20263823991	4947.50879463545	1458.85668944848	4079.90826500744	881.447681193792	5879.34851252177	1670.125940522	2872.75561523781	3793.11202694287	2693.60947775877	4470.54290771765	2817.83074950847	2342.71752930106	3548.31799371457	2689.66551761795	6499.12614158795	4643.56145199604	4120.27976428389	2671.39727782962	1960.84998478514	1733.69268798433	2502.08917236266	1529.63022496104	3290.6478271519	1431.38842773405	2879.27227782978	3321.32693185875	2567.45486693369	3416.20093393397	2374.57607880306	1572.88471220369	2752.76570356349	4282.0612444424	2898.88923076375	4159.04189560332	3270.91610717607	4812.75952124793	4564.07446680892	5165.3384230536	3819.39626571808	5543.83711881831	1989.09742635956	1874.64865112595	2591.06155688108
0.47_223.0660m/z	131.597408294753	637.696922740791	164.638877009367	68.5257215124779	184.647711967932	0	135.893958092533	544.186565186291	4.54995248152305	349.876002895534	328.18405901725	85.3106305596426	297.110889740704	163.020841204691	0	113.279931313141	82.476646079466	1.64110281713433	295.192230325249	276.572788239145	89.8273127245771	165.474563653925	98.1047515866748	63.3080506071392	0	0	167.0203642473	36861.8358265945	107.234766135047	282.352235818533	23.5176552254955	354.59552753625	0	225.089223057204	99.0707412204427	0	513.170071781007	96.3238127146236	0	129.682098291049	0	225.95792847048	0	79.8785018919195	2.65374642181021	608.605406397268	0	68.3899574935324	172.122807607439
0.47_230.0995m/z	1925.94332144836	731.890963490334	1313.3888187969	1674.40664843321	1687.51084696032	1016.25734536812	1853.84054437462	1524.70018651342	833.309266530037	896.704463638011	1720.0204607713	1171.65609741101	1676.9425041572	1187.65106339716	980.857787771664	1349.66285882174	768.655434367637	1026.784584033	1736.22285896758	0	932.434001864441	2572.27341553271	1584.07272290883	131.979457761314	2030.12927864042	1006.68632079569	4099.65933983368	1596.62340496235	90.5020641379739	3.58689460207112	987.526528230561	493.01229707953	1306.25434657789	2082.64373129542	1068.44868891711	388.719726562499	1682.17775031076	2882.97424689092	823.696617220572	1293.53293733956	273.60572488209	1037.33463645947	745.956127204244	1738.54413521587	906.349498728514	1831.8979613133	989.068717956714	2591.18667398605	1217.6191039482
0.47_234.0862n	5892.54502335719	6653.09982691012	4517.70962767543	7252.7473884021	7715.68601691713	3794.11004317755	9851.83796793573	7575.20195460585	6617.0941307977	9088.55455980771	5442.47085642249	4688.68776178929	4657.95013313642	10957.7894819945	12060.4764988165	6224.81135121571	8591.25111679297	4724.30639922389	3601.35354798221	3442.86807423187	33788.9818732064	6784.09953804805	6143.82150376339	2355.49529255872	11826.6222000498	5957.12153682274	4973.25115416731	8948.90405649944	9146.87554682937	3049.19822339409	6883.6712166063	6981.13990473582	8519.51476097224	11477.7132609646	6017.76840407818	5471.954119191	5271.48233100331	5542.01936399021	5387.91022814932	8106.17203745419	5905.47258833972	5847.72445977306	7936.84634785087	9102.04495045185	2469.83886420936	5318.90989557795	5552.08153755288	11119.4722561833	13789.267194852
0.47_238.6693m/z	577.756286619864	0	1031.78681811541	0	0	669.231590495782	588.889075316323	0	579.634952450348	0	796.438564895663	0	0	0	0	0	0	0	0	0	1055.76802129535	0	563.115486381913	493.439919267722	0	784.777984619495	0	0	0	0	0	453.779196747856	0	0	0	0	0	0	0	822.193450927453	437.792582783838	0	567.015184293416	0	0	601.19601590075	0	0	0
0.47_241.0701m/z	3028.16991549138	1787.81671142449	1765.1806639477	1660.64972082355	1688.677804071	2947.25268789541	3269.38954612515	2937.93374884708	508.777242815256	741.055906094645	0	0	0	0	0	0	0	0	0	0	0	0	0	0	0	0	0	743.890147900356	0	0	0	0	0	0	0	0	0	0	13.1512649900325	0	0	0	0	0	0	0	0	0	0
0.47_241.5718m/z	0	209.276997993128	370.461452681918	338.066932539644	0	0	0	0	0	0	0	0	0	0	0	0	0	0	0	0	0	0	0	0	0	0	0	0	0	0	0	0	0	0	0	0	0	0	0	0	0	0	0	0	0	0	0	0	0
0.47_243.1839m/z	71151.4170272754	58010.9369932231	69668.1862889203	70141.0835786978	67187.9259917356	62426.0817471085	61498.7686745612	60413.5149725256	63422.613639952	60503.8939133398	81245.4897015771	55641.2359277665	72650.9796459155	76267.5073540702	74032.3894004078	74190.8090902562	53658.1294731794	55630.589683842	84759.8052433302	43428.4551104718	78613.7537716148	65901.1420879356	80896.4617745015	71361.9484084334	55881.0083445112	66804.2657156324	59893.122819642	86233.7431746896	81748.7735726629	36459.8157959354	58431.5299147684	71220.7835101851	50435.1638450299	73367.9901495466	64040.1138072538	71503.6524266018	78468.3649284062	80748.8052174142	58831.9905685625	78830.0686512917	74500.2087815445	82619.3498885655	77113.44960356	70648.48794093	58319.4449592836	83505.3618586532	81899.6291232973	78087.7907559504	73722.2133525099
0.47_243.6859m/z	15876.7916870324	12368.5292968484	15663.6142957442	15561.0046386771	15432.5974121076	14155.3701171935	13736.2199706833	12760.4809570335	14084.8266830676	13316.1002981225	20431.5884787835	11911.053222678	18335.6930783194	18443.6244035393	17015.7001342868	16518.5861777836	12441.6172327555	12215.314708824	21175.1087996697	9580.71521338624	19618.837917801	13842.4767049751	19959.0009198419	13845.8639814751	13804.4611816232	16073.1367982012	14933.8314144199	17404.1409912075	17899.6489460414	7864.37218399833	11985.7222991339	17628.4041593931	12702.9665460818	15512.413168071	15934.5247333759	17493.0297994149	19782.408733463	19598.2890319588	13830.6443817989	15723.2132483914	17861.1231317751	20125.759849066	16455.9299926528	17224.5050930716	14164.0638427607	19173.9626863996	18052.7009017962	19140.0479114837	16985.7670129453
0.47_247.0944m/z	3550.83688631621	5268.12616722302	2761.21504325853	5462.16433592087	5611.24069537886	3822.40195664743	6500.42515114997	8816.98321098819	5943.77176500339	6632.58711214892	2782.57916171698	4759.51804959093	4129.00787789426	11616.8818588013	4503.91020499352	6496.6501242796	9144.03706103997	2459.96205586724	4753.17619352931	805.359280833647	5881.96443442933	7423.02721002165	4003.07039667064	1310.42875671186	9275.28759763392	2974.83377489331	11794.898682424	3931.08244116196	5743.61282959703	13626.9704342591	6523.94615882976	4315.81272461447	11286.8197721115	4849.82236542212	2862.55600774448	2348.12904481605	1477.00684963987	3702.73080934545	2308.05654255386	3766.99326546004	3367.06338995744	2938.79907062157	4429.0254843212	5489.12922926677	1131.47204589544	5003.15187780967	1276.20655394167	8396.65836463001	5950.68324694841
0.47_247.1336n	19391.7107437978	9538.29334806306	17113.88677573	13673.0123635815	11793.2068744516	12534.6494155273	13639.4499690106	13861.0556871434	18946.3699279595	11307.4692722982	15984.747051126	9780.9835819429	11697.4186582842	14906.6980286597	11372.4695245312	11181.2816298072	12666.3480189194	20568.25859183	12100.453354728	7592.54119410986	12575.7712113751	16294.7950962943	13412.1276295114	7115.0132092578	11893.8768304064	15294.1922834627	18804.2447153534	13580.7575243832	6575.01820481948	7226.90729876826	9218.50235929468	8781.6234508482	16444.9901672626	11936.0055943087	11789.1916017754	8204.98881602828	13480.8649122567	11545.3704004228	9800.98129983377	13392.3566547796	7730.27765479857	15123.416604509	12878.8698469302	11980.9073166317	9886.54086100439	11408.601522808	10155.4699648719	11970.9878108045	13074.5010750986
0.47_256.8517m/z	3207.26454599427	2582.8279534305	3207.87833809925	2806.06735882531	3449.54278565752	2695.84570190456	3074.0726318425	2722.67374054667	1718.61346939148	1011.66302489768	3014.7360696976	1327.29492187145	3407.33106370701	2852.43374276822	3602.03861413662	3205.35778807952	2599.28138692854	1549.4349365251	3235.40189622116	627.629174320319	3639.19488951021	2059.14746094062	3490.84698891353	2680.75996947232	2285.90654368578	2467.80877119442	1934.61793710602	3054.84844972124	3272.5297671553	0	1588.70436447297	2707.54772948701	2418.45093256725	3165.09046768504	3025.13815577791	3675.65711945238	3251.84008387321	3769.5945338455	1478.03479635829	3859.52947998376	3467.39504576262	3796.50207389629	3922.49919451237	3426.59649659049	1513.5308241034	3973.31486183977	2814.25475430501	3459.7977294914	3661.24175452345
0.47_258.0311m/z	5634.81926396342	8773.76913666923	4444.6594169754	8144.65929663931	9823.16130236537	5004.58731237753	14545.9148665569	14413.1738038768	12018.8555060114	11308.9230804746	7652.06394793166	6544.57422660434	5805.66754824562	7403.83104690571	9795.5186071364	7007.52313087544	26177.2878001853	6159.03210643569	5053.30699165842	738.552909827602	13301.6860379139	1508.76142995956	2999.12573239725	1795.11898447876	23038.1135867456	5537.83983302316	7818.99300502291	9711.06465973533	9976.87084254107	4876.1478342579	14760.4840489274	12424.3848567044	28555.1449368917	14699.2310713875	4644.34803609009	4216.10097124531	1786.8056013005	6623.59455651937	3713.5546804194	6906.93953433777	6819.94172223639	6087.73986816419	10417.1893917198	15478.0751952719	1574.22316873734	5882.50430700639	1174.24908216694	15003.3900727481	7327.23137574936
0.47_259.0720m/z	1334.79183100382	1586.30654900524	0	2570.02394454212	945.568251004479	733.122417320432	4513.04590937893	4163.0816556973	58.2244660958107	706.677311276332	0	2271.02670239032	762.338006200456	7616.54685757844	1124.44076447034	0	2251.17494338455	1966.48916289277	0	0	346.704183270678	827.677886040051	424.706885940432	42.7090893966667	2991.4391128431	2041.02003633305	13569.5630575125	408.016005915666	0	303.477392878512	403.145078863138	0	1118.244873041	695.211561057275	0	0	0	34.5755429932245	95.5675817743412	23.7450193378216	0	0	121.377994968202	0	0	744.458185401005	0	0	4334.21006665669
0.47_259.1924m/z	13199.8722472282	6083.74714327686	15133.8848438956	10871.2931343844	11919.4704637682	11167.2184439745	12069.7880539363	8160.6630901666	12271.8681348911	7779.86100610854	15612.6495888682	6045.82168377158	13123.3171050977	15818.4477362295	12112.8412186901	11243.8093652231	7353.14647630886	10968.8008049557	11899.5695743463	9153.69601064367	18670.1608742914	12079.6029419438	16825.6891260896	8170.19595780548	4461.53734656898	8871.2573480152	12366.7320163875	10391.8583196872	14299.6202478195	7982.53102234985	9015.05611285642	11644.4551352667	9139.14183721893	12802.5888167686	12008.765309003	6296.17944041914	9915.84112465211	11933.0726716484	8482.87599967968	13073.040453162	10813.9990582691	19448.6135411792	12075.0057367067	14258.8835990386	12452.4227046522	15397.3527313555	8880.30171004987	11033.6735387567	10428.3645038173
0.47_259.6939m/z	2299.00779744422	855.028686525132	3171.87878135514	1982.58617268871	2351.87194824291	2405.10908028899	2392.27803991179	952.773864749633	3348.78982543925	1257.98370361293	2880.44325968118	1761.52465183226	1590.18224735252	2953.34729004032	2571.92929796304	3004.41638103232	1814.3082028615	2656.66539585782	1697.0224104424	0	3332.34875884845	2669.60245636555	2823.83633382324	1678.71526052184	579.661980435951	2466.06263689081	1130.40662719182	1082.4111678393	2603.63871634373	1155.43041991848	1533.78656202019	1531.51892089904	1777.43200683528	2250.22110325403	1794.0426635711	634.690673830943	1170.41577148251	2168.23415482704	1253.15026854832	2839.59494283869	2384.16930283538	3736.87933349282	2100.00545089448	2881.98756847795	2627.31164523547	3770.51248438655	1580.95068994159	1954.39576365938	1441.65559338042
0.47_262.1196m/z	18329.0579359026	8689.36330376923	13961.7698606673	12911.7383414485	17613.0375131666	11973.0168281907	20799.4841534768	20205.8026483499	9577.00021761709	10524.0148822125	24133.3861659732	19553.3908329091	10673.7455732589	127999.391472778	14132.8309154078	20352.4543930838	20957.3979858927	4399.77170284756	5275.51269991674	1652.85931343625	3135.11223171981	34654.498524047	8880.41881520031	5995.86274189011	4218.69450748668	16914.8187238261	120568.600338684	16782.7046035079	17134.9601963198	27684.1886844376	27068.8335257722	1914.16257218908	39456.2896089864	16781.4390607112	4935.22474583656	4874.58054235766	5562.47854171052	9026.7063650225	3624.92416076081	5447.3145946079	2285.1058776296	4535.55898523181	4178.25405993198	7108.59705720742	4031.67243789199	5092.60471767523	7340.51324211808	3918.71727271663	10550.8130001963
0.47_267.1987m/z	3258.54128512121	1982.83528426957	3144.6062654171	2775.58658294643	3739.81074169696	2988.25559426952	2377.12145327796	2259.55667300754	1966.86920699914	1885.28674682336	4882.70991356999	1151.55517065744	2895.78057344244	2646.82121297013	3193.36108665409	3186.05153401665	1144.78763734793	2273.01706015118	4141.99453664377	1524.40852579764	3433.66704684699	2507.08010761596	3111.94301507877	1840.73191052335	2298.7709466501	2108.24165189293	1971.71127423523	844.622498545378	1194.89850638951	186.984100342588	1944.27176957539	2526.60247942566	1971.44829194075	3734.48527247323	2495.91827058098	1688.36387104227	3606.13999315175	2759.90269698894	1575.43786425092	3921.30290798935	2923.29457894217	4993.3091907681	4222.16372443862	2491.43407719922	2099.70778844553	3417.2312632987	3381.80427963321	5108.69097645401	2703.72766256128
0.47_272.7019m/z	12771.4804630107	5238.67898917807	18128.4427762706	10888.0302004284	12955.5078307375	10386.5203072932	13870.3342895596	7212.31944459419	14042.8489990443	9349.27443112994	15197.2867906823	6861.13974879536	11422.3243837974	14247.3741455289	12665.027997365	12918.0878722092	8606.28868867437	12747.3726240602	10395.1686401206	9059.82862348064	14101.5057301203	12665.8778736414	16611.0338134919	8643.41256173144	4604.82891846525	10397.2592933284	12272.9283100719	7062.39593338721	11453.0906237593	5568.70825194664	10527.945709226	13270.485779811	10363.5533658514	12828.5380421518	11242.0870443853	6630.74468352077	8303.01744208768	11939.3038195386	8132.53281244446	15110.2341013743	11028.2550473352	17623.2428006924	11211.8507632121	13798.2214965969	12389.9748957526	15711.4918823402	10051.9746331984	11075.5973592242	9628.09922143313
0.47_273.7094m/z	22222.2061767461	8665.43096472212	29357.444889022	21225.0995355476	23863.6365831755	19618.437936559	23638.6170418861	12462.3890396564	25484.7265625771	14758.940166592	24354.4826660198	11533.7876160962	21326.9177722965	25568.5888774653	22379.2588523948	21618.9106843872	14096.3503418269	24800.7485351445	16570.6517148678	14519.2817382834	22025.3580618536	22333.2734819003	29298.0823227479	17635.6091203544	8612.73853072397	18377.1292126801	20294.4697265628	13307.9986460421	21527.217093029	8847.76843646697	18803.241104536	23573.0609706827	20938.1812743992	23505.2338900618	19819.5351259174	10052.3409761179	16241.1669993116	21973.9963564232	12671.1357798247	22519.6477050193	18170.9057908321	31722.3538666797	18908.9205877805	25996.359151987	22396.5090523514	25767.0411377663	16004.2581857164	17392.2938409897	16071.2052140505
0.47_280.7172m/z	2858.99163818652	581.449919900114	2974.51336669558	2300.01257774777	2522.51166723865	1220.60101318329	1297.52178955312	1375.06910572551	2812.60886986442	796.028930663501	3043.15309440751	0	2511.60146508845	2710.63652285461	2546.22404644587	2766.40477674069	934.898309779864	1296.62291503966	2061.52045350361	1101.10705566929	2830.57360486688	2535.99620706772	3121.94237189268	988.207092281187	0	1788.14083247885	1725.77195151101	890.668090820665	2122.91272084464	1424.49713134619	1758.31810417572	2574.64575195254	1076.99476301132	2234.85595473073	2649.53945491757	766.98284911863	1815.26400712442	2416.57759579583	815.867284418233	2692.87830022716	1994.3311264716	4505.91793416637	1835.14716466657	2861.58397807739	1831.53424071859	2651.26079585887	1555.54638633223	1803.66691267532	1699.45357610132
0.47_287.1103m/z	379.878376541457	193.764418863388	715.716445282137	816.704082589033	675.910390765728	300.105790554431	1185.41240212204	798.082713858573	0	334.181180943745	1152.2146483561	1186.43403515338	869.532403731877	907.444711533056	1401.45036343662	3160.44140622458	250.106048584392	366.475363959496	1302.76454984103	606.206430931003	1583.76704827332	2472.59053091716	1070.16004069528	0.847898244694932	1913.19777714907	209.992964104845	2052.59659111032	1474.89187189772	664.355050805003	144.103490107967	0	69.8684730325697	3074.68719097198	901.395298406807	202.862548828481	198.696823120547	1502.69182891981	454.246707859304	2015.30111983082	1369.39418834664	0	1301.03767898205	213.250088878329	7166.22159742843	423.693170207754	2009.29523223242	742.945447298748	1065.05170764206	485.929201324604
0.47_288.2103m/z	2894.77346050902	1053.47398133137	2832.54177362124	1709.40447162863	2639.93875935378	1376.96449611473	1623.39520574047	1611.76535825046	2162.27059712211	1733.2744783808	2634.03731689385	1358.17320259388	1200.24996221653	2551.81281872463	2563.42196784068	1980.14358504198	1206.85953457508	1980.76604094628	1603.83371308113	663.177185174003	1695.78650462803	2630.4436808985	1915.2387053246	1752.97623190941	3445.55676279157	1662.73979551472	1335.73818155181	1981.75486585352	840.60958778499	0	837.668920556694	1014.05450797237	1068.46973349644	1819.5407532537	2449.59990314011	1340.54040796428	2418.70255132351	2424.76518447337	1287.80876009984	2415.84298520729	1215.77818119773	2421.62087729863	2834.98026753384	2102.10926987079	1374.38428553605	2853.95090994535	1881.26334603751	2440.78012881692	1737.26542907299
0.47_293.0979m/z	139665.208251632	374530.346461704	130489.247910513	333313.263700881	317870.198285232	157837.031672501	461212.412012927	544960.683339415	411455.554642104	432137.759156192	172804.799028652	258362.732607427	131619.363280248	264696.153526523	469463.679207264	293747.2721296	812474.073158897	175218.031210114	215338.540893579	37075.1239013205	290144.229925245	101826.826670616	130024.588621299	87803.862276274	631195.809049732	134693.325906034	159620.393660208	184260.102433881	263180.243283697	117991.771036381	628882.343260483	501701.724189078	855699.994812892	518741.509502571	158093.653383141	146653.493011932	49241.092584508	309793.259033458	195833.229081445	193131.048339202	287300.239417685	140782.449545304	305993.927914425	465882.839918961	75461.5945901275	283431.88334121	48269.6562146862	614748.241163758	283648.472514972
0.47_295.1034m/z	926.650584160141	2243.58116348433	1053.10118841543	2453.50756835412	3062.92236329095	1134.48394092314	3759.368896483	4396.44726564583	2198.2865161152	2270.01680940078	1354.48978435189	1806.34063720669	782.983742936617	1423.12434659226	3083.68421455509	2693.66241427368	6902.57743084365	1526.56372070648	934.362020353138	0	2365.77272781034	878.894596904562	1106.46091637871	641.427722486657	5075.26528419991	1054.26593058078	1722.10045022497	1511.32920549833	2263.70043944491	238.054018979705	5000.17889720371	4563.36328125704	9021.2211913784	3800.76184082047	1158.66037697928	956.450656895262	413.257774756975	2988.67919921602	1709.53240068353	1160.46432280515	2244.62976074223	926.318615021143	2207.49852773027	3929.43383789274	482.54186509864	1815.56457862932	35.8883438071034	4978.61062475799	1988.15368652457
0.47_296.2149m/z	2467.25383697506	605.239589314325	3010.63977113802	1611.43889370282	2012.17229770462	1973.24904092785	1663.51632244923	724.870742156673	1628.30698947497	1364.72149498332	1138.14326825954	291.673334903456	842.818283966108	1124.59961772102	681.504096880393	919.978102852102	362.906563973088	583.744855041803	439.563450492448	248.636395033038	819.851217614114	1654.25405289826	1169.15422788228	636.000839884826	36127.0529049002	621.610424044506	1040.31581084462	578.686278836859	0	324.057770713305	833.819345071441	911.034373206963	514.131582838803	735.966019203301	5066.67952769864	586.276741762604	955.571119218371	523.767148108944	444.239152865802	687.937103744031	363.536555512242	1311.20230171899	1773.49688964583	1771.48025955172	313.453744155379	1138.16649254548	467.779218342633	731.091359256093	778.172654182478
0.47_300.0541n	35003.6985332899	20120.6033959337	17131.5675282953	26506.5886000158	32457.5210395874	25355.9072439474	44409.8838604225	21249.251751967	11201.53896307	15516.264275095	12393.4827407868	173.360408037932	227.764846747441	865.445556759554	233.219100841279	105.855957233864	6746.965528679	467765.490240278	414.056246296121	172270.463910299	178.158660333632	105.558385087265	162.382202411887	414.732497062493	110.766220420277	674274.226348124	314238.701427823	319.192745287897	214.087237380568	0	90.1259208112831	70.6387961123473	102.24318775403	422.682680376241	42.0857126044654	152.403198591234	265.495926130315	191.570679701151	32.0827999575126	557.303343980058	25.1483322566333	64.3443131397774	105.214143822123	68.9583814504073	11.9019265909291	72.8297664355303	139.887444869143	78.3692150729067	0.127394801726814
0.47_301.1111m/z	1951.62383380478	864.089954080614	3251.93635076813	1397.35370758038	1291.88574732775	1259.20551062925	1240.0368603824	1648.2047611838	1055.63437762029	1460.29793684763	2070.70777368033	974.840796035972	2327.42944178681	1375.34929171712	873.596049885712	1352.19253957146	1405.44680231552	868.092367228306	1162.02242919779	324.691864013444	1601.9994680994	2159.00983551009	1310.83297078039	728.180474604359	1095.35874828332	1891.74595517993	1700.13534823627	1672.29297797709	475.827908955915	755.300431632925	1009.20964581361	1226.5996121882	680.014084518603	1142.35878713819	883.300708918771	969.648920970042	2011.75009879176	704.732487497664	849.241667192538	1538.55413861931	887.560488163628	1726.98072130126	1324.37495338276	918.513469414479	850.938564103515	1165.13671136119	1126.21128279517	1411.39969374602	1617.71298178855
0.47_302.0204m/z	62845.2046910967	89054.6839080786	54979.3434294544	94538.010703079	100420.348738303	49661.2643737358	121161.824536203	121123.694094332	107152.957276366	113047.461131968	75056.072195369	68174.9054421863	48919.1191991693	96290.285530926	99259.674198375	92281.8043590946	208949.688510723	57778.7680915886	40839.2875103462	25156.1413327626	123892.112385184	26439.2788322588	23958.3232078538	30124.4630292675	180005.032044114	35415.4487268621	61508.924519927	81616.2507903728	109140.541735204	50574.3116895532	149415.111129415	124483.824329862	233578.651984376	129255.522527149	57456.5233125302	48906.3595567076	19520.3724863373	57700.5679273723	41628.8258700766	61448.8104249468	61592.25067506	50343.4155608791	95423.9095275967	141252.855967669	15857.6242728772	49121.4707150322	12974.4865043202	152067.397887517	83567.8187941054
0.47_312.0646m/z	2442.86226150675	0	12.2832034338309	963.959883117747	1269.88447017618	205.218577997002	3374.43815908183	720.067243678961	141.689281099352	0	0	2264.174330113	0	0	0	427.249777161982	0	0	0	1028.17286694549	0	6628.00773285718	0	0	338.317779765029	0	24713.3406217369	133990.352668916	0	5399.08485967691	8513.0094468418	0	795.877894865775	0	2704.19189452535	0	0	2776.26815710838	0	0	0	0	3065.80848465039	4551.67715944323	8052.50922950534	0	0	0	1487.96026199765
0.47_315.0798m/z	227115.372896612	454229.644914471	219311.497811561	439567.700709756	417487.767016642	241264.154671094	528760.560815676	599835.587871662	486249.294192652	487918.53987485	262201.760434852	310334.83916849	195516.022595503	349335.672617352	579011.841426834	379772.793939332	688385.895726423	226289.8232333	288900.239407534	66380.5255716189	378372.689055975	162961.577580357	173317.223003404	131870.431931485	615719.761425775	217535.932547826	263649.08215506	251952.745814062	357158.583010898	185057.401305103	607455.311741205	603949.9744399	740248.184826422	579277.501558182	236173.095033429	221724.94053296	78783.5369622072	429420.020315784	252308.009850242	259195.48167837	405573.193185633	221492.385090393	405907.702065437	552359.471528225	110192.031750009	358453.271666256	78238.4379616284	718928.300085186	385132.638201498
0.47_323.0557m/z	1996.70569644019	934.193038122126	1471.59900001366	2397.00996397648	2829.6419562006	1641.21122468753	4247.79333698072	3269.55333569486	1157.52538277315	1350.15984821086	141.641355713312	0	310.685115776966	432.977115024251	60.9492452993627	5.47810656654455	352.380214412431	0	105.694414176257	0	3.1238274777954	0	279.232165984861	0	234.168334960821	0.590704570676617	0	368623.803788083	0	0	0	183.963925221084	0	7.66375668933179	0	0	0	1.59220540036082	148.944154461832	0	0	0	55.912235449384	160.986243555825	0	213.94241588283	0	148.75524339801	470.840736803853
0.47_331.0566m/z	2077.8717716483	3856.10270475017	2181.6774173892	4550.93434101299	3449.67099740425	1739.00499630267	5341.18235009113	6456.95370017815	4656.98868699353	4235.1670506802	1702.65782426634	2197.72588164133	1484.97021484825	3189.60472987897	4196.01557559288	3181.48193359879	8867.87484935492	908.338564003584	3020.76721191985	0	2703.14149174354	2479.48123604611	1394.62154489666	588.495012150641	8100.08422850036	1434.19820059743	5049.33419689796	1536.10950272845	0	993.13940429297	4409.47543592761	5572.02905274203	9966.12060546422	6311.09277344072	2086.03198242417	1922.67248535043	411.0287491776	4042.45068360777	2458.59924316182	2046.80414674676	2303.91070414034	2282.04269699212	2493.22453170971	5538.3389887346	778.649899818312	3133.02746582018	505.146750907658	7561.21044921089	4093.42480468426
0.47_344.0165m/z	2610.14651639602	4449.42802134468	1826.03386465157	3993.97517884727	4372.41203479552	3800.89119439623	7463.80976353597	6658.67300765752	5140.93061426044	5820.09333243159	3662.76241090486	3805.17110086403	2615.37482789355	6038.46391068657	5094.47375486809	3997.33015222978	12456.5232484522	3162.79658590046	2662.10440260905	827.179407835869	6697.0964833728	895.789900711444	1513.95395395334	1519.43983570823	11152.677505884	2240.15453153475	2586.48583984162	4411.2886216154	0	1890.31958007728	8187.06550842253	5018.92312438325	15038.2321671948	7883.46569002248	2625.83976567584	1891.41927252019	587.243290711793	1539.90916043561	2074.09349055528	3438.79942620164	3511.09262629391	2575.30326309243	5311.79068600801	7564.48805858315	632.256513920418	3369.63834514563	0	9577.58899900276	5120.21805952796
0.47_346.0096m/z	226620.173893942	346477.690190415	203904.537486622	349415.437597057	342079.920494258	201321.114090616	427263.584609993	427262.597942434	397723.212845211	405865.542932712	316252.450302411	266912.299652034	213706.530036327	386504.798227307	392660.126580835	381746.78026295	657627.03258416	218443.24531431	184600.025110566	91920.6736117753	455465.236828356	112787.45521875	112632.197439992	127772.678048568	543835.232869491	142183.929733377	241608.098310728	315901.00301102	408941.638279575	195470.918471422	555646.741810816	489090.681799104	700017.066957342	498269.898277608	215510.631250313	215563.8001743	99074.3302174588	214005.611534019	164682.268602027	265187.369137806	277863.644509126	214970.163163171	378607.780894604	470332.781340181	70128.3589058747	219734.383148778	65421.6306230025	546995.173315415	312620.966428492
0.47_349.0875m/z	257.564904843324	117.223737437179	0	317.887647952753	334.637231205729	61.0395717010529	453.34256356513	232.678584965659	184.305904939274	359.887850410749	0	594.020949955099	116.890830151516	83.4315635906637	0	0	575.371186660976	767.154478564521	51.1854705808115	0	415.272090816742	140.913408259148	247.164270748774	0	377.703402802852	678.400882085828	1027.20712219584	201.909955339857	0	0	2161.77893862664	0	9000.32723520418	131.926520959476	0.116231032354861	24.4238192681812	0	366.067628810227	288.791406344258	52.9963482306384	0	134.067738916796	0	288.202454326488	303.935089111812	2.03600795779481	17.9728444988756	55.8861305816065	160.895260863851
0.47_353.7219m/z	0	0	0	0	0	638.409399591207	430.144244438879	0	0	0	0	0	0	0	0	0	0	0	0	0	0	0	0	0	0	0	0	442.865072312687	0	0	0	0	0	0	0	0	0	0	0	0	0	0	0	0	0	0	0	0	0
0.47_361.6409m/z	0	0	0	0	0	0	0	0	0	0	0	0	0	0	0	0	0	0	0	0	0	0	0	0	260.644631163641	0	0	0	0	0	0	0	0	0	0	0	0	0	0	0	0	0	0	0	0	0	0	0	0
0.47_361.9883m/z	1406.34833978533	3087.73205566068	1594.92239204252	4019.41395241439	2117.29921132038	1534.7596192528	3714.64520263942	5309.89575193752	3161.86386739457	2254.27132134494	0	0	0	0	0	0	0	886.990661618074	17.2182745685202	0	0	0	0	47378.8094975998	0	0	12429.3803711189	0	0	35447.8617769197	26874.1193823178	1700.98130664952	0	0	0	0	1766.79892687052	0	0	35.6047461668245	0	0	490.231397155677	0	0	0	229.120247837297	0	867.013305699374
0.47_371.2349m/z	58946.1070980183	10194.7145783826	16520.0737549948	54017.2594479047	53312.7024488315	63441.0280982413	59222.5964777884	11870.4034731195	11551.7916829574	10969.3913850693	16962.1792141902	108761.783781991	9527.69882023819	10985.0436179868	10187.8737969527	8957.66810925573	169331.36838608	141360.355471252	12010.8268977053	46651.1788146974	13019.4144105586	11975.6788126633	10814.0932598229	7492.55814572092	223613.50241551	136617.765368557	41251.3699302682	10012.4360192677	6140.18975817642	25396.9916709174	8397.69871890691	8571.17184517093	21881.175855503	13787.5033383971	18047.51852732	8207.13774495168	12520.926854163	48928.150565938	285517.036228997	13158.7563566999	8301.72285511509	15106.7054066345	11704.9131314847	75079.8466511185	156971.538351867	11668.0637403576	10606.4873608547	15395.6964978946	9308.68564776904
0.47_381.9863m/z	8384.82703103797	19915.7476498298	6633.72827146984	16154.6941833748	15675.2522603482	6855.45532225843	26487.7815443069	27867.1526858704	21320.3123893929	24762.4477155668	10419.3640402367	21931.690474874	8811.55687377267	18865.5761718709	20648.6464843966	19237.2443160454	62955.5740416263	11508.9091790739	8905.63823346606	1452.82256400028	24348.5993898011	4119.03513170359	5597.796630853	2457.21954403272	64923.7737076754	5178.0411172545	6882.26049804296	10972.8496093885	18791.5267510367	4592.14312518639	26981.0626280192	16060.4428711137	61708.3409391293	35671.4331054677	7530.28718991577	6781.73242187349	3551.88220905948	11917.0003901209	10783.0679399186	14140.5729622311	10597.9912109337	8412.01080737903	16388.791466283	41850.1430592703	1562.96402759348	15615.1286298316	1746.88733069507	41743.4874981706	10531.5699341076
0.47_384.0795m/z	630.4184254646	2150.94762850811	2385.33841256471	2707.68665172787	1976.1473388682	1352.19567439596	6206.46174739786	6139.15753531164	1805.72585020805	2746.38282437007	0	0	0	51362.6654540538	0	0	0	0	0	0	0	0	0	20698.9412439104	184931.079570142	116.90908129943	671.45379922521	0	0	0	0	0	143.768967344565	0	0	0	0	3.9325935914357	0	0	0	0	3.97114816492393	0.006773225718628	0	3.75807825577126	0	0	0
0.47_384.7735m/z	37286.7975096004	23727.4892724333	36599.4389671775	33778.5074494674	32319.1659186874	27090.3068661664	29769.6539040026	27505.5147791335	28855.5263895688	27093.9621266486	47360.482184199	25925.2440692966	41424.1919003213	42476.1422961337	38652.0131262342	37894.5562425135	25465.6920195366	24624.2525743238	45608.0880332848	25729.703643381	46552.051508481	32810.9176512819	45516.8395163617	36931.8138381984	23143.7692985978	28831.0066048669	29062.9169311732	38012.5553018872	44343.6212055279	12533.0373341241	27526.9475772447	37441.1218339693	26693.7063638411	41936.9858722757	36485.783755987	37541.9789712057	40914.0334855644	41944.9487976346	20370.348882909	41506.5979109691	41986.8298737846	52151.8960604209	43733.762721603	37659.8773719087	26211.5761751049	45626.8486582288	40496.2000979946	46824.8812489642	39931.5249754271
0.47_385.2755m/z	20699.732438592	13071.1330454244	20116.1092148592	18183.1102042446	16216.8263536624	15715.3928643053	14284.0163074727	16024.1938270636	14658.2179737391	12940.165826612	25219.9642626159	12787.0626694367	22429.9707804191	21977.33853442	19903.3795933059	21767.1833521648	14190.3031050888	12628.2785385654	22153.7065419578	16928.4054171524	23857.5794128628	17838.9769501971	23876.2365967544	17208.3247838542	12268.0709333724	15346.176966603	16067.2262236238	22230.9411932014	26674.9091764866	9962.89346949199	13279.86570839	20258.7085943265	15820.7640345343	20716.9333811288	20827.0179754479	17936.2537961255	18821.4129335148	22129.755581512	12062.3071492328	22086.2412915225	18586.686708743	26822.1910037147	23512.4267976698	20454.3858692427	14736.1213640709	23313.6601152919	19539.5331157028	26426.1379463887	19406.1020224793
0.47_387.2006m/z	6399.54171042659	2454.05564832419	4428.00796409596	10251.718151951	2549.01404236448	5129.63737025491	9780.56043760746	4066.35685169847	2604.2810743389	3414.80061660573	4657.67013152336	8348.55099811895	3584.88354881872	3707.44831654661	2202.00670857593	3308.92306094325	7900.06351624063	8617.08129071424	2568.20472484967	3773.54353077302	4813.42394654998	4921.07281514071	4419.10674784483	1314.9197957315	3854.99914335386	9516.11214120161	10398.4593335772	4876.53511844866	1637.72078777995	3981.32214263409	3677.84904619724	3057.02588462119	5441.35754333936	2989.17680497605	2869.67539120799	2471.96026981676	2539.66573155077	3694.30076534572	2316.59657662044	3116.98475976938	2329.43473554794	4829.88003083491	4488.16805438918	7944.48193323516	5981.17399025205	2509.34118393973	2182.29942614654	5171.99714119945	3829.9279413794
0.47_413.0462n	0	0	0	0	0	246.935605825499	1143.73025388338	0	0	0	137.15787163771	0	0	3281.55675287373	0	0	0	1611.44659894644	0	0	0	0	0	1560.30582838292	5351.60322653994	0	58.9836029824062	0	0	0	0	0	0	0	0	0	0	0	0	0	0	0	0	0	0	0	0	0	0
0.47_414.1634m/z	217.952393659527	0	552.705833974764	0	18.2403602956123	245.756875410646	0	0	0	248.130203246766	0	1223.36410572366	0	234.898012475506	0	0	171.938973270726	300.132337052657	0	0	0	605.988037109832	0	0	740.657552783293	0	377.443725585811	0	0	0	0	0	426.471755981508	0	58.6882514534113	0	0	40.0666084326079	0	0	0	183.340587741301	308.678028944434	177.455688477088	0.057620167586017	0	0	0	284.512888833088
0.47_417.3255m/z	7223.42340560265	1949.15882995993	13169.4546275115	7870.13365990592	7565.47389705954	8774.4111302497	11130.6677067845	3317.05886944221	11893.4409770596	4017.62028690082	13221.1718853168	3610.53375587589	6634.48519522846	11394.7433304289	8919.75124043739	7776.52723324489	4089.30431280648	8665.27675054437	6395.48247220727	4566.90813635537	19330.5689498936	11916.0271022019	12076.238406887	6799.17306175845	3048.30858896988	6631.25841132054	6913.85791660393	6073.64447331969	6356.87468453671	2057.76239013914	5672.11426202102	5742.95208457337	6535.50563675135	6360.97978950139	5803.47396840449	3276.0894479653	5250.68276331552	9207.80483286529	5983.12260501774	11221.2131175699	5102.53314780575	14696.5527486062	11649.3046105618	10835.913355994	11026.8471611692	13144.3447527677	4460.01407921809	6530.43335457989	7177.38274034521
0.47_428.0694m/z	0	999.39778365315	822.138394424299	818.416312677683	64.8686547248228	0	2472.23904812102	3188.33583040526	0	1929.097577611	0	0	0	27110.4605032341	0	0	0	17.5855678040617	0	0	0	0	0	11867.6234472563	100403.038362019	0	3.39820731761486	0	0	0	0	0	0	0	0	0	0	0	0	0	0	0	0	0	84.1816645106714	0	131.536419614295	0	0
0.47_439.1434m/z	23370.4138972948	27989.0298427767	45960.957954099	11363.1799313259	10679.7084393818	23743.1181681718	49010.4387253507	77110.4111006992	25696.7869882861	9372.66241615349	51514.8229192383	2796.66669189714	15035.445924381	7014.83870293486	33941.6167872491	1314.58354980746	5887.05553947034	64637.2252551359	4638.01787440958	16226.6149334744	25528.1056093974	26077.4679665641	15291.3605858975	54718.4226410701	2139.70173469594	18590.2468482049	16854.9928225262	7038.01663437516	3070.07605668524	15339.0940805233	36486.69698775	131205.527101131	40356.71787765	68333.5728916547	24778.7940001217	32031.9227638596	10837.6714636748	62497.6453152679	23100.1926879494	3969.79645406998	150747.312038471	36303.4065587488	62506.763858522	29722.7702305719	10486.6715871489	132616.466340796	1010.95192333235	8478.38549759548	11721.1523580212
0.47_439.6114m/z	0	0	0	0	0	0	0	0	0	0	0	0	0	0	0	0	0	0	0	0	0	0	0	0	0	0	0	0	0	0	0	0	0	0	0	0	0	0	0	0	0	0	0	0	0	0	0	0	0
0.47_443.9494m/z	0	0	0	0	0	0	0	194.351326769923	0	0	0	0	0	0	0	0	493.746291783314	0	0	0	0	0	0	0	0	0	0	0	0	0	0	0	0	0	0	0	0	0	0	0	0	0	0	0	0	0	0	0	0
0.47_448.6093m/z	0	585.751550473817	0	0	0	0	0	0	0	0	0	0	0	0	0	0	0	0	0	12158.658756348	0	0	0	0	0	0	0	0	0	1342.15147484364	0	0	0	0	0	0	0	0	0	0	0	0	0	0	0	0	0	0	0
0.47_449.6248m/z	0	0	997.314300601096	0	0	0	0	359.221673693711	344.749400362862	0	0	0	0	0	0	0	0	0	0	0	0	0	0	0	0	0	0	0	0	0	0	0	0	0	0	1014.93252137594	0	0	0	0	0	0	0	0	0	0	0	0	0
0.47_449.9588m/z	0	0	0	0	0	0	0	0	0	0	0	0	0	0	0	0	0	0	0	0	0	0	0	0	0	0	0	0	0	0	0	0	0	69.1184475924558	0	342.322043428198	0	0	0	0	0	0	0	0	0	0	0	62.4213878303325	0
0.47_450.0514m/z	0	0	0	0	0	0	0	0	0	0	0	0	0	0	0	0	0	0	0	0	0	0	0	0	0	0	0	0	0	0	0	0	0	0	0	0	0	0	0	0	0	0	0	0	0	0	0	0	0
0.47_452.2788m/z	13778.1321148909	7752.49690122394	15881.5936751966	11162.8601035578	12473.9210089638	14404.1193693459	12762.4443256514	12342.98283398	11868.0999584868	11618.6595236701	8068.82713415953	10150.6253053869	7717.45051513505	3927.22312001826	2935.36895857948	5611.47697095285	4804.33377406444	6890.35989159841	3361.62340755248	40334.5075253848	7088.73199730168	43952.482887103	5163.33020198838	3727.93846175881	10633.8278500831	9960.8115939766	22571.0609273555	5444.87178940383	5692.32861945948	87575.3645981647	8510.20057418828	2598.86130545836	15974.594570637	3950.14790855051	15030.9238168734	4033.00837499158	5266.54680336558	8892.5209820616	6273.06934001873	5221.65492111378	2173.46704245931	5666.70034178713	7571.86896905144	16861.0910908014	36404.6452893585	4255.2538745806	2939.13707446187	6082.40072417947	3991.439363149
0.47_452.7808m/z	3916.87847725062	1672.41385852934	3976.39640798825	3373.12879050492	1915.81976318287	3736.55955494868	3325.25583149994	2269.52761990174	2467.34713745514	2503.42693689139	0	3605.47741000022	885.850177529739	0	0	0	953.900207519009	1245.20001220943	0	7463.6675816191	0	13996.268066408	0	0	1844.24365234268	1585.71805197513	6996.74523926736	0	0	28779.6999511795	1510.77852112158	0	3597.29016113675	0	2351.93866492931	0	0	0	1058.28835175265	0	0	521.684541831518	764.614650287733	5786.54357909542	12027.8903808706	0	0	629.508942281608	0
0.47_453.9521m/z	0	0	0	0	0	0	0	0	0	0	0	0	0	0	0	0	0	0	0	0	0	0	0	0	0	0	0	1047.77057840867	0	0	0	0	0	0	0	0	0	0	0	0	0	0	0	0	0	0	0	0	0
0.47_454.6195m/z	0	0	579.041110130924	0	0	0	730.619262479082	0	0	0	0	0	0	0	0	0	0	0	0	7038.07740970826	0	0	0	0	0	0	0	0	0	0	0	0	0	0	581.764185257693	0	0	0	0	0	0	0	0	0	0	0	0	0	0
0.47_455.0376m/z	1510.26635624659	1416.18124818565	0	2335.17350696112	1573.79406738467	24.4358204519872	3343.92922381123	2347.85390940113	573.073765093169	1489.99719237902	0	0	0	0	0	0	0	0	0	0	0	0	0	0	0	0	291.339716467711	435661.917114201	0	0	0	0	0	0	0	0	0	0	0	0	0	0	27.8353237500439	0	0	0	0	0	0
0.47_457.6092m/z	0	0	0	0	0	0	0	0	495.825068340467	0	0	0	0	0	0	0	0	0	0	13956.5241699085	0	0	0	0	0	0	0	340.474809639096	0	1661.72047456329	0	0	0	0	0	0	0	313.03197539248	0	0	0	0	0	0	0	0	0	0	0
0.47_458.6246m/z	0	0	0	0	0	0	0	0	0	0	0	0	0	0	0	0	0.882186124195706	0	0	0	0	0	0	0	0	0	0	0	0	0	0	0	0	0	0	0	0	1362.62425491393	0	0	0	0	0	0	0	0	0	0	0
0.47_459.9635m/z	0	0	0	0	0	0	0	0	0	0	0	0	0	0	0	0	0	0	0	0	0	0	0	0	0	0	0	0	0	0	0	0	0	0	0	0	0	728.874155957672	0	0	0	0	0	0	0	0	0	0	0
0.47_463.7658m/z	0	0	0	0	0	0	0	0	0	0	0	0	0	0	0	0	0	0	0	0	0	0	0	0	0	0	0	0	0	11036.2660782965	0	0	2207.90953609429	0	0	0	0	0	0	0	0	0	0	0	0	0	0	0	0
0.47_464.3000m/z	1214.68125998426	281.062044372325	3063.16048335348	974.28841323318	2323.09446914718	1626.52722168099	938.6702727371	630.995444924234	2920.6188246862	2242.99970003887	1300.71530840046	0	791.418555088977	1085.53095002479	0	0	768.942771865967	742.256835939669	0	1878.07440576278	639.976436920239	1002.26954183373	0	0	341.197860693058	0	405.195432810195	396.796289357084	437.509791651169	1627.90414698521	0	0	805.750496866149	488.84989352037	535.121776826113	1763.72975829165	1948.76160800343	0	502.498883297392	112.399360945176	245.821361591798	7.58390261400159	645.753324271413	541.081765484657	438.460846372357	0	57.6639038671046	661.752563475845	351.778243941002
0.47_464.6350m/z	814.291858082642	0	0	0	0	0	0	706.534857792407	0	0	0	0	0	0	0	0	0	0	0	0	0	0	0	0	0	0	0	0	0	0	0	0	0	0	0	694.553335390355	0	0	0	0	0	0	0	0	0	0	0	0	0
0.47_464.9705m/z	0	0	0	0	421.98430873595	0	0	0	0	0	0	0	0	0	0	0	0	0	0	0	0	0	0	0	0	0	0	0	0	0	0	0	0	0	0	0	0	0	0	0	0	0	0	0	0	0	0	0	0
0.47_472.1231n	1473.60962579939	1155.67719928614	2501.20340032218	1223.33739691436	1408.77969489914	1744.86901397506	3449.77906586836	2999.53819255484	3078.83993903695	867.769703250064	2562.63869001126	1274.36851955799	82.1147237604193	551.413474552165	689.10319524146	0	7831.76659020382	105014.766804208	0	399.57653723572	1065.46699114745	235.336675324447	696.050933589083	1834.53725496968	722.43784381094	13189.7331007338	6235.66843444915	916.837721026423	0	337.810100547189	22.4641985205999	5779.7423382894	1552.31919291976	2406.37914396401	1382.63397406218	0	577.619104984439	2643.07748735242	1557.0104425858	0	6181.48702331175	2362.60693911113	2918.73712769183	1255.53751438868	686.004017472415	5021.05212403471	96.3774364188805	201.532079447311	0
0.47_472.6180m/z	434.089468708415	0	0	0	0	0	0	427.2430551413	0	0	0	0	0	0	0	0	0	0	0	17037.1091308843	0	506.161366653043	0	0	0	0	0	0	0	2649.47497260811	502.867062816585	0	1924.48205566585	0	2130.5496867765	0	0	0	0	0	0	0	0	0	0	0	0	0	0
0.47_472.9620n	1171.62171906724	753.200512860806	1685.08703613575	0	0	0	0	1003.09151242245	1140.86473083097	1364.63397680952	0	0	0	0	0	0	0	0	0	31873.372863763	0	0	588.814361573218	0	0	0	0	2521.4123731832	0	7313.02306841147	0	553.056289672874	2998.68116327392	0	12182.8428542319	527.335372923561	0	0	0	0	0	0	864.318157860402	0	0	670.470703125398	0	0	900.077148437398
0.47_473.6346m/z	0	0	0	0	0	0	0	0	0	324.419576598832	0	0	0	0	0	0	0	0	0	0	0	0	0	0	0	0	0	0	0	0	0	0	0	0	0	0	0	1340.94029163888	0	0	0	0	0	0	0	0	0	0	0
0.47_474.7946m/z	3604.25739049145	1397.16165163904	3789.45825203557	3479.45451843596	3607.60247534191	3658.95578540743	3975.51626805233	4227.46709718144	3532.99822295097	3545.30651506466	2328.66230520243	2295.8541259731	0	0	1548.68700966294	962.491821290288	0	1371.63847272752	0	15572.9431152189	4047.10363809725	8711.59321497401	0	0	0	1938.50642985096	5241.47575014348	790.482078529683	955.824736656715	19255.3120116852	1155.21145425138	953.783642469299	4232.32430053472	867.685038869177	4991.64668295458	1668.48827010022	0	1249.86699440558	1264.41461181521	819.362204364172	0	1319.29918820727	793.886047364502	3625.85346590246	7866.86962564443	941.765289306148	1773.22871397358	784.903760564716	1011.59312807227
0.47_477.0199m/z	0	0	0	0	970.346973170029	0	759.897519483119	0	0	0	0	0	0	0	0	0	0	0	0	0	0	0	0	0	0	0	0	244428.527496141	0	0	0	0	0	0	0	0	0	0	0	0	0	0	0	0	0	0	0	0	0
0.47_477.9609m/z	6047.38448560096	5838.54699706669	9587.63468980025	6005.02965327412	5308.03214572579	7679.70853126598	5597.27307129555	6532.02628530771	6091.3896262958	5488.02136230589	4233.65760526137	2674.15100495263	1197.0847883772	2137.6543238156	1772.9701295609	3589.45119014478	1200.85992312764	1539.69996077466	2367.14425068554	93919.7749709021	6433.17967073765	3560.04913405166	3373.23880506065	2030.86194144178	0	2718.41285842459	3072.03818837905	3335.85791016065	2202.68808675553	27865.6298828441	1060.29545291565	1646.17424778341	19523.5180664288	4174.5130615139	25510.4713105043	3235.50723201758	2040.02136230467	3628.84645387439	3578.67040974735	3401.08115096704	3827.68490549807	3161.33742427204	3216.3051064528	0	3642.89247273089	3292.90938414975	2833.707265605	1740.66664585271	2637.45564357488
0.47_478.6291m/z	1880.88845500041	1011.98101029664	2240.96645248316	1310.95887547477	1088.75124542025	1100.74972534163	0	1481.47314453023	0	1208.4524563841	0	0	543.362851530745	556.111495970679	0	0	0	0	0	25921.837402328	806.170296999338	0	0	768.58981323286	737.188884099059	322.296327199667	0	0	0	7284.57816952784	0	0	2742.58666991633	0	7074.77587890092	619.282028536833	0	0	0	0	0	0	0	0	0	0	0	431.9327662008	0
0.47_478.9759m/z	2720.80858624516	994.231598261218	1990.1268562798	913.591064455477	3411.33337959936	3724.51524494488	2736.18941270105	0	2478.52162529323	3198.7573194768	494.332286251565	574.963654470207	0	345.349440974524	0	0	468.569893144058	0	0	2648.62344659662	0	0	0	0	0	0	0	899.927259541787	0	0	0	0	1211.28530514871	0	0	1226.80068192543	0	0	0	0	0	0	0	0	0	0	0	0	0
0.47_479.2868m/z	9103.98438870046	4994.21920977504	12080.5660290788	6865.90134833129	8457.78947790025	8091.22423763189	8557.41497146341	7754.21282980366	7032.51139873746	7596.23407592266	8930.2111008109	4880.67956703339	4808.23283240308	6201.42973251513	4212.4207821207	5495.24740399887	6938.36052464995	6720.24452933997	5520.91593947492	50002.4853997353	8161.29715573624	5406.01189159273	7304.81425678118	4522.90944352222	6945.17246988426	8535.00795237211	7411.00661158295	4439.62673397374	4165.48332420436	22544.5829603585	2746.92223921732	4723.40670661011	18961.2970720995	3881.07424013594	24731.3156558154	5626.87813141547	3791.86442726961	4582.97884555375	8104.18571062993	5940.43053521423	4586.39725352678	5732.91786860485	5687.01483780579	4501.29397641966	5525.15813036871	5045.18036781583	4737.15189113366	6165.07386120182	5939.61692175735
0.47_479.6448m/z	0	0	587.285575344113	0	0	0	0	0	0	0	0	0	0	0	0	0	0	0	0	0	0	0	0	0	0	0	0	0	0	0	0	0	0	0	0	0	0	0	0	0	0	0	0	0	0	0	0	0	0
0.47_480.6225n	7828.33206281815	5615.25463867972	9689.51930717395	7872.95063842705	7730.40875326029	8903.95149107095	7189.57803032061	7553.21526171466	9034.21812492947	5839.86758827745	4319.36466475896	1784.56298828361	3680.17800115443	2248.57739256712	3309.40332422917	4039.64692653715	2039.629326088	1549.09912109132	2555.8854980511	128407.294563152	4838.4953427124	2520.45325802531	3762.64813232834	3172.79490507698	3531.93550184454	3868.18937828163	2317.87304687481	1643.03003522499	1305.16267000505	47381.1367187179	1131.54029189103	3314.73652837608	26824.835327151	2853.50591764107	41294.1002653396	3669.24544205103	2613.80096030166	3580.19509603737	3680.29211711607	3521.25774054032	1896.28432863869	1746.81803591115	2232.64136722681	3579.39954710289	2123.9696044913	2732.08736957219	2733.74969720971	1717.23025443351	2663.21093750905
0.47_481.1326m/z	2699.45965932472	1173.67018338945	43.6372032900376	2439.47138604385	3923.68269803864	2282.55113043905	1359.21534913075	963.31510004197	256.806020376332	617.918443152472	0	217.575893165455	0	0	0	0	568.982061308639	631.762413736855	0	63.1316071568203	0	193.880057114183	0	0	239.098474327708	248.548134765367	562.617417463957	0	0	0	14.8273354565856	0	554.703874407736	41.5243859039671	0	0	157.134450543579	311.809920467466	0	11.5067060076702	0	143.241657541457	0	532.765698960783	0.067045857952465	0	12.4531669596793	310.552237174289	35.5938356260996
0.47_483.2971n	8690.81922172438	5571.89326931616	10910.9006693746	8720.95063275067	6168.40979185413	8076.7064360161	7569.56117157435	7544.77336297888	7098.57916248543	7137.46282068121	8398.65459078809	5751.02634736437	3357.4673505867	4429.05420810615	5162.84794286034	3447.92516412615	8944.0672241836	3543.58225610458	5821.51712519831	55845.1772062432	9422.36345499093	3358.42924954735	6498.11416405149	3768.01626766707	2200.63699418851	5015.76542372807	3940.71220973961	3090.33501762735	4653.48398939487	26267.0745994475	2957.58455651158	2689.05579841015	17498.3015308717	5587.14916503836	19887.2394034064	7419.831232285	3874.02594837601	6162.38892429052	6584.87827263112	4797.63593486379	4228.90025797667	6942.73343813606	5008.27697197967	4201.22015571618	3472.0972571068	5436.56035832593	5958.06862927642	4664.43708722627	4422.44528828179
0.47_485.9644n	7109.49824117126	2504.92016431438	9717.12189654222	2239.81274413439	4778.28951856152	7244.00386478104	4908.25039391672	6393.17694415589	8890.16147069739	7577.25492109594	2819.10333080268	697.72168756211	1771.28593248729	2435.8766632568	713.404143507515	1478.80543056931	1616.04840092691	2037.16257384766	2211.81857072279	86967.5259109754	4976.27769432783	2663.11754991774	886.950081769819	1157.38582200327	1141.8450349078	1421.48998641981	620.120434705379	3826.39243207766	774.624988823987	31740.0810487337	1420.14508206584	2279.45315458983	16894.4974317955	1102.02109723248	24214.8643820026	830.099100855482	2219.84709842268	5298.84651921798	3996.25425384909	2601.94036133843	709.791863745718	2927.61990267252	1106.47428533692	2765.39543067094	3559.18810578252	1949.53892709397	2000.56260017339	783.880700717198	1780.19897556695
0.47_486.1813m/z	1878.83610243598	795.876649329267	907.344974068041	1005.10935896783	1314.21094834561	681.396607481665	1402.44541722487	833.146850584889	1427.52506449032	914.538144193443	49.1181652485168	7885.43130035609	3712.68435379165	84.0056866610113	290.780371477522	426.524777565044	2635.45238441524	31641.6645507715	78.4138956774819	2758.02108964317	168.39959390872	4980.05300784561	882.750396064464	0	585.163645700777	9459.56386889623	15281.7090222844	4333.24022727442	0	3462.10070217003	1910.4357981815	0	2255.87659289371	56.1163145713602	942.068336490878	0	475.755161809763	246.616496997305	0	0	148.561834659762	16.8540272886896	575.342657106317	602.706853244149	0	92.4430443415586	184.709246586789	1342.09753026617	7579.59972270536
0.47_491.1851n	2465.94668949419	3132.99476104677	4666.29183362178	5654.51750721424	5309.05748502798	2399.11945097396	9024.07401210434	4867.76700318352	7091.76274313589	3257.30962790723	7092.55409292423	5458.93188193368	3601.05495589717	302.601389991337	1910.39305654639	705.856679094796	31253.4218584101	504818.111714663	1646.71507410395	8480.11859152006	305.166091693463	1393.64115203927	131.724422015404	0	554.758435204774	55276.1559236746	17423.1633118566	40.9156431046222	0	851.003163590705	1202.56095355656	0	1125.30658556946	4806.88191016174	356.237349027171	0	11338.8147544827	415.668449015528	810.555747357604	1426.18369207633	0	1295.82789768478	878.108976032466	2459.35469258354	2185.67000242071	2332.25071988747	1426.11321824664	1852.18803742667	275.19629030427
0.47_491.2965n	39543.4809110323	26104.4917364699	57925.227615609	39506.9705902549	47457.1962156205	47663.9561383166	43622.7877431166	41777.88544405	37671.4146345452	36166.2426209612	29204.1924980562	105814.528190805	20250.6677299121	17035.7523164499	15479.418891362	19073.572288921	193872.576038332	29310.8093707386	17401.3691677227	89240.0108360782	21876.3004568346	57214.5339999998	15721.2925535424	13943.0153402132	62022.316223188	43305.5414015872	43103.4314374546	21013.7204734927	19224.9592996117	113022.523763126	24279.1426614507	9449.98717863626	53581.8986020005	24972.4242076954	36396.1233638695	40138.0475774297	17765.9502919946	39197.3982088657	83217.3533791966	20501.1405672932	13358.6014365876	21926.8444555158	25089.5927995454	46560.5431262323	83971.7131513906	16307.0210288644	18016.7876087651	18729.0122972064	22699.1997609309
0.47_492.2248m/z	346.087996687078	830.68699951025	2880.65355604164	34.7263908182219	94.5142514234607	447.464380135778	359.495707433362	1340.65349997471	1225.36164349016	449.103896518948	2874.05849690964	529.876250797466	883.615202676163	1717.58178682514	1481.74321427982	2709.03216259709	1554.84121159121	409.399479779849	1721.351318057	1778.19548102858	0.067718829129777	811.520578461525	1105.37783491483	1448.07481923088	63.488052435863	625.669575122185	1749.82701793017	1954.4900937364	271.306065995845	22.7040215161035	871.891325657032	1458.52727968738	652.419832532466	1594.88646324227	2106.6877636783	1099.05161914554	3276.4365761312	184.03216552686	0	1480.10100331721	876.165036559997	2785.22705636468	1544.64789288006	27.2796729487593	0	1327.05157888066	165.858734904093	2049.69047032396	911.725021477838
0.47_492.6362m/z	13033.3349609527	9256.71953878573	14462.7229003909	12134.7277832015	11061.3393002983	12290.0549316363	10953.6897674812	12096.234987827	11263.7255859356	10776.0808105515	9041.09388261814	4531.63089326039	5836.53376395852	6281.88378906467	5533.41650390669	3183.14770507692	6018.43386924816	6474.24926758391	6050.58014225473	174564.089447023	10242.1650390531	5228.68012399214	5389.76866867937	5806.83684252199	6180.84802245728	6336.20663131874	5552.59878221591	5770.46228027651	5059.13552896424	55212.2050781528	2988.63183593819	2889.28319463388	33244.6870117598	6478.24668422391	51173.4326518922	5870.8461914033	7121.63651737913	6868.20256318512	5931.39382554672	6373.09949067534	6051.3339843736	6564.00829116737	5624.32348633453	6236.55358885931	5812.84936524103	6577.24743652191	5673.15014647875	5951.89367674915	5713.87923080476
0.47_492.9919m/z	1588.15478515728	7.49735545451265	527.577582057117	0	0	0	0	1017.95192525412	960.644013544406	0	0	0	641.469660435403	320.447564582616	0	488.074949493271	0	0	227.633416534487	551.678265090807	356.82964984591	493.857176223738	0	0	0	0	0	122655.436337352	642.479601939862	0	0	0	13.8529548799086	0	0	0	0	0	0	0	409.724293381277	0	540.618041310615	0	0	103.956530294329	0	0	0
0.47_493.6501m/z	2245.98080668306	1474.35163448986	6591.29319349316	1900.35500257253	4618.42465257777	5631.29223291186	4503.79095120444	2118.63598382549	5215.34554149154	5180.52404785109	1196.73624349189	853.076125886106	0	846.213483843537	0	0	1751.84375489507	0	0	16838.4464546714	0	0	537.663117238181	0	806.677032470267	0	594.598266602448	0	0	3412.68394496856	767.555682059875	0	2983.9632568405	929.951528415727	4755.71270560534	1574.26032932546	0	763.539022426253	0	536.113948885968	0	0	0	0	0	0	0	0	0
0.47_494.2896m/z	3495.96709859408	2116.55748196896	3415.33029940032	2911.82830367838	2091.4955700964	4083.58156376281	2630.64877200437	4805.8229191598	3517.1585787102	2399.54877950602	1654.9028630565	1337.4217255656	557.254465614575	0	420.876331556564	941.132461548242	3120.80089680056	528.342017268235	493.276580810629	24462.2640746505	2218.30353914251	790.030381716425	1191.40764305661	252.115437074139	471.604581407959	76.8239188689925	900.116062011683	359.155230395911	94.8186334702074	55176.9922931879	0	237.865966796828	19149.7682051487	608.042862228534	17031.0813659117	158.613643177533	1089.80888189934	383.638594978291	611.599280198192	0	231.94055504242	304.594620980292	37.6417353164319	1476.88006869665	286.567116806095	1064.77703510176	350.456285557399	549.040624687934	612.080848301159
0.47_494.3205m/z	1143.11960269128	710.115257556775	1884.97981383622	496.561037645025	76.6483926794824	814.638421544055	1309.03525799931	1235.96007945744	575.714330763495	1254.00476074175	225.658818468666	324.300207731166	100.721950221258	0	0	0	781.417562126966	260.585152753002	0	1799.84287372745	600.900461084347	0	0	0	247.679418260364	0	0	0.470362805604671	0	321.59797030116	0	0	394.206137805075	300.239770630088	226.720407066452	172.045996554621	263.704022967802	0	116.56052641284	0	0	0	0	161.497822665636	0	0	2.55768842064661	0	0
0.47_496.8083m/z	6073.35376347004	3445.63604736221	7394.52563476353	5743.9778913861	5607.90551078	6287.14246635542	5121.67931354847	6116.69977635828	4360.97232568134	5379.97539483968	5162.0637207103	3001.48950195562	3749.95416035184	2001.92181397026	1991.38225237536	3808.88941893254	1581.6058490567	0	2974.0737316484	47689.4982716643	7641.42651367684	4635.72998047762	3377.47580837951	2515.74190725074	2505.08764648085	2135.08002121095	4464.63122260112	2187.2438694708	2522.96712210596	19309.9746093655	1712.09358065591	2877.0464833546	6800.62890624051	1697.47377166136	9954.18424258991	3385.41000336124	3816.07490738008	1556.80517578569	3312.42302709972	3309.31584722361	2678.04698014197	3559.2376193265	1638.04180908172	3449.21614327433	4109.39421752565	2937.70783919239	1596.69449514597	3184.85209275822	3102.78257037364
0.47_498.3074n	64494.1411968895	45479.77151971	70606.3331458995	56952.2728027955	59791.4871663523	69075.895677012	58228.385362467	57206.9312574861	55537.9051361331	57275.9195213331	70519.7303559127	37424.4713511505	44565.6174538558	43152.0668494061	36452.7091325572	42147.957676063	45853.1623302146	29159.6608812184	41073.8144907841	738240.647952752	94750.5591497966	44416.7641182572	45107.2380560417	35784.2870400769	35260.9846246341	38459.073919846	38940.706803397	38360.1780138205	68998.3318061941	174045.038678703	29315.6765680091	38008.5320776209	101906.662477722	43343.4855880519	140063.121619983	42022.6043919392	43007.1642658094	46830.6623719571	41566.717909024	46639.1825959924	39058.9417157312	54719.4683083256	38240.4515808817	40179.2017580139	46620.2528363204	46927.2883460561	39674.1695702158	46777.8675174646	39012.0446757573
0.47_501.2960m/z	9509.76140387443	3715.22445952031	7206.93516600284	5516.23315943403	7789.29626975198	7427.48051282516	8962.62027949448	6454.62309727547	7328.21448570669	5454.60537964193	6206.87968885696	4080.81280326873	3996.17086656082	3793.89751399105	2318.52083715635	1647.54479055323	4602.62134172695	2848.24418158453	3920.58991372056	71013.3233545775	10444.8876308494	2512.41508213072	4480.14421424972	3051.47968027759	2096.2375433433	4725.00807269752	1691.60914723207	5327.09287592971	5533.84076876391	31566.4359648892	2092.16253982576	3653.8456606307	18891.5223019132	4275.76018820981	26178.6036825805	4974.91727801949	3679.6632702027	5228.65337161726	3125.82406280646	3912.10861592978	3284.02127424409	5917.83744500323	4632.05479232306	5333.01386465862	2777.55660220477	4331.17017743537	5321.10714893585	5340.79985549737	3067.57907250432
0.47_502.3635n	43615.0174060295	25043.8574202836	37924.1290933348	41567.5038763444	41039.1003610966	33631.5848772074	35332.1935341285	33901.0422135218	33287.4725444038	33537.3708520593	52352.0011870585	30615.1243093765	42765.6943269684	49381.8251948243	43876.5833150143	40464.0436229705	34982.3589326364	36751.8540223113	46203.5690922224	16118.6059680951	53123.4660759647	32835.1245757553	46303.5355062402	36473.0665809959	33673.2196165141	45144.5679388144	44907.2125407281	65730.2462041857	50726.6022156269	15708.4856004936	31407.0217417679	40367.0347463809	32707.0001399347	45030.5954020082	35483.0640735948	39189.8227607996	44004.200659302	44361.1710935439	28931.5229215341	43827.2056358738	40645.3834569467	50430.516309876	48249.8839929796	44874.2111011502	25590.116078057	46372.9692426127	37746.8969601934	52930.6417017412	44170.6480317594
0.47_502.8172m/z	2817.15191975093	0	1871.99872660468	1916.25088519507	1690.56867695467	0	2524.7103332487	1378.31160224044	882.365752460783	1174.3610304671	528.386868202997	7574.82771494749	0	251.57033314273	0	0	20385.9311523257	1100.79005744162	0	1641.64368750527	0	572.666291235911	0	0	6670.73913573775	2668.1979863491	0	0	0	2460.74226811677	0	0	4758.00450914455	0	0	2752.3992948288	0	1915.5001811325	11021.4755929848	0	0	0	0	1275.30514197933	6202.84350584995	0	0	0	0
0.47_502.9855m/z	0	0	0	0	0	0	0	0	0	435.688399580345	0	0	0	0	0	0	0	0	0	0	0	0	0	0	0	0	0	0	0	0	0	0	0	0	0	0	0	0	0	0	0	0	0	0	0	0	0	0	0
0.47_504.9781n	0	595.377559973825	1203.8517999817	256.523194257798	0	0	0	0	0	579.275615977146	0	116.992707943877	0	0	0	0	0	0	0	1098.88781953444	0	0	0	0	0	0	0	0	0	1066.95197778916	0	0	0	0	639.890777574637	0	0	0	0	0	0	0	0	0	0	0	0	0	0
0.47_508.9956m/z	0	413.568886912155	843.590361999019	0	846.417522566821	0	0	565.167872896295	0	843.129629931208	0	0	0	0	0	0	0	0	0	0	0	0	0	0	0	0	0	0	0	0	0	0	0	0	0	276.795615780855	0	0	0	0	0	0	156.593070282509	0	0	0	0	0	0
0.47_512.1718m/z	0	0	0	0	0	0	87.9177023617663	394.926639103039	0	0	0	1675.93520200085	36711.1328123584	0	0	44.2141116098942	0	0	0	396.081146324228	0	358.133442391374	0	0	0	0	340.359592401115	0	0	0	121.943169303179	0	0	0	0	0	0	0	0	0	0	0	355.565009196464	0	0	0	0	0	0
0.47_513.3098n	43719.4506179307	27416.7482772183	55508.5489488622	37347.6944147177	42501.5887219689	46208.432008122	36160.8294357248	37213.5850244547	36129.5445428346	37113.7480975972	32470.3618154811	75172.2995684395	24696.0334009193	18928.5645548961	20982.4475957079	23692.8175498303	151369.578668623	23232.2692561144	19264.7582186016	160033.023078076	35861.9567278455	31519.2087170267	21807.1641255903	10359.4644690836	47922.8861695145	28832.450822602	23396.5065516626	22230.1348402856	63192.9496975515	78177.106423343	20434.8321313484	13102.18941288	54482.8886359045	21437.6362671365	52104.7928219362	39504.6582590829	17802.2126386208	26620.5531960514	62089.3405894742	17639.7215605607	14818.6227242593	25835.5795969728	24309.5028919358	32154.814661921	55686.0422130463	23887.4353821803	18585.2348366717	25483.2199244465	18026.398640361
0.47_515.8809m/z	1599.86670667893	2824.81872066106	1010.8275709034	3436.39012050636	1816.63345258655	1065.6635278309	4021.37675323952	4865.81590465313	3566.96792815184	3024.52216201686	0	0	0	0	0	0	0	1414.88414846901	0	0	0	0	0	54586.6930177945	0	0	12780.9453766183	0	0	39212.6450195	31712.1599120363	2098.08831360215	0	0	0	0	1121.68393433857	0	0	0	0	0	0	359.842605412917	0	0	377.017474484125	0	1203.92234546628
0.47_517.6595m/z	0	0	0	0	0	0	0	0	428.199176304089	0	0	0	0	0	0	0	0	0	0	2262.24413556623	0	0	0	0	0	0	0	0	0	1365.76399965952	0	0	0	0	0	0	0	1532.18752884927	0	0	0	0	0	0	0	0	0	0	0
0.47_517.8043n	13758.7280254407	9025.63083644098	16724.6699544165	13763.8220323083	11000.5590820427	14074.8250537521	10976.6995901015	11214.9240722337	10587.0042247749	13429.0971478626	12174.4421907167	8042.07034301299	8725.25171587133	6248.62823333215	8289.90139227249	9079.58407416799	6465.2264239702	7309.97606112763	8557.39506741716	155124.241699069	20843.559494633	9608.48052171301	7273.44042968453	7426.8305228632	4222.2014160199	4207.15600280909	9818.11777353929	6822.4362091533	6930.32371779152	44464.6028106369	5703.9884643511	6342.61050089341	28488.9707190192	9992.76997385824	39748.1542569917	9202.3756130703	8580.38922664156	6668.65616444092	5504.84260669633	7677.59654295172	8002.19858194673	11337.9827351328	8922.3930939093	7214.44183217961	10272.3652575385	7469.16956870787	7845.97459553935	7394.98352050299	7833.54766844901
0.47_517.8243m/z	0	0	0	0	0	0	0	0	0	0	0	0	0	0	0	0	0	0	0	1158.2574210069	0	0	0	0	0	0	0	0	0	0	0	0	0	0	0	0	0	0	0	0	0	0	0	0	0	0	0	0	0
0.47_517.9947m/z	0	0	0	0	0	0	0	0	0	0	0	0	0	0	0	0	0	0	0	0	0	0	0	0	0	0	0	0	0	0	0	0	0	0	0	0	0	651.196007844	0	0	0	0	0	0	0	0	0	0	0
0.47_520.2187m/z	6085.5070134938	2777.56616998397	7027.15975884968	10020.563316596	7628.23384912588	8017.83358250217	10178.5310713828	12652.7713625294	3291.70740125982	4092.2658437753	676.890312726925	5122.80410285039	1183.56366294516	331.008459312206	146.785204840963	19346.0961766181	4275.30759623157	3545.86531797124	315.537310985386	1970.82651161545	355.517805072617	104725.713883274	408.599032472112	0	619.422285975439	14809.7946124987	5224.83813090187	7528.97678136609	4.78393084009936	9288.6614636417	2545.16999842122	14288.858325721	6682.76581152958	377.499528112272	958.903159942821	477.808676313085	49071.1707004633	1662.63312283496	463.436544090662	576.327146878721	120.466946674281	52.9824607928566	8902.42158765376	3653.15983402916	13580.7321222935	306.79336488852	378.010230505246	1023.22869116916	243716.394714354
0.47_523.0006m/z	6752.28510848814	2344.89003921065	7632.77255419213	5200.06320407391	4029.22790526813	3991.27901410243	6679.25947291893	7121.74361217046	6871.78454659391	7526.9512985641	2439.0655278724	942.505764433355	1971.76900016098	882.822484221415	1062.33927498953	1882.9999026082	0	0	497.335911051305	35072.1508637321	0	1174.51100007887	0	963.047534151012	1004.93500177128	1130.42518380232	975.662662744898	1055.43282930926	1716.34001100091	13183.757585396	852.118540157875	0	8286.36680434001	1465.7519531261	11022.6021651849	1268.97307192734	0	0	1937.41821397085	1166.96382505981	753.446817221855	1008.80963222121	1105.41836513684	836.725356605334	1027.88075745383	1020.26477050711	0	0	1014.36266816596
0.47_523.3119m/z	7214.78185886592	2401.9767471992	6489.39994972694	2464.14568254336	2215.07296877112	2275.25081047655	3184.07488153929	6706.48516468341	3592.93162468079	4419.61590401382	1832.18278348394	1139.89399356805	4643.48562436082	2543.932812652	695.02354364198	3416.82691011151	694.435598678095	583.686440905403	1326.4874646962	56675.1053686052	9488.23640093411	3787.25013163877	4690.2220581316	2601.1823145274	696.521240234047	528.298884761688	1400.43739232545	4451.00946521145	5132.88494592475	19976.2991866802	3364.12755814917	3369.20553035484	12457.4862165632	1813.71157900131	20035.728858174	2740.07945742942	1507.87346839753	1198.38523011768	1580.83775023956	1394.77250065915	3022.72014639835	1697.60402742218	3284.21913299833	2553.03941973998	135.598803143501	1715.565393143	1120.05471615335	2414.8038163466	4706.72634849769
0.47_523.6712m/z	894.472304201231	0	1614.08544785241	973.894388492968	1352.29765979451	953.883091196821	995.162865566142	1204.27434185119	0	1267.48693613644	0	0	0	0	0	0	0	0	0	2992.37978123052	0	0	0	0	0	0	0	0	0	661.394952515044	0	0	952.47958462691	0	1378.19520948149	338.217201060449	0	0	0	0	0	0	0	0	0	0	0	0	0
0.47_524.2187m/z	0	0	1076.94476661082	891.852261347648	692.026784376874	509.621022665763	1606.74651503242	2100.73629738761	2382.52675651975	0	1889.65023201823	2554.78184837638	367.744041137378	0	0	670.449592184224	64241.675781546	224841.483642733	0	258.235179011908	0	0	0	0	0	1619.70214844595	211.754889799779	0	0	0	0	0	0	0	0	0	56.67089125151	0	0	0	0	0	0	86.9476757077652	0	0	0	0	0
0.47_524.8304m/z	0	0	2988.71145279393	597.261083606835	1245.00427246029	0	1258.27675900129	0	0	2474.10933592176	605.763725968365	5255.58033900772	138.662633170812	723.530068589946	0	0	14152.9384049444	860.345929679294	0	2465.34664131823	0	0	0	0	4597.22891371266	876.981187686665	0	0	0	0	0	0	2157.99916963921	0	588.160145659219	1379.88464607025	0	917.326073088174	6533.00250532225	0	301.310777590623	0	0	0	2828.41560100443	0	359.142839509833	0	163.877184844537
0.47_525.3281n	8525.87998052883	4936.67818086388	10111.7325869589	8628.00332460799	7762.95817641921	10303.6089427279	8757.6452013289	8596.04268068724	6584.47700415628	8794.05273101524	5261.72881354682	2519.77974496053	2961.183662391	2155.40327994808	3101.66766578642	2978.69941071135	2404.24705156121	2200.38146049103	3940.25536929316	49860.0894876083	4338.8233000733	2255.30649567088	4185.36917517162	1415.23347727754	603.069383497174	918.301639306103	663.715483672125	4642.45830293272	3474.10108307706	16691.8325749558	1142.17664901156	2370.99740733823	11038.4323214324	4222.92450150615	15776.8423497423	5083.49343861531	3458.83666581505	7029.42292440419	1625.07555644323	3315.99439202367	2165.23767432118	4218.80104759917	2143.3432405219	2695.16322292371	1810.91055522566	3585.21178714952	3301.04889593115	2380.27084528165	2925.75269257412
0.47_525.6636n	4879.97154244623	1329.55841064225	7536.29256328809	2659.97583419768	4932.66066438282	2221.60194091065	3955.60059525858	3736.24625093588	3191.92803966826	3911.68134220139	0	461.56885993704	286.024080075356	0	0	0	526.439025878175	0	0	9450.54226860283	0	0	0	0	437.090733875601	0	0	0	0	1973.91418612488	0	0	359.092376708764	580.023222729357	1871.12346411669	19.3275174517639	0	296.899230639679	0	0	0	0	625.220045183853	0	0	0	0	0	0
0.47_526.1533n	11347.3361894658	13700.5353729292	8482.43372687618	12167.0778054611	10828.1037271543	7927.80346863208	20404.0517984123	20129.1206976972	20407.5074670763	9808.18773025394	27068.9800261772	29826.5190468687	12638.2946973187	11670.5808417318	13781.3323589867	7579.19106647155	80499.316364129	204537.474632617	5018.97513114188	6060.19848632863	22162.0974633002	7920.57184770377	9622.75585937632	5559.45162473086	8074.21649650889	30422.7903245673	9863.66780632706	6049.84973845586	10857.2546675277	4046.60846085236	30326.2360535391	17051.513710485	225445.875291129	42501.995212095	8572.06120474037	9179.53278731165	4442.67046895046	18407.885986306	15391.1834851065	7065.24550455203	19468.4308991732	79772.1753903851	27291.0363441018	12058.5693440315	7404.63623779356	26073.2023048842	3397.04370657914	11686.9384063807	8112.35129514749
0.47_526.8142n	21563.494275885	14836.1010910439	21328.6693815537	19073.5369029057	20608.9440412998	19284.2121582082	21032.5514971023	17755.5981445333	17498.4680251407	17341.039929371	26605.8378190435	11407.2647399991	13549.2367766647	13684.6831639219	13609.9535760292	13055.4945499239	14211.3229370159	9703.0354109028	13320.078844088	203569.824243167	29585.2783817915	13576.3143293803	14913.0862835419	11328.1305853159	11032.5102836797	10575.1340775093	11980.6600965885	13731.593792107	14701.8834236545	74897.9278656795	11079.6365051152	11931.0218585349	49562.5622629699	13004.2403056207	76168.9034773543	12599.4130353198	13612.1117809519	14169.1147926727	10483.8358324638	15684.4812843166	12167.7961520752	17375.076016709	12441.359117482	10595.9255840222	8795.50206036445	14665.7072443237	12364.9985701906	13601.6471244026	11748.1088141352
0.47_528.3324n	39964.0049425066	21449.3234921389	55403.4820044371	36740.4129353291	40160.8856118312	39138.1956559995	35682.7284189615	37046.1468715198	33103.3547741084	35817.7621555851	18431.5578167467	123840.150235498	15424.0102289483	15482.7734035461	11263.3565594953	14058.2242640791	246650.836297194	31985.8859365818	10942.7228098044	36328.0848835139	14908.8875686296	20721.434346987	12912.8780652213	7583.69190740507	84871.418223594	41997.887827542	18325.2783878465	12585.4257860894	16424.9450145129	41680.4119472458	19116.4259048696	7656.05747112223	65636.1762720511	18239.1694994872	33254.4420275735	43038.0230959013	12448.344419073	34992.835077715	127272.661033628	14331.0057951767	11268.7103183611	15973.9805646353	17974.0938130281	35510.0882893211	74885.496942261	11395.1824200851	15033.2217763534	17357.6227379361	15966.6723950049
0.47_531.3262m/z	31017.6711314777	18328.9122387653	32706.4514980724	30237.6913292007	27375.485236784	32163.2761998923	28424.225996679	28451.52601294	27741.7897832221	25078.647817249	30090.7536739153	13932.8771558649	21194.1390984949	21118.7431554994	15749.8599365757	15434.9266006451	13048.9167341884	11436.3876675609	20349.8982127009	257782.573001355	36330.5538653038	16795.9089342327	20828.0639584935	15569.2728829423	15018.278479011	17131.0152269235	16053.0424412418	19364.0538540103	17927.7039385958	122852.845658647	13156.1202196141	18433.864212384	81707.1953094695	18496.3222046426	125959.443848733	19264.5364751356	21186.5073801403	21447.8654794477	13987.6885447852	18385.6772227933	19607.0921644871	22271.2777343561	18120.2354327575	17678.6556528102	18973.5691278745	18770.7591116605	20929.8026552169	21841.5957813915	18267.3901190401
0.47_532.1177m/z	0	0	0	0	1065.4100694553	0	1667.79899252143	2390.20166014358	720.983953532048	0	0	0	0	0	0	0	0	0	0	0	0	1738.94055176044	0	0	30952.0854854712	0	1318.4212938883	0	0	737.841686967225	1298.97521972646	0	0	0	0	0	0	0	0	0	0	0	0	0	0	0	0	535.039593112249	0
0.47_535.3222n	788297.20868141	497866.977139292	838221.896687846	735460.091037124	735023.610477112	773006.590609658	724240.589078125	715198.1043023	628321.260320955	615560.2989286	54920.4642187624	675075.122311326	105162.382887205	46174.1413738683	31850.5584977339	95909.1134504495	275529.353739306	307534.159701136	36001.8236307961	1401976.73000791	63724.3084293857	3508950.0013445	45896.1462449859	25513.5575031847	374878.73198193	477531.071650782	3447076.62874875	43200.5473393528	51746.9388353579	5117947.43739493	1208122.39718031	28048.7858144036	632673.100701921	60054.3649345989	601307.596365611	55867.1115147754	35412.6387131082	527738.70566468	167584.093119864	35087.1540491228	42160.7589631611	60501.932093785	405511.025748559	1466274.35711728	2071852.90467209	38566.8778753687	30967.7334208732	126911.536172831	282489.366258459
0.47_536.1829m/z	0	1508.65648965191	1014.84063720703	3144.5658542738	3137.19756020043	2.22783898299217	3935.17873472148	8779.88325838087	3637.5698535757	2450.1397504176	3259.17622078469	0	732.421411218379	681.653965132506	0	4490.01004599701	54506.3736443565	215190.576309974	233.176574707259	12033.7443665022	0	793.105902646187	264.897293089627	351.717171550525	0	51595.9380421528	21107.2364254341	661.718831082785	0	881.830912387973	346.891324159203	986.929229734504	0	233.029702358348	340.337727582027	249.128112971057	5546.42646273931	0	0	453.166824796355	246.919296265459	447.790762946064	684.746810957661	661.176363898387	338.652196546328	0	547.844293145365	240.818632372635	0
0.47_538.1850m/z	2547.87732791353	911.334881305863	2697.00068471868	3310.53807283495	3017.8873594933	2584.07635928599	4000.67175037197	2788.08331304562	403.271026199591	1184.65454101412	179.583648864673	456.920966318016	851.545357179037	4.64632038192474	0	8224.7100889725	6272.57933926005	7486.48066554892	75.2330110589582	1262.5010034396	0	6487.70357270028	916.626680763771	0	594.285719195215	1505.65156109752	14433.9737273408	1127.33442253588	0	4192.79320944336	1962.59873718964	0	1266.90756951148	541.850581524241	1463.97051602947	0	131.356907661427	0	0	43.6278419110809	8.61460833695835	226.091649230112	389.055535601661	2414.17778158693	1455.8034671373	21.0367023335386	0	0	1131.74808643127
0.47_539.8390m/z	0	0	0	0	0	0	0	0	0	0	0	0	0	0	0	0	0	0	0	0	0	0	0	0	0	0	0	0	0	0	0	158.037122860182	0	0	0	0	0	0	0	0	0	0	0	0	0	0	0	0	0
0.47_543.3958m/z	4626.23399158819	1487.13598915962	9264.96717914815	5750.74990699181	5244.09886478456	4675.38071752357	6965.59960394264	2206.75016403078	5784.84898121625	3118.97250593016	6518.23072683812	2293.64559136746	6133.71544679916	6866.74915715997	4936.71953865152	4648.07395773631	3054.54022216239	8581.57533305942	3853.37352269983	1484.85187964152	5526.78314262621	4126.81762200829	7060.82122781989	3693.11742179342	2812.55890137077	3251.26720656907	5882.15582275211	3896.50933553348	5516.61010184196	1085.08672442359	4200.40892075354	4579.95599834975	2949.23624990592	5084.28465099515	3516.0677253661	1840.78647996529	4066.98521787732	5078.55810102336	2706.49397392771	7689.94980452661	5343.96988617775	10513.3472536303	4098.22018999249	7983.01618708176	4940.43627761935	7839.95058569454	3673.66000442827	4884.74397039234	3629.87845205485
0.47_545.3214m/z	9419.57560959066	4390.7752713031	13050.9947280885	8352.8364882075	10302.2049796415	9333.8456747975	10841.8568926172	8609.53520429551	6932.76523349073	5974.76279665761	7904.76987946387	4328.89240351866	5807.85461050804	5548.58314376649	5059.62475517087	5856.56647012064	5033.71666372846	4473.22949049139	5237.95552147034	95766.7663227622	10649.2412976653	4759.54751653273	6303.24940523435	3441.52824190203	2705.22942880851	6098.43658506472	5093.99053204764	5258.13674369779	7004.45574064983	28412.9099808944	3555.64838939238	5314.27961003755	16415.3703306689	6250.6284563546	31600.0918334732	4624.21800484602	5193.92706346731	6523.62357874493	3759.91422385113	4718.75486463226	5005.70307390401	7521.28429859878	5717.00610532293	6900.35485213588	4100.3042831133	4675.61537722757	5474.50639068423	6838.82570162024	5949.56746833426
0.47_545.4093m/z	12730.645380939	3781.94975957508	20433.3654172453	9916.91504830251	11219.5036926938	9239.09470028115	13422.2081055192	4743.96074719758	14380.3595208482	6506.03507029054	16888.9332441926	5295.94538867827	15103.8908466532	17838.1116784383	14754.3155401712	12726.8220772679	4578.03735876055	18037.268836491	10802.5737178302	5283.92068398389	18430.3133897056	11704.1965827626	19143.8092864174	10226.9858090895	4252.45366205321	10639.6045839642	11733.3278693648	9453.30812234409	13157.2385339976	3177.26037160005	8362.34318482114	12973.8464746342	9494.76115810186	14090.6665159815	9881.87532937989	4882.55802557864	8840.61037385225	11978.0521306158	6869.37429377426	15051.3650664452	9659.07061340894	21170.9805314307	15078.1474784177	16763.6834902213	10397.0592070142	15576.8591007091	8628.16320794226	13561.2960796907	9958.76271351632
0.47_546.8445m/z	0	0	1265.34044836912	0	616.185314426944	0	0	0	0	0	0	3249.24224465127	0	0	0	0	7800.81469725344	0	0	0	0	0	0	0	1785.58357503728	866.083173649844	0	0	0	0	0	0	0	0	0	0	0	0	2303.60858054036	0	0	0	0	0	0	0	0	0	0
0.47_548.8254n	21056.0200195054	15980.1795798069	25082.0577383774	23258.454673889	23278.6545014683	25390.8768314377	20571.9220747889	19867.0915527543	21458.6903720885	19512.5277611326	25848.657464774	9987.37476632665	16969.6528284602	17055.5369807651	15625.7877560823	14739.5696908992	12575.2716470629	12747.4697327607	14319.5387271855	296174.61761949	27940.1012794258	12181.38781739	16689.6115660133	13759.8461079424	8608.96191409377	13120.6304931767	10990.5290887405	13727.548838716	16998.0655626522	79036.9764589673	12951.7970275113	13490.9463863102	55296.3838860063	12299.3730818224	79304.6549214622	16330.3330746745	16256.0258806318	15873.885787938	9426.98899439171	15873.9482269218	13722.3098474278	17586.3947276453	17696.0930520378	12476.812696222	12086.2535614871	18193.9455628504	18119.7221520989	16995.0712398652	14506.298830502
0.47_549.0068n	0	0	0	425.45477394186	0	0	0	0	0	0	0	0	0	221.1010351228	0	0	0	0	0	0	0	0	0	0	0	0	0	0	0	0	0	0	0	1669.96648267008	2.48804164084431	0	0	2493.18413831058	0	0	0	0	0	0	0	0	0	0	151.676872754291
0.47_550.8477n	10024.6888406534	5767.535563962	14370.270061309	9537.10392753323	12746.7541503497	10538.1733398688	8092.15586081828	8981.50633909762	8325.05685896414	8923.01391535874	4008.9500732464	35734.7290039031	4122.74540575798	2158.13307812465	3713.49174898592	2430.22221803753	75424.2552073408	7422.86718750484	2896.53406164203	4534.0344519786	3234.57271343931	4265.99173614756	1548.09074950472	1732.66509224779	19837.6249028117	10148.9759331324	2398.91491698606	3562.02798247799	2513.01094816179	7096.17917502278	3707.87537707296	2005.52543024045	15169.3659458136	4440.91159221826	5120.90899103916	11903.5537507812	2341.42288461654	11012.5085243173	31865.0444336688	1222.76449306147	1812.72896939198	4243.78718645702	3362.83913412237	5494.61241152371	18329.7720537783	1576.52812877571	3313.25314058657	2007.5929780522	3854.42809063738
0.47_557.8376n	27780.9714957943	19272.8792819259	33962.963815933	28111.2977830083	29138.5827678625	30282.4542779474	25691.4885877506	27803.543233934	21300.827392642	23247.1710192479	28709.494943217	22859.3061471111	14955.7846185192	14889.8580153791	15737.0665231432	16312.0175259636	41072.7371127664	14001.7869598949	14988.310755357	300069.008347817	41245.0863504568	14296.5174769912	17330.5935315176	12471.6949462697	16026.8487793595	14406.7428614932	12674.6718928299	14199.7158390954	13778.613365719	57174.4545654034	14634.7253641428	11674.8389019383	38820.9577303098	16305.122984401	56047.9184183391	22305.0954836931	18304.7089884113	16292.0594197523	19986.7227477328	15990.8253495876	12234.2722691738	18235.1442661431	15733.7737667099	14321.8061448591	21840.8085109159	15613.443607048	18011.4640267913	13544.5338111493	17036.4007403036
0.47_558.1645m/z	1418.95237110642	1244.46879373695	880.960071824462	2312.6245583418	1858.39256210555	0	2748.22583008103	2280.99062582077	4231.20642114306	0	2237.35504565505	0	0	0	0	0	13466.2972832186	325918.929034399	0	0	0	0	0	0	0	40334.3448194394	9486.42796453525	0	0	0	0	0	0	0	0	0	0	0	0	0	0	0	0	0	0	0	0	0	0
0.47_561.8278n	46597.5181167136	30611.0028109139	49642.3101173603	39185.7123042178	38488.4762919222	47394.7601638745	37038.71755029	41073.1161341931	37229.8051757774	37221.9495447818	44909.6903156276	19644.6659546395	25610.173440087	25757.8292305493	22643.3964113366	23510.3363967601	19902.8612051993	19911.5737967606	26608.6297647258	603440.408691804	63569.2979149786	26249.0812978401	26306.1336121033	20253.7134622008	18269.6450748354	22543.6817049645	23179.810765196	24391.8711269158	25873.7059192429	122734.68873908	17643.3593342264	24710.262606792	75749.3476345812	25890.5460424129	111129.028214846	25588.8321228005	28818.4487288751	27357.1621106634	21719.3333525504	25635.0911006969	23884.9375065854	30054.1479001573	26643.456846005	21103.818869619	24635.5332550522	28159.5502211473	26765.2248331986	26287.2824832713	25647.387649601
0.47_566.1078m/z	0	0	232.252288817931	0	0	0	0	0	0	0	0	0	0	0	0	0	0	0	0	733.729076652612	0	0	0	0	0	0	0	0	0	1357.40217879966	0	0	1147.4326589272	0	2963.9052356489	0	0	0	99.6675340382717	0	0	0	0	0	0	0	0	0	497.037367288519
0.47_567.3358m/z	11366.7540011526	5747.47424076122	8327.19731673292	6612.45350424978	6489.69534255205	7573.90981054153	7578.13647575319	8855.93416430498	6090.14123424577	7655.18414156647	6178.03827442568	2892.02633922348	6299.25044228335	5490.29138244275	4285.89467294914	5646.42118795531	3902.94413601151	2786.26438970482	5039.21925078512	91518.014027054	9050.01764279852	6351.15326104509	4918.61638366888	4247.6526826393	2976.80361873744	3803.18946368309	5292.67735918371	5043.36154579255	5605.92666312153	29483.6314167035	1804.65576337712	5611.69568557022	12530.9169080756	4962.64328504946	25701.8587129073	5915.74071220538	4730.17755635707	6357.12558319946	3617.41582149726	4880.68628415055	3931.89500045979	4983.43792764714	4442.12403545907	7149.91380991058	1648.96429177753	4808.71937453458	4605.7283731192	6713.09310293589	4338.83682301304
0.47_567.8347m/z	1876.90237218411	0	4407.33258490608	2115.38658449176	1785.32472525551	0	2857.96993745589	691.805252548446	0	0	2242.94547275808	1006.75989049463	1433.8814379783	1452.55820218333	0	584.644409179688	0	0	470.126190185247	23266.28686525	3056.71469730042	1805.8275799979	2632.97394450528	157.875923673434	979.510601922659	728.156252098884	0	0	1802.75447482736	7554.37120986297	0	515.821472165917	4000.23310782914	907.757736283099	7599.53241121964	0	1257.6704874621	591.449841210331	0	813.902725006215	360.540883058837	0	0	544.266574097593	0	1902.41276910861	354.067774122551	739.510934418852	1701.67044286944
0.47_569.3380m/z	1342775.28907212	1134653.38322333	1561537.91670634	1460075.30230324	1441385.33505588	1473478.20149891	1626070.30974961	1577721.29758386	1488041.95247016	1439609.06802919	30087.110486548	2477663.38277623	146043.599302488	27658.8951572334	21955.5071300188	70696.830833035	3284123.25567683	2653302.45683737	33185.2268857313	533672.698082731	27195.7833323363	1296600.90672072	66685.7204739236	21972.1486133514	3427590.0194514	2493657.92100938	1165477.13783928	48266.2225948654	16919.184342331	1162944.84216926	496691.736539045	15348.3823204979	2494435.47937927	74425.7525084101	761260.888788601	41521.5134021326	27198.772346658	1587420.04694073	3946698.01059259	32285.3313807308	56801.9472734854	79506.5705133595	361238.813386644	2042982.64278272	2750249.47817163	30860.4555264725	31597.7318802249	178173.922072089	436382.518977492
0.47_570.8375n	28888.2210518557	23077.9104217054	36917.143597453	27447.5046765535	27998.5039626261	31477.7838280162	28891.516256178	25066.0199220173	23622.0640588157	25303.7012375434	31306.014086975	12477.7626806153	20787.0276502485	20340.7003475937	17756.5006406874	15643.0695030572	16565.5831144121	13211.491195361	19516.7476944089	415611.782980072	41659.5003081941	16769.469434328	16119.8684081996	14702.1722233041	11262.6619411503	13302.6762492339	15321.7818898821	17442.7912366722	19846.8955479971	103102.483951903	11166.5661454629	16523.772205874	68176.1418665764	16443.0147167509	96231.7139577193	17232.0329581114	18301.9555509992	17462.2261360495	16460.1678736673	19656.4807492332	16466.5704595556	21536.9171589957	17723.5685075006	16674.4652257203	13209.5783690878	18104.2124191104	18965.2717523732	17464.1532539936	17135.1986621662
0.47_570.8636m/z	0	0	0	0	0	0	0	0	0	0	0	0	0	0	0	0	0	0	0	1927.257589728	555.833144104764	0	0	0	0	0	0	0	0	0	0	0	0	0	0	0	0	3923.84378459818	0	0	0	0	0	0	0	0	0	0	0
0.47_572.8609n	6780.50763851332	4141.81906145121	11419.2050739703	8471.39276628051	8587.65020415994	9345.84120683144	6952.81744528329	7998.71719504697	7089.42825414557	8655.25015182592	3457.79540350076	26031.6879882522	2179.95717790064	3538.40203684648	3557.95948434944	2422.78655803148	56876.2337538554	4007.42986928261	730.854050576488	5634.05680731575	0	1880.66650888675	2002.94228603077	0	13082.005536581	6625.67660126534	2032.54415848689	3256.48258887892	0	4251.18175585002	3209.35195780394	897.019720795833	8988.59627530104	3627.77026951205	4441.79846700091	10528.2754542317	2120.11996778228	11928.0683390866	19025.259521528	2759.66681728642	0	2755.91108994165	1492.82160715551	4694.78195732517	11263.2354935572	407.87527808394	2653.77286327153	1344.51689317054	3041.3389591083
0.47_575.8468m/z	36591.976625242	24641.255876945	43996.5034913041	31634.4217529645	36907.7591041219	38054.9695099364	30887.018869197	32038.9051760102	33064.3271411205	33528.7550049141	37556.8756312997	14828.2710891606	20960.3677339097	21373.9831560348	19699.141726536	18779.7225276503	16510.9565705096	17636.8453133957	19798.2219238306	529417.118820887	46556.0814411714	19090.4829365812	24830.7472497805	16848.9881690851	14466.9609462466	19058.1730642424	17667.6948733668	19003.2509279738	23870.4557868862	133224.018800102	16006.5634957441	20267.6201197528	75007.1420552755	23040.5093172032	115013.191232082	20089.1354887098	23752.0299033331	24039.4946952819	19131.3542181837	19487.1145162852	21047.9871255561	22761.7306460683	21982.2377618789	16389.8946382616	16585.770807373	23552.5613644154	19325.0565193422	21646.2914693763	22111.8198955431
0.47_576.1079m/z	0	459.213356857813	0	0	0	0	0	0	0	0	0	0	0	1191.50889748127	0	0	0	0	0	0	0	0	0	0	19373.9511718625	0	0	0	0	0	0	0	0	0	0	0	0	0	0	0	0	0	0	0	0	0	0	0	0
0.47_577.8706m/z	8650.07641405714	4697.12618138201	13322.8189967547	6779.25449753518	8970.46710207657	7721.33047726002	4546.05560302305	6882.24623166024	6314.57470096844	6539.11156049164	4399.21055934442	18666.3995971375	2007.56529573773	1870.6230050193	3992.53064867274	2580.80812242928	41497.3966460425	3688.24401856089	1277.41494219572	2987.22920281085	3725.75374296699	1975.9856929798	1664.56454467512	465.295928954542	8140.57621492962	4440.87255858705	0	4104.29168275441	2832.6772397316	4581.16213234103	4088.88002093238	2573.31351789577	7564.6759686839	5216.66430438645	5491.28751543868	10640.321975703	3953.57918056089	1981.50683593212	10618.5106201415	1622.64272788654	0	2330.18707672439	2153.03966522677	3601.27568556134	8607.37963870417	3423.22817252463	2299.93728095871	1615.13293457244	2428.25204910069
0.47_579.3482n	127155.895079334	92047.423101373	148042.202217199	127130.964578716	131704.084649302	135736.802162137	123166.526989968	120376.735554695	110878.098319739	112745.261603229	122023.749589132	73689.5734899546	76753.8237018473	79472.476845131	68046.0716510761	74831.9579166547	92591.5015026843	59980.1724354979	76937.6359826397	1345352.96998626	160130.62893346	98902.2500417609	79179.4432988586	59929.0732440833	63708.1821047279	66226.2110636559	95397.2245776655	74453.9145831812	79180.5427583664	350650.831222359	65283.2238184322	67691.1893637267	193899.806274437	81935.093896097	284297.650343667	88154.5448799646	78007.0170288678	84882.6366820888	67137.9363666707	79344.4187937881	67464.6605373607	85719.446352536	76609.466023679	79896.3732997576	91792.8263265398	83355.8163930832	76143.0629721147	73441.6374448376	68877.1207249693
0.47_584.3585m/z	173864.475845932	130084.313474517	189805.531590874	169732.911816091	167186.625464936	183894.868611086	169314.786122893	163709.863207732	157881.520464065	158583.798700764	169072.480452269	77148.8106182958	106748.455272809	106854.302483609	100187.643155004	104133.585661412	79540.9117727746	77189.5398818968	113094.088724049	2071139.28347313	224602.157163075	96356.3185986899	112451.105232819	98879.731760826	77401.8289574348	91575.4209864001	90539.4466436377	104661.226431771	107536.442623444	464509.678404417	78055.2653563793	99466.8506862217	298112.972822961	105044.715180594	449039.416142516	103946.569315802	111158.954453255	107271.624265919	81615.0598830839	109088.106879963	104175.82168025	121662.868361505	103989.616285415	89083.384842885	96402.1047417694	121250.324287085	122581.939516759	119581.600069615	105134.966554063
0.47_584.7953m/z	534.068145752838	127.987028519969	34.987061511916	0	1049.16431945287	1246.90647136065	614.855417046466	331.84733319809	588.666778206299	600.259674072139	389.638153075964	0	0	398.817669243584	322.791076660026	734.239783729269	3193.42100807394	3457.05334184779	326.163421630749	9506.57869583638	0	290.959564209798	192.882910316938	479.207808747529	0	3523.98497009337	0	360.699334528912	0	1440.46427933626	233.946481576355	596.808553003636	559.453186032817	0.025933816974628	1239.94350379329	167.726637482015	268.404786290089	325.274854777303	125.559157283382	295.002594025587	369.719962647531	0	0	252.73548950874	0	379.938705445317	380.475677489777	453.370816401617	395.184280395321
0.47_589.3473m/z	8847.24029918552	6572.88186038255	13243.4710986656	8320.27862241315	10888.4071618058	9803.01111973782	8982.08382753889	8955.26014750826	10491.4594227499	9284.04050617398	9691.0793164696	3036.22242816193	5865.72810141517	6830.56374263651	5502.1992985873	5247.84101939799	3807.67783935238	1585.54447916367	6990.0880848429	127748.921476414	9056.80624495756	4652.17795894836	5732.50285615853	3969.60186378754	2642.79418945106	3020.77857225429	5018.14094917681	5102.18198960618	174.312052195523	29847.4205675068	4941.42971880725	6190.13959150371	25931.2768054428	5493.21639598973	34268.8848179137	5526.91264718984	7700.9414273036	8081.66356629757	3452.98259061418	7068.10675895964	4014.34543759053	10045.0477990186	7616.1819896395	4697.87785817081	4240.30124405456	7487.14432467866	5763.88702048725	7632.73436311535	5957.022378339
0.47_591.4235m/z	1315.94616117619	0	818.173896048196	1544.29498395191	1255.95558789687	159.430098151698	307.798593150163	361.393424384531	1059.18750776995	151.054400206222	396.828613282253	0	275.05458872343	0	122.666110834178	0	0	0	0	67.4663065186621	0	1.90548849785721	200.649818337094	229.335581517167	13249.7131662808	10.1830712564655	0.576935152591767	0	1250.71188089203	0	10.1701480543853	0	0	161.963399092992	1058.42245824367	86.2573732306957	133.979422693401	0	212.80378385162	361.471911013144	628.638214033372	912.03148325497	173.941880997243	17.3632487995979	572.087319094118	0	0	0	25.3506995628676
0.47_597.8597m/z	46817.1166915125	31235.9789428459	54668.1852326508	42093.3528637188	47379.6573243803	44477.6845702564	41688.2874922933	42840.7756246608	43000.0352698163	41777.0285061361	39694.3679765751	18530.2407979996	25204.8969810945	24844.4404374448	24394.6374587531	23998.8219350042	20582.6935877603	18889.7122242554	24543.7642411521	673097.763352411	54626.8174761787	21231.388321026	26446.446710311	21675.5626771389	21160.1737948766	22706.5292082029	23378.7403556538	26100.7774102509	26214.432717263	171859.209175577	18794.8667841219	23481.5833438946	104394.873870874	27661.9263313832	154702.417966844	23488.6701490892	25679.2394129717	26489.8246401543	20816.1143522654	23613.8210243215	25822.1324244946	27357.4984654514	27428.7278550763	24446.6705228657	22059.0135408481	27433.6535786619	29061.5870537657	26632.925444325	24784.1949254014
0.47_598.3616m/z	25767.1740324165	16780.2050781143	28073.0489080482	22363.7737138323	23659.638755901	24700.05020143	22466.1105812054	23729.6074992837	21944.033470976	21412.1534424037	22104.2979440926	9298.37111869589	13327.8733408279	13925.9841415689	12444.8377871925	14203.3696233791	10537.0515930772	10857.342529314	14166.5291293566	322218.947154124	28610.7175823274	13637.7261046538	16924.9712595632	11373.6514417317	12636.1484374938	10743.9509521577	12183.6397048329	14299.7474945459	14766.1775194807	81656.319091817	10214.4007927841	13059.3843689174	51691.9079249989	13714.4061969035	80198.4405969986	12038.24680803	14959.3679877208	15066.0619888173	12306.6044755956	12775.5027249372	13796.5070100473	16953.186920194	13534.2328751782	14423.4909006288	12464.3524720479	16123.1153407482	13308.2787731033	14121.8486910054	15305.4484060452
0.47_601.8640n	80171.6131794082	57386.5896320353	96592.8296875488	74310.5083418337	76320.9973071774	83119.400099728	74509.3418509516	74004.3598632219	70691.2697668067	72877.4604632303	74321.7267230628	38893.2607472873	43884.2006026604	48041.594824419	39017.1510739751	43803.245927336	42472.2257692056	33384.5164093062	46818.9028244174	1019901.4703499	103190.33586028	40861.8067926956	47647.5082491938	37729.1674163856	35698.4493456942	40963.1596069144	36308.1122613491	46086.7125599479	44476.3458835959	220159.699127738	35064.6603494805	38775.7017521737	138760.35534322	45556.367503418	212261.096458901	55875.3113799743	47384.9663378675	45288.323800103	37788.4902432258	44507.6829071694	40017.8687922691	52119.6510131297	45953.3444925762	41092.9855143803	42099.7514611811	49783.5661668126	44926.8422001321	44839.2918135832	43128.3462012251
0.47_606.3058m/z	1523.23443678928	2046.4545991589	3594.99206201903	2303.20623125866	2723.50688448119	2659.36426053748	3166.72637011073	1294.17670566809	1218.0825413344	2480.90221395066	628.233639416773	1488.62339093224	1289.64298558238	2276.20010552622	786.29743093931	1481.57242892328	5621.27395044221	4728.35205771125	1443.96286751748	22536.1716058137	567.618418227179	7539.50075006551	1427.55143522042	1005.1371688475	1385.89129814552	5790.17781119011	8083.92433885848	2680.43474625116	792.724972943939	10228.7121322631	3602.42554555139	1386.74106162521	2383.34825089894	1901.55803662589	4488.57364020527	860.241356396338	1631.10566723649	1489.62561926076	949.571676854724	2332.92021157623	973.766270203457	1275.10955864177	1996.18523727418	1744.09655173935	3806.66117087947	883.268832220215	547.591262818217	2112.0591238357	1851.30311865214
0.47_606.8100m/z	554.671936033755	112.690083478123	312.004150391002	583.029354639476	939.285369875206	570.042127186367	1625.07894897681	271.30520629826	589.389160156487	824.730926513245	376.684814452237	362.649368286582	611.678466798366	529.286972045879	0	569.406911221682	537.249069213513	222.719424190833	729.547996520786	12554.364410407	367.117402310475	797.145904540327	607.491394044052	138.080082104158	383.753351090147	0	379.754361379722	1027.78579711747	1536.59005257424	1261.65469924357	0	861.3528829508	1443.76870727097	543.723343967394	2403.92711984592	277.203521361925	297.238250733119	441.417049364027	0	1.7E-05	144.379214089606	1884.59307441585	639.526369428759	167.870819091396	404.467144420233	701.082427977362	786.347735962337	881.11892700149	414.11254882744
0.47_608.3140m/z	82084.5616320783	47335.1155243859	80344.6266854954	106120.192584177	103511.335057829	91292.4432566393	121354.947562601	126870.048725342	48630.718893834	53883.542239382	50303.1101827928	273751.827055505	17747.5825223864	23714.6892848043	48928.7532488561	18135.8954638102	41712.4355183434	19161.3832884856	71206.3101503742	94668.5137915558	658.592769420721	102453.459805489	23623.1979622233	19825.9152851554	18283.6518459801	145473.924927726	1435115.81387064	19881.8683246292	0	865295.422726839	396773.17159484	18615.7660303779	168632.602555993	45479.7492679193	105222.794340913	18331.4471419981	50443.1779218931	80234.2750075183	14683.1739631492	64318.5758171378	18903.8553884806	53384.6543204906	49156.0231918279	47145.8491366076	245045.864249893	62203.7244814576	55166.3418458472	62371.7404093723	20286.6454815982
0.47_611.3609m/z	15714.4191451834	16515.4015733262	19790.8950772689	16907.7922388127	19102.5564392911	22752.4510600377	23341.5301859697	24126.2661996824	27255.0219862597	17449.1383879249	14948.6418562472	30018.4274659392	6990.32969395481	8255.63802041105	10029.8223656668	7381.52707910642	19581.632162907	24263.4927860697	8720.86795891646	112555.435805811	15977.6766448175	13466.3988113051	7414.81350518893	6453.1355163245	17185.2702099953	7402.60461298597	8372.21578186173	6086.91727172486	900.75685466624	50682.9095773583	6486.63596406779	8309.74664926543	31778.8951171898	7909.72792355031	42033.5644704201	7580.34233553495	14597.166375426	19937.7006095599	19064.8914132736	10190.0049182966	6536.1350178718	9283.08266836931	12318.5037833844	17519.376877337	22081.7345934817	8368.36499203639	11014.4887849905	8196.84225792008	9381.87515396996
0.47_613.2687m/z	21225.4139103996	17423.5928270821	29451.5450433773	24187.9583113097	27110.8941697358	26117.7241310255	30001.7353302792	29283.4508886266	17951.3410503654	20061.2407013661	455.744400023406	54925.1951049971	1676.92907342711	798.006658979732	38.2514833138496	2315.05399792316	45498.6685238095	23294.3640449658	0	10678.2309517875	0	32476.2760945165	1045.36110426604	487.94189453017	35767.170040892	50616.7566092027	279486.980352825	508.57607178181	1057.84675961858	75813.2702601613	50512.0018282158	383.249806516263	41256.0837404229	1423.72896922135	17322.0485239082	374.119980528345	6855.40676011804	22454.5819569268	34198.3249766997	437.24193911671	1329.34955605475	1286.60341649426	9139.94869337711	21560.4589405258	51719.5100818855	0	252.690357314663	3827.07938013114	5576.61652075215
0.47_615.2150m/z	0	0	0	0	0	0	247.992320609585	0	0	0	0	0	0	0	0	0	0	0	0	0	0	0	0	0	0	0	2711.50718576344	0	0	0	0	0	0	0	0	0	0	0	0	0	0	0	0	181.789556899846	0	0	0	0	0
0.47_619.8724m/z	51337.9580078145	38696.4922507372	62758.3462222769	45894.3657324958	53880.6748658095	51189.0637433132	49331.0405745575	49540.0898407634	49575.0744692273	51639.5494662574	41424.5776569262	21170.7878459639	25088.2537273601	27647.9939647993	25056.7712764013	27097.5114889031	23212.6331304632	22547.8370445477	27541.3725286792	794531.700402012	61986.9910224274	25205.0106602586	31084.6083368718	24668.8775489601	25280.5088624196	26955.7448730468	25285.8208141644	28351.596990179	30907.2867112166	205388.024491051	23312.7750159929	28231.7414276489	124278.093765245	26499.4674765734	180427.302808205	26799.8723512097	29171.4827509758	29185.7335929373	24979.3515060001	27699.2914499246	27019.0403992021	30772.0929121909	29430.3603545761	26468.0050240694	25052.8777709781	31507.5110730819	29212.2088113989	28729.5681145823	28184.9523349891
0.47_621.8970m/z	4380.64947457331	3408.26688434236	11027.3768179588	5338.55538943641	7461.32115783189	5852.5514540769	5429.08963319239	6899.16738891674	5016.2509861215	4447.27547533794	3788.8691094149	7530.52202952075	837.62880187639	3041.05351458257	2937.26530291471	1181.11475138921	19552.1514946599	3156.07763671783	2803.59022559767	3103.11780564237	2671.10246289883	0	0	0	3634.07899765557	2311.13126845175	0	2853.33918497248	1433.05920199138	3603.08060357244	3878.19077460118	0	3560.02252874246	3491.27368263396	2578.0273563524	11156.1137769149	2222.45602943959	3148.12884521465	5038.8716317055	2476.29451124571	418.514602662271	880.918274567127	846.098972418229	1279.63276513466	3080.40661321991	2139.16901841104	2051.63687435775	0	2880.20262558074
0.47_622.2943m/z	9492.07327909328	6464.47721333362	10624.5248106585	8811.45137395949	11298.9084048324	7766.62241375942	11239.0291256413	9475.81831161682	7937.48169027572	6946.84296869768	134.275537795688	11148.1282619675	1860.09706235811	875.394500301988	0	939.74739074742	5196.94598910013	2033.50657971581	0	23543.9185467397	935.040536641865	34189.1572281079	165.352140764876	0	1918.00398930149	5742.8245418405	71804.8627714517	0	434.182829995731	82279.5027643059	28467.0796493268	0	6668.58082586613	331.105417685758	13227.6929033251	72.9774187814949	761.867530880987	5274.77011816363	704.655395506277	161.685662575842	411.700415925586	338.449726004205	5272.42602163788	13666.6679830732	27125.9789587878	52.170064924049	0.673702131533851	1320.96375599681	1728.44107672514
0.47_623.3745n	254188.678117915	183075.931975796	285376.000972193	242066.089522076	242851.723378121	281965.51761758	245745.921020154	246744.876680999	237502.468051459	236677.280159546	222751.655935981	119043.211612765	141350.848480624	149777.287565419	127369.839905231	138937.722425804	122697.89232443	118672.918104042	148559.307643518	2792989.39271628	269153.36551255	148378.123090563	144475.219529523	127653.210933728	115885.315879392	127601.543589765	131429.160888725	134080.200407398	131013.107176847	740805.034317112	112094.905304401	129276.072369831	456197.105294873	142647.106561554	672811.743186022	153022.462880453	153801.029983589	150005.507451331	119796.918080742	142548.496747282	135339.850684532	159306.336929948	143788.408233202	137509.767481288	132242.971991412	153317.574184671	141658.744659369	142882.677280549	138234.186797616
0.47_623.8771n	117592.720104251	82470.7127305117	136838.990011991	109073.280448786	113563.741771677	121734.974839295	120058.792887832	113047.528646498	102583.89815084	104527.859542559	100463.697096553	49301.8059082403	66580.1685391684	61906.1121789427	57826.0702591439	59891.9949223585	58819.0522654376	49581.6490714343	68859.5039288124	1547948.51136619	139066.456191887	57809.8112204245	62766.1724272281	58201.7408186504	51905.6355499128	57933.9106961805	55806.3450053685	61061.0803757816	58408.9846634619	352965.392201302	49242.1482410879	56967.3983649869	228091.976295287	65471.5282230741	336036.168718392	70564.6956527075	69035.0114900417	65728.4167084735	53928.331930271	63485.4115857166	61432.6264882813	71437.6061797681	63910.7536010692	57841.9977100375	59490.3044825248	71624.3911762839	62992.817571073	65670.1549719806	65094.3249802634
0.47_628.8192m/z	1025.94097900568	500.728512785164	758.324979765236	1504.98013305734	788.700083185218	451.517364296322	837.745300292272	266.999542235978	1192.98513794158	173.807944456665	209.489349311163	244.128947336339	1370.15128326659	645.586807251148	669.233352661068	0	673.292996494433	516.728042603615	1494.81959690986	14918.8646927325	1188.92134880644	379.790985107869	635.46205193307	329.586959838288	886.532720086406	1083.84029246926	887.096255976734	1100.38995554906	360.205935562757	2977.87042236624	673.815124510493	352.761672972655	2698.93475340736	729.056528617859	2128.52450530912	398.967977828548	565.762771355418	476.26932278074	976.600931389804	1120.02133454798	1046.42965698433	876.684024428535	1244.3086828163	547.348052977392	532.821548462805	677.07902129676	5.00700276260642	333.036125629696	392.661237790061
0.47_633.8731m/z	3812.48638439676	2215.05908358452	4056.79154177989	3893.70743085273	3817.41939645589	2608.19456032367	3037.90853152601	4528.15076126479	5262.4517298316	4729.05144060103	2983.12707058242	719.535809856276	4094.37696581847	1562.02694523415	2727.91976550238	947.216866884351	1310.6315866913	0	3505.71011472245	62698.7093999589	5806.01536472569	616.238475423427	3021.84794751664	1053.76234012597	814.323440913111	509.706477047852	1512.61243926157	2694.50968097682	5058.30248070081	15563.0937458477	823.516858400936	1735.36420999755	10604.773048448	1295.80603876836	11670.5869073583	3111.75981577093	2863.13169596014	2596.91139312555	1465.17567776946	3179.77017289601	2157.73766636912	3635.90678545913	2023.6636116229	1451.00344278467	1606.75678333114	3306.37819550497	2305.69117847906	1282.59392478193	2954.43946985922
0.47_635.8954n	3991.21414926908	3610.99885068103	6288.88339793037	3720.43722207315	6035.1143464992	5583.83501888342	3978.21349605046	4811.73246964153	5098.50497069554	3936.92805848439	1526.27628962923	1974.00335006537	2546.5649130986	2324.70138038444	0	0	0	0	3842.02394131247	65474.6485723743	3707.85003386768	1392.14766741347	1545.27767241503	1866.70288242976	504.961384747847	0	632.883789062957	4160.53113714277	0	15318.3599289441	1991.47380716564	2870.72252886978	12971.2633515764	2349.49084538366	20085.1966051692	2380.17202106943	1882.48541994706	8702.56147984689	1412.06948852404	4330.8908187522	2292.05236100834	1333.17995850127	3131.56884565928	1836.43210906724	2525.7314228086	4228.44241820269	3686.93091964994	4545.63601098322	2306.85830436808
0.47_641.8858m/z	59627.2620937097	41352.5335228966	67203.2590332457	56140.243089387	57758.7352322155	60500.0740966515	52855.1114502037	56897.1214836545	54298.6898192875	56945.0741528461	45882.8768033963	24786.928283662	32136.9205845298	32112.0732049901	30337.7963988671	28026.0576567113	26526.3418768941	25914.4704023685	31379.315231329	868433.268448868	65903.7061490988	26262.7845753004	34700.9464093735	25242.7864990527	26289.797607666	30369.0538073815	26286.444606868	30547.1006102345	33557.3484109389	242327.884521475	23861.7173835805	29535.4719616652	150926.395682803	27953.0883647126	220870.701052811	25936.0805435226	32394.7219707269	35313.0372098396	29608.379517047	29784.2444682449	28589.9263522455	34032.5690792369	35361.4386879662	29301.6680600562	29798.3053198066	33260.0883643591	32725.1637963556	30091.035358047	30137.949044424
0.47_642.3876m/z	29530.2210568458	22085.4760268252	35453.2882747637	29097.4867227181	29742.5301514398	31861.990898848	28020.3359954757	27582.4530572775	29118.8084887057	28010.2409267006	23334.9878414527	11394.8608674551	16212.8484083472	14335.780523175	14304.1934758865	15774.1237792526	14189.4926757622	14381.5633578661	17342.2014557548	454253.242459956	31249.6178362966	13847.8102766542	17597.852182026	12314.2028519234	13773.657760911	13073.5949021173	16026.6351393649	15333.8323237361	17439.4992910842	121836.957503751	12735.7066650286	13612.7032708183	73806.7313714639	16534.8223744985	117104.650177115	14582.1241138347	19230.9559397927	17104.2194116392	14589.2844157219	17299.3746337661	15254.127640507	16866.1498051222	17191.1823451639	15794.0177161113	16122.5948386933	15949.2903146317	16716.0804037476	17872.1039110277	16589.8566958067
0.47_644.7885m/z	167358.860339549	256117.576702375	118564.032427489	255840.334068112	250169.924171083	136454.507129205	313607.09005938	361094.805762927	243080.441678305	259685.182557231	0	27947.5798618595	12744.8076172297	0	17750.3691406274	43680.9494680122	0	108337.238194491	0	0	0	0	0	1720595.50147113	0	0	673328.101532595	0	0	1387326.35418872	1241946.99109388	0	0	0	0	0	207069.238949714	0	0	0	1037.48990064769	0	22090.9150390556	19589.1513672435	0	3596.67443464188	46121.969091399	45581.4264945417	98557.0903317553
0.47_645.3880n	370165.094365195	273171.765893824	416320.631875905	348186.298351973	352846.074770094	388977.48110309	351461.943533824	353600.625659615	343817.428080065	340572.809611655	285272.853357534	153793.754221238	193333.051584015	197838.853787755	177835.218964674	182579.727033108	161340.36780169	151589.372236711	202152.016672089	4414715.1999461	364441.025458828	173064.770465173	198349.636793457	174966.557785695	155464.319787337	164455.150675935	151319.991417041	188688.63164612	189920.554569262	1277397.47835379	143722.293119249	181488.235772641	783270.615947127	190888.139072348	1213453.95189431	199220.983714592	206246.999743703	197530.92883522	161957.316570068	194533.601510271	185211.015193028	220068.1841668	197460.286977291	177053.802177891	170885.850594959	210151.463790123	194419.423525232	201810.832551018	191636.580208793
0.47_645.8900n	160439.633561825	120947.432136475	185353.477449438	151245.432200635	155360.974820168	176881.036781858	164404.057887259	148985.683554614	145670.575897243	154071.993580271	134062.870209629	71583.5585453897	89308.478734398	90722.2873052332	78186.8580965837	79577.3658277675	68173.7281562769	67010.7216525571	92937.9500814357	2112941.28507402	174412.008716099	83082.8922362791	88053.578598089	71330.75229593	71641.8592751705	73599.244303455	69061.1316397032	86063.3222478936	85790.4405075655	524614.372446581	68200.48157585	81480.688931036	329346.031646451	82020.6705127984	496612.799386328	84348.8633383273	92474.1443443848	92024.0780069057	73919.3775661903	85375.6142315547	81766.5132866392	99335.2379516469	86945.8186103072	74691.6319811543	81315.2777017833	89826.9683021852	83731.4179381234	83264.1913989904	80674.8742774671
0.47_647.0248m/z	0	2050.49745202864	0	2339.88710932206	3152.16501068788	731.920683069162	2604.03116898849	4442.17372218759	3090.10191986568	5762.23272657974	888.601508464742	1128.33954945565	0	2049.81933593555	2984.96301269964	2465.73790981915	12558.7662853779	0	0	1105.34821858482	4250.5345369541	0	0	0	9705.10687895558	0	0	1539.22428724283	2817.04239094926	703.074552196833	7227.53432538416	3635.96386719948	12861.6072479088	6764.32709993543	0	262.089608645004	465.881004908101	940.674571857944	817.714935032952	0	1155.87489755238	830.170348151491	1842.68580450536	4230.35635637943	0	0	0	3472.06458901421	2395.01687574473
0.47_647.2157m/z	0	0	0	0	0	0	0	0	0	0	0.053944427006581	0	326.284682683992	0	0	0	23666.6784667334	0	0	0	0	0	0	0	0	19302.0172526814	0	0	0	0	0	14.2903364383824	0	0	0	0	0	0	0	0	0	0	0	0	0	0	0	0	0
0.47_649.9037m/z	0	0	0	0	0	0	0	0	0	0	0	0	0	0	0	0	0	0	0	0	0	0	0	0	0	0	0	0	0	0	0	0	0	0	0	0	0	0	0	0	0	0	0	0	0	0	0	0	0
0.47_650.3320m/z	3820.20726029551	927.019624410266	3771.02994748753	2969.8378216201	3607.52913730872	3644.67115903865	3395.55846752176	2135.00993762023	1384.02147478568	3315.43810520537	2568.11696301186	2323.63178730883	1677.853778307	1346.92250561292	2304.41318969708	2244.2303516789	3974.2528887139	2426.64710123015	1760.34924533263	33051.6022910815	3274.67545669394	5875.17919096799	2140.34698797282	905.319033897723	2270.69207177541	2380.23541653012	11876.7311842134	3572.96181676503	0	12398.6014950606	3895.57685901128	206.262078008061	5192.72842709566	1883.71786768267	12474.3278448305	802.605183778341	1853.89437808444	2536.06060357967	723.679339565218	1252.60328296994	1665.7428741604	3653.58922055073	3984.5667634472	2620.33913978473	2822.19365890597	2036.55140249689	659.607315064363	2925.91832270286	2634.87629318325
0.47_650.8335m/z	819.936828612572	237.723434448307	259.31007917275	2051.21155610505	0	2675.94432399208	1665.83799169102	995.882972719017	1112.73825755219	1110.00495910659	1418.73309326518	564.708526611883	1032.09355587747	971.583684287266	0	1435.82029528147	0	1107.52091468778	732.446322156487	20072.4009434255	609.735482985229	677.351780736721	2006.84751743793	0	625.53595636287	953.134779653432	636.512239866408	1249.17948021978	1353.20598346994	4072.28494262763	413.377319337347	905.467404643645	2960.97770811393	236.76114151486	4811.75535518687	864.984378563927	758.585987375961	1309.08123779128	625.864311831179	0	584.201771880063	791.41646362147	401.859666972418	729.804170012162	1284.20355224436	1047.19852069449	231.087003834861	814.351578556194	0
0.47_652.3408m/z	38910.6447254193	28244.6333150713	50375.9103531249	47193.537562582	50821.438175085	53840.4190821046	53448.9768624671	49594.7339637314	35724.9132913092	34183.6197371703	2989.71642777401	115288.193503029	5559.9905276726	1738.21322899266	1142.32487022016	3988.60703471296	80390.0565490712	66770.0279889144	1060.45631257306	31202.7973560169	3227.28699044809	48895.5541049001	509.922582666731	468.881002353019	73332.9292937326	97112.1348831461	449557.428904024	1572.07293227707	1938.47447626172	339685.807444151	114060.13313255	982.356323848845	91164.9690720378	1522.84514597789	34811.4648934026	2544.07627212963	2426.05153046322	36713.9631708355	66967.7393656879	2246.11923442704	1568.65332383599	2070.85173647482	11072.9091914983	47417.9316298609	137654.801321569	881.073601588266	628.608525292453	3533.35321990139	8939.47767588387
0.47_657.2975m/z	10515.2135787756	8671.07674874316	11429.5250004444	11475.8283526306	14562.7333204239	12058.7730230908	16262.975476377	12444.5987479278	9845.02082790237	12553.3233963752	523.651910774208	23721.5543017526	1566.68739048316	245.486152152341	0	1029.13602734053	26308.2611087849	20216.8506709958	0	4868.46984769066	336.806946557655	13091.3350152696	855.696982563856	229.43995328134	16358.0561417184	24039.4786725569	72465.6466799983	1293.52170284348	1052.77821232979	23208.365979556	14061.5381978497	181.585297625347	17320.9157065723	1328.02373692754	5267.818457336	279.669830034193	1092.29104438399	12888.9769917625	21111.5118286279	453.612629566619	0.00451477058778	642.937042234892	1019.59098926631	13758.6072235797	22569.9122090362	199.545936567934	644.52919740166	926.700183660269	1324.24112564055
0.47_658.9155m/z	0	0	0	0	0	0	0	0	0	0	0	0	0	0	0	0	0	0	0	881.989652898916	0	0	0	0	0	0	0	0	0	0	0	0	289.463966947162	0	402.29913330054	0	0	5825.82290568015	0	0	0	0	0	0	0	0	0	0	0
0.47_659.8350m/z	0	159.107264437634	730.650388636764	0	0	189.511915932325	26.7185004516823	1226.03905825941	0	1112.01824436111	0	0	0	366.9495536766	0	108.381021393153	0	0	0	689.916431111093	0	0	0	2769.47539491988	0	0	0	0	133.674899469085	1324.15722014161	2439.50884268737	277632.403033052	551.051028224916	0	1131.02936058454	0	239.234069814217	0	0	0	158.44297915597	0	0	0	0	0	10.137479160217	252.785129280447	312.304844187385
0.47_661.8152m/z	78424.1048443727	133956.365916192	52521.0681884687	131787.10569923	123507.371609429	66147.3023339938	172276.608275409	202426.53057495	123370.060642083	137508.568118306	425.642417490195	11078.183022343	6035.86710947424	317.347869586586	7001.06891855265	18304.4841105502	0	43826.3545243313	63.3534539783355	4054.47533009096	471.025801988139	588.656419514161	209.697053406863	991519.179489686	0	0	359929.286637262	377.112120215465	0	732809.144601033	690740.468992632	197.39767806172	1689.83583392871	494.899979860428	1339.48217434699	149.538947792753	106685.668488531	326.263671641297	0	0	279.965901559236	183.781072655779	9720.51301999813	8769.13183021252	0	1931.96692569827	18631.828419986	18049.0944916902	45179.3830398292
0.47_663.8989m/z	58067.304955964	38528.9830827503	69809.4838017207	51266.2894821957	56774.4958597652	60607.2095599606	55933.1193943456	50841.3899908543	56042.6795704111	54808.7002974482	41031.9353218272	20007.914346388	29140.3172921217	29829.2278637269	25861.1229065021	27147.7075565397	26969.6421132708	27778.0509821419	26303.7347544666	898534.586917521	55389.9153991006	29880.0294547919	26746.5087605282	25171.4678228639	25849.7116182444	27710.4094322068	20705.0607757461	27250.8214090852	28369.1305474948	261835.683368481	17290.2261644145	27234.2456694321	155357.851684574	26334.5246181983	233206.18031906	23735.9908429504	32458.2700811026	34320.9092876763	30244.2675638522	26746.7711614075	26064.1415613466	33788.1809877733	28898.0910645838	26985.5684411591	25572.58658629	29373.8741648743	29225.5975526272	29206.7476754729	27700.9253459764
0.47_667.4008n	478817.342311447	354180.891839271	567381.652600796	465544.87851988	464345.856990352	533678.270962809	478635.599177208	465156.726898016	455908.118379569	459273.277758544	320391.839719526	242474.201825662	219885.292090022	225794.080126283	196602.996418903	210141.238447873	198523.652135096	207066.027929535	222344.747716538	5088065.15645826	398343.3894531	791438.086700822	220515.639569665	188313.213236514	218617.475146215	237189.039392205	554871.457853971	209243.844963964	216252.327786044	2287939.47705731	253596.084408289	200497.031272133	911374.778953598	212202.641211509	1326430.18275199	224967.270074354	225494.546764088	272184.42146001	191885.445529597	217271.103664752	207627.995295314	238833.643510442	248722.76161651	422278.935300333	606678.542793463	224233.166509412	213604.99966497	225048.849128898	224729.991013909
0.47_667.9031n	201698.992316473	155026.172664653	239759.910606408	187583.482199447	191534.7416451	212060.568425813	198097.769463637	186253.930702936	190472.946028188	188192.042735501	157977.878389164	82431.4905351664	107759.503648498	110578.310525228	96641.8056229816	104623.244897567	88311.8357665848	81328.7275397594	111300.283643286	2685442.60796311	203236.067572742	102825.742674097	108627.403438928	89928.0782476265	83931.569447332	88393.1606600761	84270.6573457523	109136.920465234	106113.643811333	699014.188824951	78015.0909425285	92846.8020018836	438924.791690934	102145.247116859	658274.325239697	104074.67367051	107108.519632678	106983.900029917	92765.9563686581	106921.745749321	98599.2540491273	117425.414516838	106549.234938377	97391.2782205969	93984.5193715502	112532.046687476	103586.542983111	104940.513341886	107569.36627219
0.47_672.3889n	14752.6462939617	8045.04616990445	13711.6433441715	11222.3345763941	6880.71023439209	6984.055331375	6651.90068247135	11299.4591049635	10400.3266462932	10421.7692628818	6603.65211911406	2888.91261873229	3867.74642819158	6088.43550313033	4130.41921775693	4333.16472384575	4390.79067937098	2684.29043953492	5245.45188618805	102205.535151554	6923.26103061234	5638.83875070712	9868.71923627667	3164.58053418843	4286.11138159191	4770.24278759006	3761.32565556429	5461.66923849781	465.534179687074	46643.7091352399	4375.05681395744	4741.16886034394	32374.136196599	4042.59141346937	44561.5829089793	5231.47986516546	2511.69706874188	5792.12221044257	6529.89753495078	5889.63558811511	5091.73619022937	6448.98115151487	6552.66749458381	4175.47517131824	4842.24731743587	5213.36991215058	4000.41475748913	7042.68886132937	4741.57236982358
0.47_672.8383m/z	1068.84381103406	347.851297945095	1664.29272037999	1100.55474408306	1345.06912190876	1257.66770970849	304.416285344078	660.532685124652	445.214513966628	314.19549020943	0	497.135147095297	346.091522216306	566.093953453678	0	62.3898060587857	0	1200.22227478033	512.449081421703	16600.0721098413	0	951.92802702943	0	1171.94056701586	0	1890.89659693801	439.598388672219	456.655929565687	672.813829556858	2816.44397558742	0	4495.94903406893	3894.39349365656	1036.52160253474	6169.39979220491	920.8289256569	251.058702093998	1572.53687768494	251.51507568397	1462.13350483431	532.90155792204	492.695318447045	1332.82931518731	0	357.242996216097	1143.2523860128	631.484793058001	0	1153.41679382278
0.47_678.9276m/z	0	0	0	0	0	0	0	878.920220571186	0	0	0	0	0	0	0	0	0	0	0	3024.27741611468	0	0	0	0	0	0	0	0	0	1066.75952214953	0	0	1343.45900777534	0	3318.34141884803	0	0	0	0	252.125358101638	0	0	0	0	0	0	155.896513037654	0	0
0.47_680.3726m/z	6930.75245864455	2327.80772636737	5637.52161409909	7647.22869291211	6827.94666054432	6410.89447719599	7459.01581549668	8374.96011424748	2705.30961332675	2711.62007585354	642.238445085055	2685.31732765638	476.849473149461	346.417230428786	0	940.121856259996	748.467191069587	428.158911385665	116.271170419869	12772.2193181062	516.565662458341	60387.4890244147	475.681437084304	12.8897309287934	1591.30155750805	1153.29918530993	33781.2082388144	237.591431795932	527.044443402671	68802.4027447362	4124.75398453434	0	7303.87096635349	889.870078096997	9902.93756468188	189.112294900438	811.992313960082	925.205039840916	1313.79817888659	437.779639648288	85.2430945559188	167.807489423072	1128.25447152008	3947.57942355592	12750.010364354	0	17.7593961878671	677.089797588972	914.289477240714
0.47_680.9294m/z	0	0	0	0	0	0	0	0	0	0	0	0	0	0	0	0	0	0	0	0	0	0	0	0	0	0	0	0	0	0	0	0	0	0	0	0	0	3847.23410152324	0	0	0	0	0	0	0	0	0	0	0
0.47_682.7451m/z	3761.58617801224	3849.3789062622	0	3290.92391752705	2601.48573265799	2077.54418561259	4854.04957685378	5399.30536239638	1920.16156133416	3875.89779315786	0	0	0	0	0	875.525979546812	0	0	0	853.564780749989	0	0	0	64161.6197612471	0	0	31380.2695311207	0	0	51269.8064731838	35330.4141543189	0	0	0	1603.39477822273	0	5484.68676758788	0	0	0	0	0	740.169858370345	0	0	0	0	758.490328053494	1522.64690968389
0.47_685.9123m/z	51258.9844058248	35664.8291690075	63201.7553022646	55421.6845377672	52405.2782480175	55583.3082601798	51840.8100948321	53340.6500805019	51291.8549607442	51224.6352538706	34392.4661578228	20943.1678114142	24083.2425990894	25185.6223052537	22978.8711886791	23840.3926655639	21915.7626830483	23731.5985529852	25640.4987371601	850798.011864342	50409.9392788534	25253.7497388355	27572.5383083686	20307.5752685617	24475.6965069435	23781.3298029599	24013.697036946	25307.5494059748	25536.1374542182	261709.773626778	21736.6482364155	22935.7924468968	147675.126552063	26182.1651077213	223161.784230275	23736.0789088447	29273.2906517518	28971.8654304381	25389.001946326	24000.6775917731	23042.6270821159	29698.5675048888	27183.158179719	28339.4059054118	24140.6643728576	27735.471254641	27209.2925144866	26109.3951640576	26167.1393726203
0.47_686.4141m/z	29266.2384580987	20584.6614347736	34054.8293999444	28313.8840771274	28564.8270329921	29386.3362350963	26259.0385741856	28663.114257869	30682.4948222817	26312.0659179311	22260.4200439596	11390.6909179872	14822.8005771686	15585.4659423949	13497.810854683	13565.5404015084	12610.1540541289	12815.1335449238	16616.3526016024	462546.537698126	26341.5851624993	14428.1325696619	14717.1512407252	11777.1956176552	12529.2158203082	12267.2339319125	14202.3729433005	14768.0031333727	16462.8644918961	143118.140085451	10051.8339843582	13538.6325263712	80412.8337939813	15467.1409369431	118044.924933339	13461.8625807912	14914.2117979608	14721.2932809409	15071.3044566606	16013.311737358	12747.3134168787	15375.2025307475	14929.8358125571	13262.0550891634	13798.059570318	16427.2901522751	16744.9553222494	15385.9154441695	14424.0764929407
0.47_689.4142n	437033.644206997	330044.846001695	507762.895475008	409324.109299462	418690.261300005	469550.492967791	426986.613706472	426500.700097604	421923.911581237	423471.839084564	322577.330650618	180967.566439737	228041.097792191	225384.838158695	205069.799333197	213111.357568081	194081.282035584	175638.2172347	223533.354057332	5566615.83200358	396019.319803368	212102.953494994	226063.562155233	195463.300400422	186508.3461417	196774.865108661	183935.526658957	217031.006727879	225119.111947353	1655356.9685381	174947.706465338	197160.346933659	1015131.85586823	213906.007387415	1538447.23412018	223564.450593331	224669.978755962	227822.148122329	196434.630649769	223459.963006416	213036.823953876	243833.808170372	235232.906449909	208576.398310489	203010.378165726	233787.724801882	216487.697326241	230639.746624542	219181.778630524
0.47_689.8465m/z	44787.0404238336	42496.1390900644	35136.0353676917	57892.5874524102	62923.7589650323	49941.4227440401	66632.4823558054	67759.9255973217	41483.5557941788	39744.5371093798	0	2453.73520395723	2386.80578612744	0	2861.04020745626	7603.88036002695	0	19594.0839843755	0	0	0	0	0	727045.153807945	0	0	243741.273744075	0	0	472525.813414769	262419.500578961	0	18.9924267355594	0	72.5189981119125	0	116754.408691318	0	0	0	0	0	3751.23413086738	2004.07539688489	0	1028.79783035114	26272.2815819718	5297.23266600019	21993.5298724008
0.47_689.9162n	234892.038913409	170156.897776987	272605.028740288	216493.771445241	219371.365752411	249968.558594084	223727.718723537	228419.494900829	219637.623088064	220972.482690243	170014.378783605	96384.6454784512	116769.784316224	117845.788497694	105149.334258817	110809.292616422	103160.35593262	92972.3568575612	122979.606734587	3096419.61331653	217263.427443824	108408.809527751	116869.297550532	102894.624157946	100924.053864028	103907.025932049	101246.823256273	114463.731431296	117446.509961725	875231.077126433	87781.435237079	105854.959891128	537205.074109309	108829.034194974	812891.164614579	113110.563326466	122629.629038958	117524.88161194	105324.244913272	114741.869646464	109528.293891219	130876.487834065	120203.303356116	111672.022627241	108769.732238631	126042.060310823	109899.580963245	117870.777445686	110587.568358472
0.47_692.2386m/z	0	0	0	0	0	0	0	0	0	0	0	28109.8901977448	13640.4525649614	0	0	0	0	0	0	0	0	0	0	0	0	1.88908046200105	0	0	0	0	0	0	0	0	0	0	319.530685424264	0	0	0	0	0	0	0	0	0	0	0	0
0.47_693.2221m/z	3901.21948586384	455.012311817112	2467.3060763481	4887.72142908582	7940.05078524892	1793.21925346164	7648.35143797492	8339.2443202606	1366.21822134739	865.151571316172	541.443948907747	2297.39794298395	2307.66592398493	0	0	0	26473.2048552837	4536.89415764683	0	1800.87322402745	438.757155044036	0	0	0	50.5310442228367	126.796698930965	16242.5698756489	0	0	0	0	0	280.685028076801	0	606.005981446025	0	0	0	0	0	0	0	0	0	0	0	0	0	0
0.47_694.8532m/z	783.433810592358	1521.43337049299	771.991707048226	0	1288.00494385006	0	904.826995849736	721.199157716413	632.615364699592	0	750.94278791232	0	0	0	321.24824229218	566.238708495532	0	0	0	18747.3966689132	378.816387215378	1203.19904641392	769.178889430313	286.467486936414	0	0	697.651428221321	361.449645996512	1080.89826919186	5593.91991434939	380.484530503893	937.170912276892	2630.40893553954	55.3720762953719	5841.66551624774	466.334745337976	0	411.870956421532	495.539698612076	304.608116479802	586.241394043671	0	1066.93615237518	454.162713800492	0	299.867122333969	59.6426414939281	227.271957397663	658.773651125064
0.47_696.3987n	424012.967485724	290416.373873947	486173.29400303	400639.767061901	397475.652168521	450174.71005288	409933.68795956	404205.527479605	377134.49051188	390979.351916524	232506.772349698	253614.345197651	159466.257471832	163033.009804519	142980.759066053	155687.601641369	394662.254219047	312351.52065242	163214.041848826	4934525.12174592	273379.213420959	176796.110053045	167173.271496707	136914.486886432	439474.352091372	351866.55116153	164719.37050222	161320.354725574	164042.633724468	1846540.85681946	134538.48384416	149886.867100573	1182236.90730903	158067.475885423	1622799.06515753	155905.246868673	168062.302395151	218676.405033942	543153.901195647	161631.299154651	147606.552605629	181958.921762367	174251.784685462	247222.700836741	341448.802853754	173321.641653839	151310.938872416	170095.843619938	164789.137233163
0.47_696.9052m/z	22189.7980186222	13919.8275125958	17779.9298620002	22860.0116870893	16547.1215601751	21272.2873016015	20392.3922922368	17223.4710345997	15511.7916438432	10964.0108600341	14779.6338257845	5268.64603705736	11049.6581092271	10526.3730356465	9819.35897685198	9746.57315223437	6683.87106668782	5310.53873567919	14491.1116507601	250182.4416302	19625.8652135847	10371.2922175966	15193.6524444057	7312.77702070016	1879.75222469682	6589.39268313327	5450.39891825525	13525.0318464025	10727.7180526762	41773.0671059264	6918.30994460527	7551.20074743582	41073.9589629188	12671.3550540982	84488.0016405526	9113.82865596032	11589.8229342958	11677.336116365	6510.87675260624	11083.9902961376	9177.0044255507	13290.4589621315	14316.7198978102	11178.6037784517	6232.13454525302	12967.5534509761	11254.9575770737	13764.9102092444	11169.2562588297
0.47_699.4124m/z	8533.50022368551	4862.54355095456	6906.14312606788	5266.82467142901	6777.81919970021	4370.95574205878	3844.66555396417	5661.68327698752	5789.01778118945	4888.57137144354	2671.10444020713	964.312594973102	2144.82109409507	3146.15603532305	2077.32171835037	3402.26998854349	3402.71124528199	2723.46019119249	5214.71541220507	57290.3548978256	4148.879229957	3704.37458036928	4508.45370072055	2521.30814345492	3166.26662192054	2165.79811368882	1782.23217625594	3560.10347279766	128.481587986286	19581.1801389407	1206.10702602128	1542.00785464831	17635.2675925816	1426.97704813231	27578.3130783787	2627.05926399068	1562.46742059109	4798.3379111874	2377.37351103497	3802.63253953307	2762.43433650862	3019.10848265981	5708.96194429123	4028.20557675968	2622.26492609998	3623.17966953736	3294.21603913043	2504.5639345479	3776.28213022984
0.47_700.9318m/z	0	0	0	0	0	0	340.524400157435	580.60664182707	582.93536587637	0	0	0	0	0	0	0	0	0	0	6451.83560393651	2034.15900206004	0	0	0	0	0	0	0	0	12521.4509247828	0	0	3523.33809036009	0	6366.95611488836	0	0	0	0	0	0	0	0	0	0	0	0	0	0
0.47_704.8492m/z	1178.15916492957	1286.17446852174	211.328348120234	1039.5641552729	1256.54876838256	343.330656411184	1489.72332241002	2704.93602967644	1288.49325684474	537.092699482069	75.8549697094112	0	0	136.818288280409	0	0	0	0	0	0	161.902728349698	16.4556382710821	268.209689122943	20964.3985595127	0	0	3294.68528146577	0	0	15133.9489211866	10226.255409893	0	231.79483754848	0	576.078274387546	0.810070073684061	1281.52995201284	0	0	0	0	0	330.416465956986	0	0	285.98467024228	306.629347087866	0	0
0.47_707.9256m/z	42241.9204765311	31152.4539757976	50140.3717382669	45326.5554776116	46038.2836157851	40995.8796098044	46648.1817119999	44076.1206054202	45348.6453613674	45603.0094720832	29905.7187327326	17871.2575338362	17843.5025313465	22125.13375985	14723.5247359611	16266.9921883335	18216.3873224152	19506.6782877752	20471.1041497025	748158.853618275	38742.2668682696	18383.7973374525	23061.7795986723	15286.9431625039	20070.2155393397	16808.5042025362	18144.5632907294	19676.2642440786	22729.433587353	244523.064684082	15883.4002689773	21233.5054872573	136699.333740097	19658.7748654888	204326.53564958	19695.7689407523	22532.5337409556	23669.4948827253	22655.4626557668	19167.8250797943	17873.1679150068	22112.5700212458	24585.0817776808	19997.3878140323	14787.5850686816	22993.4228843321	21814.5117595009	23164.0552545553	20341.8893020526
0.47_708.4277m/z	30584.1332092665	20345.3014341802	36644.1370240682	25210.1961646987	27421.2051365168	26343.2613383582	31560.5390624765	31728.6146896106	27635.8525390875	30948.0680971385	19462.421233013	11908.3663288782	12542.2331955799	15068.156768039	12700.0710799807	11896.5518471431	12427.7543945511	11718.2634277285	11953.1804353569	475580.299168301	23699.3030443357	10997.1443554043	14617.8792640019	11309.2326165608	13491.271444735	11307.3994502808	11298.3446888099	13197.4033960428	14298.8400161091	177179.854683089	8431.52200282967	11402.0232485122	100399.880404816	13499.9880371027	150150.164620781	13279.0619904841	12466.684814457	13393.7382812576	13750.7591400311	11808.2819026141	11889.1975090566	15376.9352737838	13920.036361561	13211.9745622713	12059.3251953247	14173.4292461189	13292.1133863044	13402.6889625917	14696.7643034406
0.47_711.4272n	473392.816501657	351310.332663626	544163.765665895	448767.484515757	445931.142702763	507881.128857382	463119.488297605	463643.272080285	445526.249251454	452070.950294981	311941.821765194	197392.793165357	227499.068997719	227398.904642109	205891.284080608	212037.70526704	208595.222645654	188282.176099437	224173.125187407	5920285.97906928	389917.105138109	396121.580292064	228307.315991971	197335.19751288	199700.627850706	207458.789128836	266314.553070113	219195.747276088	221572.819930422	2146608.33825967	194649.484127228	204832.141310529	1125183.68341552	214365.571929457	1698650.26318594	222596.739412631	231035.212988418	233400.65018661	195073.465059642	228362.94480776	208475.893398286	241730.067406843	234875.919432856	247544.274709793	303486.545501186	234780.220052714	213940.140963309	229637.881882293	219878.623319309
0.47_711.9294n	245033.247505508	174839.12545584	284323.427245973	230996.717890683	233085.747279027	258146.820616259	237572.891811277	232633.88946721	229092.215266779	227101.31844698	165473.356096791	98789.4861343241	120166.891172116	118543.304493997	105313.298443985	111094.774749802	105906.502684921	94444.5156250416	118469.754591395	3309826.12668638	211832.809709134	110916.779907064	123386.102594652	98925.1508088251	100056.769798523	104165.216420581	101940.43529244	118707.108374667	119721.578962846	1012269.19625068	95322.6301993544	105651.096257502	613813.030678308	110783.33606388	918624.182397492	112114.514518919	120266.828618208	119240.587807092	105412.718774338	116646.854949275	109206.48892059	131942.47286144	119427.170632349	108580.91264532	109309.118744059	126346.561438093	111148.890643876	119128.814195194	119030.156322663
0.47_718.9185m/z	17581.9371957916	9354.58830086479	13591.0310835787	20090.7836771393	18253.5858827869	18663.6873573526	11996.1591626163	17588.2468667008	9430.67198436909	13666.4979741972	12856.9879395111	3681.13704554115	8328.48553745268	9176.26101783676	7810.26343109095	4694.32673089839	6140.23574640057	4808.73342961511	10818.5567110827	222059.337235927	18206.2251328472	7592.91119017984	11491.812554689	8422.66733245583	6561.14636996393	6366.30279743568	6612.11636425586	8721.70713298205	6704.03087513166	45706.1205821472	5353.47647204176	4456.38798384042	41077.1060486512	8212.73284526391	86551.4656983641	7694.61833819217	10860.3282398518	7222.71200287134	6286.05288183363	9848.10094645868	6297.81342981564	10118.6855966197	9720.06095446631	5826.26961205366	7453.15844727031	11798.8863944808	9187.00220443877	10936.4757756293	10131.0550199027
0.47_729.9390m/z	34364.8576260687	23720.238756398	42129.0613694259	36121.5782161368	35042.0007751559	35870.0978773992	32309.5337131781	35441.1892074401	33981.5144069236	31606.2019508774	23762.8420378647	14215.7911235794	16385.6770420948	17177.2945479474	11759.4258236091	15189.0252065584	15935.3058822883	14113.4146491017	15962.8011052645	597888.938481375	28105.6256546165	14473.6337926369	18166.1292128477	12997.8924774392	15871.0367413925	11092.9485929667	12261.1113345434	17237.6585836637	16609.649728788	204705.401547337	13025.9683736686	17261.9200555432	116100.981545761	16020.3787754672	174008.948849237	13998.9727803664	15790.0594456076	17601.579363057	14807.4461670148	16208.6445574472	13508.2468408679	16743.307739249	16537.8828346053	17978.5567216569	13668.2300009858	16743.3531634469	15734.4318875526	16517.21543814	15734.1119123899
0.47_730.4409m/z	21055.6647597369	13309.3211506016	21486.4145507541	20272.1186724735	20129.077933324	21503.3745117119	20301.4409179926	19998.8032226549	21315.7000732515	16382.882610771	13548.0840092816	8341.740561088	7648.03591263491	9600.07126653543	7860.36230468075	9238.00097655853	10097.1743628896	8935.05244462215	10605.2307162364	338106.896232696	18213.3137981892	7934.07018134089	10962.0022278359	6927.91624732331	9609.68696833432	9530.58715444573	10152.02546436	9599.7864902077	9435.50623205924	112597.98160773	7348.55562301954	8803.07501678219	66089.3278028084	9157.64453126178	102427.81035678	8732.19666448311	9329.51932608526	10637.276367183	9333.05279057373	8330.00134275865	7561.85197158199	11373.3919168259	8343.15205442275	10701.4843749992	7066.19812390568	10386.362841811	8625.58618090368	11219.515623922	10163.9824431682
0.47_733.4408n	418655.435340806	301951.467748838	483956.581712346	394988.425594149	402034.259541264	448258.806446244	417181.171809557	416378.41127981	386753.442819506	399259.17790232	271254.29963615	157045.061491164	188639.231850405	191988.681814384	171123.752203915	182697.5596605	179622.504048318	158294.801778666	195063.917018801	5539102.08422143	320771.187467116	185208.155055288	192559.14141936	166210.112166227	166747.45729667	176404.400938925	175584.648093231	191355.477476383	263723.340185485	1883130.73957936	151505.68933242	169750.215629318	1113024.18398294	188091.213133522	1702227.48358798	185900.502039744	196582.311254028	195904.972245501	173463.865388548	188414.811967845	182831.145823157	207009.427883152	202854.338726712	184310.749253299	178050.359742239	201114.355578127	183901.969270231	199946.933453635	184806.387214677
0.47_733.9426n	227838.339522365	175903.950292468	271090.245654692	221162.06905875	223761.854806515	242658.792322963	231693.940843302	227670.728293019	219607.757780323	219405.592740671	149643.926587215	89958.8621826532	103929.867251946	109933.459235392	96102.3414295823	102404.823421871	101610.646803739	88630.3608550202	107767.299408102	3263986.18317139	186953.964885074	101154.159982205	107399.659689665	92839.3896270809	97347.9234089995	96658.9082249227	93761.1483318415	107089.163772911	102117.417035778	1076618.06204466	82792.7126992145	96948.9333590463	630096.814086493	102757.96510821	963291.194630928	102085.678628972	111075.728484758	112310.771767146	95610.7096169438	102644.814454616	98494.2873226737	111300.269227161	103896.49789148	99877.5718942116	100048.90004909	106777.007050174	102348.421016759	108691.522788379	105612.291910518
0.47_738.3732m/z	3368.00108312038	2083.80561219288	2204.7197125425	37.1018896203034	2783.86198554526	2107.33601390656	0	891.3140782839	849.140306793189	2571.05878385891	734.898992574905	600.550567626133	1170.64803000948	1387.27013006343	372.241100873755	2090.66303554673	1175.79676925683	0	251.06762341401	39104.9386891884	1184.70458295317	2439.60070746997	1959.41667632134	1558.64140978729	1008.89510723609	0	2940.50716727836	1116.94094850568	1577.32631018968	10956.354175472	659.297634939848	851.215674037581	9040.43188549397	157.457653255336	16377.2020873907	1839.89802677778	523.306400841346	113.539758930702	1208.92441105514	1205.40761041985	742.281849878778	96.3248477398034	1861.33842210942	7.8426565353358	0	858.43719482449	0	493.494678995728	1978.24455623997
0.47_740.9329m/z	12826.9366677848	11481.0844776632	13445.2769015691	9546.75120280262	12564.1279546686	12448.2324174649	13345.3080718241	14524.8205589318	12512.6821426974	10796.0834321261	9193.0305390959	5945.74442322499	6541.03791032537	5668.2862621656	8349.40278846729	6757.45848938091	6108.20840397493	0	7289.07663699163	180124.53476553	11767.1406915968	3510.49967002441	8347.42369874382	5021.74421935723	6806.26471527268	4815.82972571389	5599.09200120477	6883.48679698893	5147.12893607782	39015.3795917082	3620.9015023079	3699.71717321049	37041.8019054069	3671.50576558976	71072.5122183702	5517.09064317494	5549.83131236109	6813.17188430857	3434.73159294668	6644.86180586222	3412.52560559145	8128.45856499888	6099.14710727278	4881.85047724736	6322.46508789474	3617.78393296889	4181.79425362184	8620.33305075765	6308.83950524011
0.47_755.9562n	194582.87988421	145080.646878748	228753.919708556	189075.778838828	195243.413585452	217819.282877462	202030.845619494	204728.715794112	189463.697953527	187627.630073276	119382.0898633	74854.3396978787	87013.5912561158	88204.1795681371	77889.7165838102	79842.3690665043	86681.8235783851	76236.2426532944	89658.8339782241	2887605.10496251	148664.149898737	86431.6595873924	86778.7612159312	73645.6659479519	80898.1051063627	78575.8235931624	78733.8022082356	88626.3501683278	91012.6175163099	1019322.25182459	65704.7152533632	76960.2740189373	580768.445166588	86480.8345529645	918752.237308818	79581.9349642374	84780.4315766671	91587.1869387399	82846.0016481145	81543.4381501021	81541.1880230499	91229.0183146942	91899.3406814076	83735.9401322024	81338.1603181058	93066.3920537538	78471.8134474601	88750.5048627982	84250.5448045749
0.47_762.9459m/z	7414.07052813842	5571.71326563896	9056.41922855696	8777.39065488952	9698.63640141625	10957.6003511508	8506.89440526021	9994.98718127727	6050.01553388379	5867.83659450631	4043.50552343573	4411.91088471131	4624.43735339342	4080.26903372954	4079.87936894781	2662.29235993323	3390.92073610011	1517.47254211832	7174.25347742616	132458.887845147	9306.06055038579	3802.54029442288	3793.39990958674	2083.31777900332	4326.4734229087	3118.78881564265	540.848297118437	6372.30195481716	5387.49444048188	32168.1791160916	1630.27993140078	2013.11451436961	32976.0968336825	4698.10105573174	58415.3909663768	3030.14582188127	3741.12993420622	5093.86808745511	5100.69486683022	5792.24911186744	4064.21173831381	5454.02015545616	5359.14362957348	3659.27100975326	4708.40306819258	6528.0801877277	2431.43595662932	5061.29538131734	4066.00023168418
0.47_763.4449m/z	24691.4539647169	9057.30424399035	17390.7935491603	23640.6154170684	20227.7782634315	24654.0354031603	26894.8760694053	14092.1677737575	13864.1931012569	9363.22923567493	9910.18254533107	2481.43883392635	5082.52758547793	6680.06325413917	4704.66575645097	3570.55835203764	12045.1160333529	9226.24236300092	6491.2449756258	122151.918887951	11240.1494982412	3484.85949113472	8131.10244176481	3835.39846222699	7736.35150449853	3546.91838552898	5185.4041503469	5013.38810542556	990690.836931895	48744.8866690627	4104.87351816381	3284.91930395413	40102.7116060218	6761.28239939365	64457.2704799286	7212.51700079244	4755.15116223154	6663.41577522656	10792.5183042943	6524.50910181295	2198.55943063556	6711.26957501127	7941.34782166207	6775.326811245	2090.54165694636	7616.47793851876	6066.91647470898	6281.16132619308	8612.27357430785
0.47_784.9593m/z	7148.67928671304	4328.549572932	6571.83347044964	5859.14977462188	7498.19774500899	4935.19950353678	3682.27281296238	8530.12853343718	7514.1078744185	5459.9443354993	5175.9230491364	0	998.14214341907	2712.49588109497	847.818385480629	940.720096171108	1807.36044680261	3023.24075920059	3167.71455347094	77613.426808358	6252.67604669153	3579.70565350426	5032.13029708846	2698.91065159195	832.323749076392	1270.80588954256	469.849421671815	2192.19434372774	4156.45639585052	26694.2651796055	2039.65100616702	1413.77441406121	22751.3548576914	0	43354.2586083881	0	0	1690.75329590074	3314.22606081297	2190.70168303131	2408.62694884843	3594.15059276649	3908.06421394136	1212.75671601006	3788.22760046037	5314.80629134046	1532.69855649691	3370.29484114725	3601.39374631919
0.47_794.4438m/z	0	460.681760420318	0	0	0	0	1115.52024650071	0	0	0	0	0	0	0	0	0	0	0	0	28202.2569514922	0	0	0	0	0	0	0	0	0	47323.3168229401	0	0	12095.1732761992	0	14219.3495010499	0	0	485.959582689093	0	0	0	0	0	0	0	0	0	0	0
0.47_797.5001m/z	7083.99888611413	4061.67369130357	9961.23865306364	4845.60448436074	2420.02664121366	4726.67391102822	4286.11342360989	7316.82490659544	6797.86793737464	5417.71275067706	757.754548616697	896.116569152841	0	1105.44346240091	0	757.468040297079	630.84121124839	0	255.435110420019	26789.5436313251	1106.4714240052	1363.0033682002	578.812755773185	0	0	641.536340499402	1118.08910973532	368.320998078863	744.136781558187	11508.9847881021	664.930310563958	317.160111575798	8865.3440921068	95.6669888435328	11333.0510756781	399.29122332332	0	0	111.619841767326	61.2464417467763	828.670303808467	1.96748061295629	545.846184747614	1788.15512777534	494.030395002982	0	0	0	0
0.47_798.4748m/z	6867.68474911055	2728.32306686282	11175.3056930929	3475.37300412498	2369.49590972495	3600.327873444	2127.00871002191	6402.54177824495	5937.21146289665	6863.73210700021	1445.90832996903	0	0	547.052566908226	0	1283.82506041737	0	0	541.561870973369	26279.6753784277	0	54373.8873443465	612.579888337008	4.80556953845653	0	2003.30224609019	12186.1152431763	1352.26617138721	890.130584606401	109718.517891356	4002.36102962023	497.883407358493	9112.26942680306	618.399570328014	6600.32130873781	1041.63300818785	0	0	0	0	3.72136696025492	0	1324.27617783304	8218.34204513836	12233.8632812607	0	0	0	0
0.47_806.9716m/z	2778.71797738446	1806.82506088788	4922.4058277277	3024.13272534888	3859.14076360086	2215.06665039028	3684.53184353996	5684.98418328966	853.782881729745	0	892.055906520548	1219.14155101673	0	1148.78620738346	908.628167527146	1226.22479247992	928.981425802657	0	1549.43575805915	54973.3679947071	2665.26892853194	1329.66565405552	0	1019.55920832621	0	1255.22601238429	274.229782898293	0	0	15758.3908080948	0	0	16316.3050979319	0	33762.1886919447	1314.98394759408	0	2259.43870861547	1661.12720937025	2424.05783584606	0	2744.27544888943	673.251789341432	820.952155570509	0	0	0	1661.01463116923	1693.18608168769
0.47_807.4697m/z	5322.93088403375	22.6016220778767	3894.2242695517	7739.21133856157	6736.3450996693	7298.51715641479	3549.63215041874	5109.73839168242	1690.38292813079	1707.32814016084	3799.87590601484	1202.07803974288	999.934389337376	1322.01504516802	1205.89538323029	804.608245849383	6271.79561763149	4463.99003734536	1879.31360650821	62853.5100962294	5831.36577258672	4213.33117233895	1111.85391998476	648.638001950839	4437.14359320216	1811.15178856473	2674.42448266572	1863.87329530348	1218.04578179869	23185.463701465	2592.58004760576	1133.73262499579	22143.6693088266	3171.48453596584	37261.715576694	699.136789761391	840.560457559272	4459.67761868019	6502.24656283547	2515.92995836705	1456.82481142016	2432.51334700057	1685.00897216874	4271.72155453234	2489.04772545379	1514.04280086604	3090.88213898437	2954.87015512453	1015.62802722806
0.47_828.9879m/z	3427.59300847827	1947.65303164591	0	3142.90952825724	0	1196.37859303928	3023.09511586728	781.836146055458	0	0	0	0	551.704704232737	1366.77790732307	0	0	0	0	1132.80123270693	20972.7839279052	641.165967364207	0	1818.43483528577	0	0	0	0	0	0	14111.6051285072	0	819.585642035067	10834.0571344194	0	17100.2297171583	559.283240967163	0	992.980285645375	0	0	544.621185209661	0	1167.17369305924	0	746.596117539982	0	0	624.345825194669	0
0.47_835.9051m/z	1329.9728968397	1031.24007868704	0	0	0	1288.57164472204	3521.94689941433	3249.27001952738	1893.24899545348	1285.68039292533	0	0	0	0	0	0	0	0	0	0	0	0	0	0	463295.935840231	0	0	0	0	0	0	0	0	0	312.969452298904	0	0	0	0	0	0	0	0	0	0	0	0	0	0
0.47_838.4710m/z	0	0	619.004522827446	0	0	0	0	0	0	0	0	0	0	0	0	0	0	0	0	8063.36449443427	190.224599252944	0	0	0	0	0	0	0	0	24826.3492007266	0	0	5530.46386719441	0	3014.03785445975	0	0	0	0	0	0	0	0	0	0	0	0	0	0
0.47_851.0016m/z	0	586.946812886486	0	0	0	0	0	858.405810601024	0	0	0	0	0	0	0	0	0	0	0	8922.76787504918	0	0	0	0	0	0	0	0	0	7366.1570389672	0	0	0	0	15493.5264900894	0	0	0	0	0	0	644.285563258943	0	0	0	0	0	0	0
0.47_851.4956m/z	648.486145019367	0	1619.78699542697	1768.58973486591	5021.53065228729	1085.99355269513	531.706288559591	0	0	921.968937777281	0	3329.11731554509	0	0	580.204345702885	0	4643.97341559902	2295.42312808106	675.247479949189	30026.3032635691	0	0	464.964903380502	422.829467773922	2521.09775612745	0	0	1109.6925964369	0	13713.5529580241	0	0	8976.14356303201	0	21722.6989845927	0	0	868.041320800908	0	873.544647217273	1028.42322365781	0	0	0	998.64713701751	0	0	1207.6596649756	912.790283203077
0.47_852.9322m/z	0	0	0	0	641.643659986418	0	0	0	0	547.476933437063	0	0	0	0	0	0	0	0	0	0	0	0	0	0	177380.573068308	0	0	0	0	0	0	0	0	0	0	0	0	0	0	0	0	0	0	0	0	0	0	0	0
0.47_886.5301m/z	3245.19651848522	2045.36282080341	2706.62506615225	818.17271198201	822.995278073635	1213.58749509825	869.338313638158	2068.24115734889	1711.88900441039	0	970.015162313234	0	0	0	0	0	0	0	0	34351.7134583248	2476.28452421202	5232.90087676612	0	778.051782851923	0	0	0	799.286668588264	0	16671.7780594044	868.022790561035	0	5864.27424767372	0	5117.52641414436	538.422580943643	0	0	0	0	0	728.396953855233	1571.28666798627	0	0	516.979167242158	0	0	1542.8432545291
0.47_930.5547m/z	0	0	692.479142733963	0	0	0	632.067690052365	2941.36520674046	1731.52521523793	2539.49119970711	0	0	0	0	0	257.297355387227	0	0	0	62174.8886455326	3975.88056740312	3683.37963274288	0	0	0	0	0	970.148344123414	191.396991010699	17609.0807075727	553.253201871435	950.069922383138	5520.66649774987	0	5584.69632797223	0	0	0	0	0	0	0	1249.659232783	0	0	0	0	0	818.15999755328
0.47_960.6005m/z	3815.29633804464	1669.48243672165	7671.66380114695	5192.33513027036	6480.53773166116	4632.17730862727	3114.64163403551	5602.60086287386	940.166135157792	4739.25857658534	0	38695.9511929697	0	47.7280635892505	0	0	120780.973730456	6888.95864840231	0	2356.26679007618	47.9094574388835	2539.87366184262	0	0	38467.7994965743	12785.2570836918	1069.17939737915	529.205064851414	0	4466.4798762638	0	0	19910.7492789756	0	2156.99949113531	4346.45207423729	200.14528064357	2474.55970704608	54223.3755051009	86.647641231048	0	0	0	3982.71717222014	17129.5858711582	0	0	21.3333478017199	0
0.47_973.5727n	8434.94273786188	5312.87708671326	9958.79633052716	10668.6873588689	8526.3275844498	12326.9871905003	9159.81920805124	5918.61471878263	8829.74644557822	8254.38936624088	5462.56853605535	1621.45533175499	6397.2184382493	0	5883.21550967832	3067.90229500503	1376.56187977951	0	4619.44774705929	241014.807976586	12876.0331139628	876.581166037067	2444.82151345989	1333.79445002482	3712.38002546831	1245.25569193273	2828.99759815113	4886.74518270589	4491.87674379158	71961.7483559056	2697.72702026178	2627.38613774551	56140.5829867514	7885.87797825111	70839.6783616658	2900.90682718929	5215.0772660987	0	2182.77612304617	3620.34307861489	1078.59695406532	4992.58637035938	6121.9072157241	1407.69434390941	5694.04988929346	6553.9133765548	5678.34392031254	3330.75181428165	3395.44837199661
0.47_1004.6282m/z	2618.47699222827	91.5093047980462	2902.72508053108	0	1740.93304487284	1404.07626391249	1746.28107088721	766.455172098532	0	534.324672861563	143.027472476882	21843.7211427646	0	0	0	0	65519.272151914	605.061714169947	0	410.713392737953	0	1037.60614321921	0	0	15242.9454836497	5554.97584528924	0	0.001645064937339	0	4545.80158717589	0	0	9530.25352561941	0	41.2892815828671	1293.45144739326	0	0	20223.1064138984	0	0	0	0	1470.53474806836	8930.66184563815	0	0	396.756955926147	0
0.47_1017.5979n	5229.10527451216	4252.72847459624	5423.86405405056	0	4211.1172484539	6692.62520954845	3871.33044434002	3954.35707142616	5608.10690450783	4103.71968753506	3737.62622291272	2548.48453651645	1836.47649480419	452.976962550272	0	0	2085.43625319759	1629.81019142758	1431.00715460072	243038.926962921	6794.21561474687	3407.31697672135	1201.29227588687	0	3984.28099401197	1699.41204834011	905.731263549088	0	707.09549465152	47779.5479187386	2469.44279227254	1877.5078101637	34821.5519096237	2740.27824904208	53616.9386150728	1369.41059415979	244.574996283332	0	1543.52807617043	1061.84888069986	1360.24965797132	2204.85182432597	3488.13332010627	0	1852.73452643561	3158.4488993275	1230.14714940187	4166.99046132633	0
0.47_1045.6144m/z	0	0	1909.27401017481	0	0	0	0	0	0	1001.36658090009	0	0	0	0	0	579.884855397937	0	0	0	47620.0262360171	0	0	0	0	0	0	0	0	0	10183.8056773949	0	0	5712.21357176619	0	8345.24489321573	0	0	0	665.059319783843	764.946908470608	0	0	0	0	0	0	0	0	506.732195011852
0.47_1048.6530m/z	0	0	3057.37076306513	0	0	0	0	1158.52594915858	0	0	0	6838.64306640702	0	0	0	0	35259.2380779165	0	0	0	0	0	0	0	4276.83825144715	0	0	0	0	764.01485663555	0	0	4570.71567585083	0	116.942167670136	0	0	0	5734.37571732501	0	0	0	0	0	3773.42076526282	0	0	0	0
0.47_1061.6313n	6029.29472552592	2388.11429022453	5311.56415748335	4960.2100642536	4409.93402069375	6977.91537676091	10631.2376566404	5722.7999901405	3490.61150555952	5579.21279697211	3046.14697659266	2757.25093603027	0	1876.36828593561	2946.80599948259	1778.85719380978	2811.43870151834	0	1974.77839262972	239288.10104146	8889.58315553373	2493.1836610335	0	0	3193.63601481521	2688.07507372249	1929.70483089337	2404.40069879203	930.26456184411	41447.3769560845	2616.8869235786	1706.44898248634	26971.9175840018	1615.00249728786	38232.3709786607	1438.44093350138	1868.26199501357	0	3258.39175692557	1522.81254479473	2659.6896519906	2405.45197319323	1749.43649523551	2623.07875357484	2632.3472459237	1765.12331383291	1649.66003826094	922.200031950223	0
0.47_1089.6368m/z	0	614.459957506954	0	0	0	0	0	0	0	0	0	0	0	0	0	0	0	0	464.950830361649	41901.0375822538	0	0	0	0	0	0	0	0	0	10767.8024279766	0	0	1698.89694402129	0	9500.91599592558	0	0	0	0	0	399.209530526728	0	0	0	0	0	0	0	0
0.47_1092.6821m/z	0	0	1005.67882616425	0	0	0	0	0	576.1100046975	0	0	3001.24987794265	0	0	0	0	19939.1491565843	0	0	0	0	0	0	0	1841.45841872988	0	0	0	0	0	0	0	0	0	72.3786602259277	0	0	0	0	0	0	0	0	0	894.342869515543	0	0	0	0
0.47_1106.6589m/z	2586.08189145936	2461.01500798997	7515.2530004199	4099.966137002	7031.19948289339	4481.96044921654	6346.49326817904	8022.0349407926	5274.21541708981	6619.38159406903	4196.53069829455	2107.69812037873	2800.48830035045	2986.49713610972	1615.42407374699	0	0	3623.63047803438	1380.19713370349	268833.387231751	8717.89808060052	0	3783.12339857449	1601.26525440992	2600.19589254542	1682.81056163897	2907.97568858119	2941.78411684417	3510.97103804219	40762.238005127	0	2218.75567215602	23729.0692503238	1987.06898406276	37865.1215934365	1620.51822752493	1907.60583982294	0	1702.44951969738	2477.50784534866	1660.71666337969	2908.24928039917	1785.07819915602	1900.43212032918	788.854587490709	0	1661.28938280073	550.086153462327	1666.33226438124
0.47_1133.6658m/z	0	0	0	0	0	0	566.482030117841	0	0	0	0	0	0	0	0	0	0	0	0	32472.7978197216	0	0	0	0	0	0	0	0	0	3095.54777128346	0	0	1705.26611821465	0	2039.86435060548	0	0	0	0	0	0	0	0	0	0	0	0	0	0
0.47_1136.7089m/z	0	0	0	0	0	0	0	0	0	741.388173629614	0	0	0	0	0	0	3952.58191259012	0	0	0	0	0	0	0	0	0	0	0	0	0	0	0	0	0	0	0	0	0	0	0	0	0	0	0	0	0	0	0	0
0.47_1150.6860m/z	4545.92912348771	3416.54221602432	5580.32983400173	7279.60975996601	9244.29292092702	8978.21496963046	11330.8766118864	8092.13633324807	6159.67253356217	7234.87172556876	3679.77401593457	1443.92310170868	1545.66449298503	2833.16982081195	0	1873.71705994548	4324.31733898328	2579.76806507434	4013.43927234362	272204.466546669	8136.03911827232	1392.67734534778	1975.5429390861	0	4440.31970070123	3277.01270773414	4128.62551570622	3811.58567507204	1426.86947454648	47977.8500658566	0	2403.52956961619	30734.1312118422	1481.31671911416	41993.6911716776	1847.55989046661	416.786560943994	2110.76996200149	3685.11812153315	2336.06095136668	2134.2060351943	3161.7415923576	2189.26784221816	1991.54044514358	757.962954653842	1948.52366426403	1197.69850566049	4481.66778911641	4321.61513992926
0.47_1194.7115m/z	5533.21972245939	2536.60521675011	3892.29288603336	6427.73554620282	7398.95281328412	4967.57041501789	5179.0454555137	5803.46342112387	8274.80993790934	9948.61921703094	0	1434.29127623092	0	1727.45564123447	1131.27846654337	1492.31564144864	2497.32154386764	2906.20763898032	2571.61132000299	290262.240491099	7037.66311163801	1914.42385941286	2727.86869173895	1077.45497281312	3229.14877218149	1564.91547443474	0	3976.95111854495	1604.57000948322	48032.1237651373	2706.92769435661	1980.38016456469	32805.7536743344	1822.57651729152	40044.0688043581	1507.34563559646	0	3583.9039336614	2844.07370692543	0	1407.90256744181	1306.14893339778	3197.220590265	1899.16996157166	1106.86152964971	2592.31460151188	0	1661.92936656343	1848.46942041021
0.47_1199.6680m/z	0	1540.08392876528	1538.32324668546	2695.16961064469	958.567199708311	2139.22370893759	774.65249042055	1568.91726472143	0	717.417715902899	1477.13424452712	0	0	1230.6699817371	0	0	0	0	0	100126.643066398	1239.21349396069	0	0	0	0	0	937.569155963416	1264.16490235793	0	6585.39045747519	0	0	4113.91706790504	0	8322.61543974979	0	1099.22145785513	655.219875515842	656.189990130961	0	0	0	905.061021555504	831.098369983385	0	0	573.063761600316	586.12388033208	1158.01160330286
0.47_1224.7630m/z	0	0	0	0	0	0	0	0	0	0	0	0	0	0	0	0	1278.70063873613	0	0	0	0	0	0	0	0	0	0	0	0	0	0	0	0	0	0	0	0	0	0	0	0	0	0	0	0	0	0	0	0
0.47_1238.7380m/z	4747.3527983659	3047.74743651827	9527.36612289899	8459.15598510384	10356.0845266287	4007.28936135905	8455.5720128624	9599.20042555168	7209.91335078302	6438.84651117713	0	0	2819.48612579151	2138.60670586998	0	2185.82538382176	3139.47460937807	1147.69126699473	1827.45753010932	255020.124225038	4701.05506594592	3095.68272638578	0	1844.04785156289	4295.99292427821	2596.20912854071	0	4963.58649155126	2874.94653643323	42901.5798161466	685.994773498691	3164.39664123901	32180.4788934512	2920.12459317529	38791.3049025641	1411.36757901072	2256.65113371834	2548.86484887437	0	1764.04677905044	2884.17387067939	3025.63352820878	3802.39466343471	3677.83777135768	645.79422292169	3274.27038322454	640.404709524649	2898.02189387401	3565.42259909528
0.47_1243.6939m/z	0	0	0	1910.76757196158	0	2113.09879179868	0	0	1344.62367130745	0	1237.35721603266	771.793674783832	1042.64135732217	0	982.858288064915	0	0	0	0	89403.1191573267	2266.06694632811	0	791.403637894435	0	0	916.295878583752	0	0	0	7138.30581035242	0	0	6284.11000094078	0	8845.03398811394	0	0	0	0	878.394979637806	0	0	0	0	0	1330.84057873459	0	880.953522157716	0
0.47_1282.7646m/z	4187.46331655648	2177.3766098352	4776.60443029074	3605.33200791952	6291.88138607659	4917.24892830088	8027.89090735685	4741.9869407026	4003.02160851839	4747.91384996067	0	1121.63953759048	0	1051.23838999037	0	0	3611.44121221832	1672.84967372778	0	217806.614135571	5921.30703645237	1560.21804306717	1668.55553409816	0	2349.38605326605	1661.05946315387	1945.80148404314	0	1394.68217399856	29346.1580605644	0	0	27866.5438914007	0	33197.3839184857	0	0	2813.8645127876	0	0	1086.18355515783	2002.31178982531	1736.71674119478	2344.51503767403	905.245828484712	888.256575503391	760.387694623457	0	0
0.47_1287.7176m/z	1733.74893422263	0	1475.3224194867	0	0	0	0	1913.82821826818	0	0	0	0	0	0	0	0	0	0	0	77653.6871606965	0	0	0	0	0	0	0	0	0	6937.7375877212	0	0	1424.99588884763	564.47105928158	5792.54895039474	0	0	0	0	0	0	0	0	0	0	0	0	0	0
0.47_1326.7882m/z	2171.70626504781	1954.63050750682	0	4391.94784773842	4371.15805614787	2553.30166848558	3620.75515406064	1812.63127685234	2601.53740734529	3567.06311856683	598.428621921488	0	1323.85454688583	0	0	0	2210.60721323426	0	1297.04339736887	167792.989013499	908.878579848777	0	0	0	688.012438148381	1306.41514392157	1884.57989236518	1993.11451880071	1342.21911712602	25921.9476400676	1046.5027303568	0	20523.5826324251	639.771257237777	21699.7597197817	0	0	822.760379692725	0	0	0	0	0	631.699606054975	553.059839840894	1215.01098632836	0	0	419.063698126784
0.47_1331.7465m/z	0	0	958.402520731903	0	0	1269.63619490645	0	0	0	478.953414988006	0	0	0	0	0	0	789.296473690509	820.983408188636	0	44251.0380859265	521.063215135115	0	0	0	0	0	0	805.018155360039	0	1448.84831475998	0	0	1900.51661463025	0	5130.24195065422	0	963.094450735451	0	0	0	0	601.886962083919	0	0	0	0	435.974805303092	0	0
0.47_1370.8142m/z	0	0	2208.0867919922	767.210899697615	870.955124194132	0	901.323672856897	4631.50137513048	1243.30112276203	1728.82409772117	0	0	0	1064.77115625615	0	871.698781510797	0	0	0	129560.448638907	0	0	453.513286548645	0	0	0	1383.79220694486	0	0	15152.1830238057	943.126531161065	0	10405.5660816438	1362.43645729096	14355.2614026439	0	0	0	0	0	0	883.854550150581	0	797.784203745972	0	0	0	0	0
0.47_1375.7678m/z	564.534989278792	0	924.471139182791	0	0	0	0	0	0	0	0	0	0	0	0	0	0	0	0	50937.946777383	0	0	0	0	0	0	0	0	0	3086.29039698122	0	0	3552.00482852081	0	6756.07517576935	0	0	0	0	0	0	0	0	0	0	0	0	0	0
0.47_1414.8375m/z	599.428433852055	0	375.830146449677	1257.77329039264	1329.47971725562	793.010948316007	1032.43269320216	0	0	0	0	0	0	0	0	0	0	0	0	79576.0187123396	1033.49216525023	0	0	0	0	0	0	0	0	13377.1769409964	0	0	7489.45658223725	0	11986.915971657	0	0	0	372.936552530967	0	0	0	0	0	0	0	0	369.796118463679	0
0.47_1458.8618m/z	0	0	0	0	0	0	0	0	0	518.037242975147	0	0	0	0	0	0	0	0	0	57673.3073537996	0	0	0	0	0	0	0	0	0	5992.0699415171	0	0	1710.01226679221	0	6394.36233168538	0	0	0	0	0	0	0	0	0	0	0	0	0	0
0.47_1502.8905m/z	0	0	0	0	0	0	0	0	0	0	0	0	0	0	0	0	0	0	0	26908.9965301475	0	0	0	0	0	0	0	0	0	3254.39781648516	0	0	0	0	819.121948241045	0	0	0	0	0	0	0	0	0	0	0	0	0	0
0.48_86.0957m/z	311.921761844043	0	0	193.128349757406	0	0	0	0	0	0	217.229155481565	0	0	107.488307807886	298.435815099977	518.910034180704	0	0	318.415893555312	0	0	0	270.135737692329	86.5412510261709	0	16.2176409403282	0	223.336189269925	164.961517333939	0	0	0	257.113555907884	235.31656516258	0	31.2937373608775	678.713996886961	0	0	497.749534389622	0.000554020245453	802.065314687838	143.231029093066	0	0	466.830135100215	0	588.125997149843	0
0.48_130.0497m/z	8652.06250446031	10508.8886974532	4810.16046217539	11724.1454505746	11277.124702448	7877.70071746243	11624.9918454774	17684.5986899204	6374.14898843405	5715.8445899844	9747.46968159643	10196.9361043027	7150.69558875349	12204.1028323395	11964.0443604791	19945.0817594245	9390.26420890291	5706.18812765906	18045.6296996459	4359.24665138006	14603.3955407294	6587.71212162945	9345.58635792945	4694.30389627889	11109.5224578155	5217.71616993973	10820.6348794511	15991.7042230451	11620.4250521929	4070.40390132624	4005.6773814235	3962.34014190695	8635.27036514881	16425.8184053101	4464.85548767546	4513.33978427332	4952.42673196392	12621.0324340345	4751.76316066252	11039.294386553	5947.71292437122	5511.48910366972	4809.26637706763	16871.6171377469	3715.71729690799	18954.6147551037	7558.9017956791	21013.3383268588	14317.25625648
0.48_137.9882m/z	1575.20140597221	1427.88171387022	211.036660133541	1030.13306116946	1379.9374999986	705.824978040622	2194.39721228765	2479.51896230036	536.612113256626	1074.34378822222	946.935424805017	1486.93872070549	670.757202149325	1056.20305450296	2076.83248996223	1255.43267635536	3093.35457816991	527.196151568109	950.102279662031	0	2161.50729017634	210.692762465103	288.087211919442	306.697610010756	2061.60664761341	482.877441405105	1590.87857626577	1056.96780512623	0	0	2449.75573730881	2000.6829498788	5095.81567383001	2814.68284891795	1020.99910178088	930.814392655818	79.0069745813989	393.154657773045	994.006189148765	1029.96372700333	723.930908203375	1800.42744152905	608.403796520446	2334.77709961046	0	259.585312029888	271.65104440402	2635.62917943105	1294.00891113115
0.48_157.1702m/z	140174.45065261	31881.9020453141	153307.345158413	103417.045656761	87245.077582335	76038.5439261167	101900.992503045	53000.3165018274	122642.122181664	48368.7853232209	338422.120455664	25636.1124362408	206812.898989579	283268.581716411	303901.060786477	235814.3829832	27524.5508624528	60689.7717802498	266278.336786405	172319.627059768	376317.040604464	77923.2245629482	316361.06420004	291785.772453485	16544.2699644726	31774.3172057458	58102.4173659289	114821.682670767	226848.085268627	36008.7810029707	95451.790585394	296847.603419899	50110.4130611924	237452.795805099	165787.38498358	124119.751548832	205926.180999091	135826.073754644	20242.6040436835	229206.295069604	272495.686976518	500580.119622114	200270.076742001	126817.710031853	36231.6842963946	391132.112615234	188369.863248682	254584.243735848	88848.6680900002
0.48_175.1188m/z	14835.4537551164	8621.70832596839	12170.8515418789	14562.727766802	13018.2157977563	11321.385122062	13760.3151975024	12415.5134870156	10926.2265140717	9750.73511523642	14346.8741243452	14605.8312204106	21879.5476103688	28788.7283636558	16177.8781628626	9993.86189505875	21256.4132547212	15102.2390289193	10744.2940353898	5804.81789071191	12279.3247583525	12874.0941706935	11545.8760830005	6240.57882216142	8937.04421196682	8419.75217038111	15230.0432846054	13324.80919979	20093.6098258073	7903.10548125575	9223.5585585041	5756.83958437557	13157.5038929505	17084.6061004584	10976.3566328891	7126.4253835771	8065.60029219599	12821.3941682967	6181.62410494932	10433.3185278641	6804.24740138499	12191.3398158739	12609.988786839	14548.4250649614	8222.89074590981	11338.3391929858	9192.21369385916	14546.3073479341	20293.9573839118
0.48_196.1182m/z	160011.582496787	148316.906623719	101687.38722691	214562.896589578	195684.163445747	138629.532152545	191193.476748572	264090.665148705	125993.392958369	125257.48588042	3727.50597496387	25704.6107299397	30438.9125142996	3328.71665682398	32836.7769074791	58431.6010843299	2759.87357535159	76500.2890858764	2704.43764248393	2222.32484222399	4486.56109564206	2994.56505629939	2747.51162681977	1159340.89229396	1812.45806039473	2123.09028561132	685131.603922422	2202.88037667404	5115.67426766609	538106.00336991	602246.522795699	370183.660589464	2004.79709178459	8703.2671594306	6843.61204030526	2761.66715991183	257630.390257178	3566.34894869047	6270.94188550297	2707.69556051728	6297.29895036466	4077.81527703084	31704.5116832124	25841.7261272045	3479.86255190499	21662.3998080303	98927.4672208283	65910.1609696524	124636.954659432
0.48_199.1261m/z	5335.21960588158	1305.71787724141	4616.44934648654	3963.15074619095	4082.08251869996	3844.18282699671	4187.95676911682	2644.5417484089	2019.72638404532	2114.62711464582	3335.35237713919	4826.74256639428	2444.32496268512	2432.5102207773	1240.91316277996	2347.89811860797	5591.29257017446	6382.67839922765	2673.75395621454	2047.30902331108	2517.17491596676	4260.68796297446	2865.19865470715	2087.42564107004	7547.66325080936	5583.83411419669	3550.94054550914	2519.3638743534	4168.04077758279	3327.58627022349	1946.05053844247	1189.52421232774	5896.49168830013	2479.76047609354	2268.01821739427	1880.59318619782	3219.35497412328	3802.69792526586	9941.36545155806	2488.83548075278	1772.30076831342	4592.08938195429	1946.64978670005	5318.05261097797	6831.75241869185	2512.65963374903	2569.93083701738	2243.42642385988	2322.19715602089
0.48_202.1198m/z	3863.34811815978	2095.19203331834	3042.21642814459	2517.69214181699	2436.72257510223	3044.26741274702	3015.45710675103	1971.63147551309	1915.85277348785	1172.78743551418	3874.87636953939	1562.14730526041	2603.49922438451	4123.18281257898	2039.23921366927	5514.35080461033	1546.05604832678	594.223023717389	3353.11913896575	1639.50514725061	2396.55224113944	8835.37233893731	3226.18693206282	1943.5801727532	617.168411628039	1413.58088137613	6405.4647822139	2824.3505805649	5949.06856809748	1696.98153405146	2254.08482245553	1890.86783676967	1036.91798149813	3998.58902774694	1858.74933804564	2242.14244747278	2814.3639139998	1609.81930923397	756.450811848108	3850.36811149027	1435.90189407115	5551.05675774441	3066.10959469954	2316.59431686081	865.966229370421	3790.16712489624	1798.37525229635	4745.98846386531	4463.34883918
0.48_215.1317m/z	149273.537191964	102039.990689724	140318.815036974	124705.17714924	132214.531867004	152907.261518788	132828.741806317	120035.671660299	142895.652586053	124798.697876267	135493.389344748	118434.343227782	176066.327112365	141028.160888153	174749.690523724	53096.797573651	115651.520200308	119703.249101174	63268.9561622626	47171.2976360592	118936.937104073	182215.163530422	109886.665356547	57110.0305129206	56767.7670598163	137124.349741783	274353.904808293	205493.680607724	142508.523609298	85667.8383729258	139929.601743009	44788.0824090778	165867.685349257	134919.273292696	122760.861437222	108813.348280542	114611.172574414	62294.3639542132	46603.5589710356	131618.491314475	42423.7966322856	88960.3346746391	147341.109645031	51326.7074004246	143172.606672834	79982.5423523144	185272.699642031	70316.3538180231	142688.679625653
0.48_217.0961n	10950.954378368	8174.02620807181	10774.4669483815	8171.75346106444	9644.93266394337	7182.3078805195	12161.2053827552	8586.76193973727	11515.6014811476	8687.22817560929	5726.01657738343	3170.59271331332	5831.45470794165	6679.69881248245	4380.40136170462	11423.3203396766	2158.46765179192	4251.07023054417	3119.05257753596	1090.84877915953	7436.0748817394	3739.89914345534	4260.49828424929	157886.334380859	1792.79838800791	2104.80698964361	31341.4421394177	5176.92984646034	3159.2195973585	20615.6745030393	59476.7368127863	29492.5223546541	3255.88305391505	5286.84200721313	2416.52940599471	2090.80317815924	29230.7771556237	2616.67359082808	6114.14619752674	3250.86358356141	3340.78668910125	6041.59970263907	6838.91460128514	4696.58021947492	1098.82014278956	6361.35272429954	12544.0047481439	6432.42133290597	10251.6108509178
0.48_221.6414m/z	0	0	0	86.7829515317017	0	0	0	0	0	333.443339796744	0	713.887235839811	0	0	0	0	1246.92956542602	689.193823318524	0	0	0	0	0	0	1495.89709472822	782.74017334185	0	0	0	0	0	0	901.926225854175	0	0	0	0	328.810089110376	2125.47546386701	0	0	0	0	0	1284.91051128655	0	0	0	0
0.48_241.7056m/z	0	0	0	0	0	0	0	0	0	0	0	0	0	0	1711.43792454382	0	0	0	0	10405.7579345848	0	0	0	0	0	0	0	0	6964.42501137713	0	0	0	0	0	0	0	0	0	0	0	0	0	0	0	0	0	0	1540.71315890039	0
0.48_243.6535m/z	1040.7827509555	228.344146728949	1222.8827043792	893.362258910734	520.623382568338	643.675080919551	777.103533922691	646.60170371038	670.447157865148	354.542852989024	147.71804793028	1265.54163069149	213.537577802427	0	86.4772567750057	208.731903883929	1842.63072967269	1399.32787051772	182.726333617928	265.486877441399	461.613315869764	462.840082293948	137.771296200977	0	2403.30852508004	2183.49985617923	922.47844684123	411.296461394024	202.251861571684	1007.05208176768	257.163677215629	253.230250688455	1230.78661634269	347.589992130923	554.652725219574	145.035917019229	95.6879272459217	718.276610115029	4225.08332773398	0	182.816326001621	586.379869783738	407.282414813433	1188.44637211995	1339.65749752253	335.707273737071	159.945129341625	171.826864020862	0
0.48_251.6660m/z	2032.33283714752	714.145643814629	2206.21146648732	1369.68607289213	1592.37322724362	1556.04235839815	1762.87652588098	1301.63163597416	1112.24230957212	1172.03681165796	0	2721.7163691123	0	0	0	0	6408.80911254301	3385.06530761509	0	0	0	2313.42150878947	0	0	6289.74731445435	3197.26937008236	1114.46577977067	0	0	2885.7411369459	556.23865116833	0	2865.83691406427	0	613.557189940789	0	0	1820.77011004907	7630.85703932642	0	0	0	0	2779.91828368202	5097.00637072096	0	0	0	0
0.48_254.1425m/z	7506.58205586327	3798.34768631573	7000.83364151806	6400.84614731605	5210.35389846788	5810.46457731442	5110.24854238883	5357.97954927601	5236.43159555433	3615.27551735323	8355.03480732972	3564.35763690638	5263.60065894409	5488.85856717893	3069.94581125767	5801.77853567611	6943.59255516613	5830.65820233215	5900.72985151714	5112.46633588546	6867.39353588549	6124.56644824673	5971.7421663621	2461.18607652315	6209.62201712464	4258.83066843151	6632.92684207702	6928.35614431895	10316.2525968807	4134.30463440253	4187.34061162726	3819.91329462433	5716.83624427126	3455.40070924838	5047.6537336776	4726.3439119867	4379.45902226522	6787.68252914964	6457.79212193388	5972.49077429519	4069.82281705865	5330.70707912092	5872.98528995436	8360.35642463549	6260.52952839517	5624.42864622933	4234.3093867007	6518.87079991572	6503.88948525522
0.48_256.1496m/z	7747.53962046886	5041.83633300517	3306.37465622207	8999.67524763317	3798.33521272591	10895.54344912	6636.92114298189	5225.18181463405	6536.75693709475	3632.81838640005	23016.8916426722	2418.2974957832	11394.9021938311	6542.77365123857	12125.4290958993	4614.30975642168	2737.18322886729	2953.06789644722	26821.7761118955	2323.40943917743	26135.1786710569	3473.70083982247	31309.5588370591	6443.52281223323	882.954718978119	3360.46921773945	7142.48701172915	22954.4866917078	13216.7694685968	2026.99963805328	6942.47121258414	2935.65252818137	710.486166218013	8510.95113989905	3006.38055664755	3362.71541788973	5586.94872048128	3524.51711631814	1753.06829196257	5527.58938738699	6076.48859607151	4946.01321512683	4071.70703839063	2316.40698547858	1523.83547278523	9311.69725319498	4663.61789281146	4507.7864430168	3243.16835065801
0.48_258.1120m/z	14045.533524946	8285.16761703747	12230.6015081837	9831.9148643269	8711.04066102452	9091.82559271183	13864.1360812444	14573.0408852762	14873.98041853	8985.88112468356	11892.6169587916	7376.89695760593	10039.6785677849	25581.3785939492	13120.9709192357	11125.5286872869	14914.0930074096	12005.3631703275	18363.657271221	3025.97991212344	13217.2192495245	8180.46433152448	9627.0309158362	7470.15643383545	9921.01731041753	7433.85829091545	18841.5975075844	15352.9338908721	14543.2496185434	4759.41911519299	73456.703221662	51349.6307924356	5045.85445533421	22832.831508572	13961.9128415824	7554.06798340051	7151.17549681223	9817.6983653377	6151.34138332503	15245.9839400422	14945.6468000753	23762.4545595197	11694.5347484811	9715.46620920407	3255.95864939083	23158.9892789335	5700.55817342218	18508.4317363455	11106.1096386434
0.48_264.1199m/z	6396.79811497238	5575.10556328035	5002.70696720082	6975.72096111438	8900.03206620883	5832.48767340742	8447.71020594049	12257.2945932013	5060.16253769062	5947.85779607762	3357.58698312145	6756.87358411905	3662.5582753919	13577.8056453448	2643.01011071275	1806.35025451951	6111.29932111115	2330.78263105032	2716.82961421671	3956.22494405099	3648.09720800308	24071.2356164386	5753.29255060728	1256.64922353131	1055.58709798597	4349.6573250447	44472.6935857921	4906.08399907425	5087.12915196306	44253.8843034675	7780.41568425507	1177.83977764026	7583.80387484061	2342.91906076058	1919.82891416998	1573.17451211986	1771.56704019477	1834.3669062335	2322.01304215047	1706.78297454866	1356.44710218139	2338.74643782471	2408.84943099688	2960.55038228059	3004.01707376293	5031.29267724405	1783.01075548287	4326.44728155886	7278.62045336197
0.48_265.2042m/z	26181.9786967785	12314.2162127114	28796.554133491	22872.406467694	25626.8829434213	26480.7258636751	27749.8085046354	19418.3450002699	23982.5557162891	19771.5629716423	12257.5645379083	3909.52887214837	8967.93912832725	8698.50121263787	13030.2298688953	9481.25999498195	6145.04240310172	12053.4981619987	6770.22372424724	4677.32305114451	10491.7330372225	8050.71795918334	18886.4557166877	6526.030381714	3402.07646717236	7174.78963648504	12960.9674491155	227955.259298585	9566.56359362523	4170.91192406331	7023.44429979997	7743.05889054162	9363.18962759943	11176.9628711663	9967.35637342443	5262.18057667675	9831.91659901033	9092.37358311063	5224.09022653683	9523.74612633199	7088.45292027099	14788.8256481456	7671.6076712962	11635.6885799946	7169.28180916356	10676.1185386363	6160.05297851785	8105.98677083604	6991.19803197873
0.48_265.7065m/z	4756.1913291221	2717.71467945456	5058.44208205636	2939.9338453226	3327.13297596487	3882.41911038612	2870.93268232959	3312.85927722267	3157.73276544575	2819.79140009729	229.156414722673	0	0	50.4335932794738	219.125213622464	2094.97922588874	0	790.815969976032	358.534529736246	0	378.780751112459	0	2374.22406379926	118.756079169139	0	0	0	77342.629343017	1045.61268235816	0	0	75.3027712295048	308.884582519066	351.771513009967	0	0	0	425.710968777978	0	202.827339841695	190.945082132403	501.998032256934	316.602591163812	188.583399032557	298.010710523568	113.738610332679	125.594955444766	0	0
0.48_273.6788m/z	1270.15222168005	1377.72049825387	3175.9987393414	2482.34585706771	1531.23627237186	1545.92218509402	1785.91353088342	1948.22209518748	1505.3613891581	2188.69149003336	125.849536895735	3153.12671661176	413.200484088969	827.096374511449	365.767005919453	63.0389556583085	3737.38889749759	2197.91616745673	453.015106267954	1396.2263351804	1761.93936889206	3174.51953852073	365.713195773766	295.378485047078	4693.97463989537	3900.08162216168	1925.32164112165	1157.70086275231	643.228652954758	3523.12966592095	1221.00091485429	154.633805717174	3664.12133790061	496.394738544284	850.549760383993	463.327890835397	209.610353950381	1543.99422810651	7293.53580461441	352.432502745964	282.111694276404	972.725038793831	917.994046164215	3216.34654235247	6121.38351180092	326.628092573636	164.056907653376	661.534427642834	466.705813607633
0.48_276.1491m/z	14324.178331511	6030.23536525327	10391.5190544531	13357.9747820122	8050.3253383542	11092.4656167416	7586.30894014313	9488.18353134872	8724.9007475022	6390.84683416842	12618.2058737764	12041.8944349078	13596.0407837947	16134.2925099331	6068.93068396912	31872.6302286707	7739.73847944184	7307.55730673042	15340.509107025	12180.1623192598	16782.1464086439	11284.1243054417	21253.5567877199	5004.08276057327	10888.6891646655	5122.79816007184	11942.6816385653	15617.6570314415	19012.4577015502	4089.0139826515	7272.59706475667	6447.21570350216	7839.63036691641	15201.4963927188	11780.9017697267	7136.64637962788	12328.9193211765	10486.3945972393	6472.45484569452	14956.3656209932	9188.45903077528	11514.5056349798	12234.1310903696	14397.8765558292	9952.6931413376	12308.3721056601	4124.89191522924	19185.517650946	16922.4901380977
0.48_280.2157m/z	9533.80525310936	3184.04926845396	10905.072011213	8540.05982248172	9134.71941165658	9007.46370489163	9558.28466024289	5864.83420186846	9224.16842800637	5159.84874677613	15061.0729047238	3984.29093774736	7618.41263039799	11582.2553821129	8396.228922561	11995.3841432296	4268.03784352868	6975.50194656785	9168.44325916537	4719.48638141143	8003.47925121832	8751.93820494534	14465.5867545524	7932.38242060013	2725.46291317167	6907.51288612591	7590.63558836278	5429.92304569428	7166.59257381227	2328.42464412096	6659.81594086994	10272.7763358374	6032.22743550368	11988.4335834237	7003.10409422493	4155.81666630725	9081.8168715199	9033.68066138221	5602.5319315056	12392.0071710161	8552.1111572897	19461.8094413488	8171.88433809222	9583.72433908873	7406.72609011816	13037.2375651111	8295.89689171271	9735.93323503517	6449.09956640743
0.48_293.1926m/z	9186.62481616659	4990.38179247494	7294.39265747382	7309.79982727963	6736.22890478263	7463.88674199532	6463.09603203285	6007.61619397826	5976.10345335565	3718.27043552063	8651.61688972813	3773.57974762352	8418.85573732925	7581.98635147657	11705.5904688936	8282.03948961045	3182.41273185433	3163.87318297135	8928.18245749917	6542.09847921046	10238.0473352452	7384.09689351892	8467.15084897927	9075.7220522031	2430.22591693019	6748.46642007922	11128.5086299281	6755.18683961152	23142.9364409462	2425.094539752	4922.54458801042	6952.41319680007	5138.73905272707	12165.7915501092	7088.46759984754	7655.72742179198	11450.4405168661	7211.07282557815	2326.01863407878	14082.4002398497	6619.7582745254	9827.57671022078	10008.5313560363	5971.35459618015	5184.7291243263	11011.6032447608	10303.7921924665	10558.2039255112	8743.34209524165
0.48_307.1197m/z	46089.5699413574	25147.9739599886	39625.7670122084	35425.8747633506	32971.2661095748	32819.2477612781	31551.9438782621	32791.2070283481	30159.4694053835	26280.6650052098	47774.5580322136	28206.663985996	36780.4724210407	38848.6053177243	30428.258818321	35685.9618607385	35351.7136588568	40630.7323421161	38157.4721592253	59224.8290610766	54988.8503815849	33528.8315076438	39746.5255950631	24856.9111860404	31059.6428936625	36183.5612833339	48348.3407897233	39641.7302638362	47427.3415213373	25763.6475695033	23792.7638834907	29023.6074115587	38639.055333991	31244.3943392991	36546.5566744207	29195.7123174886	37778.0809538317	39957.1875567807	31669.7901962354	37232.4297208491	30254.9150280963	44187.0414307237	38797.6940064867	39235.0613602229	30101.0666778668	37145.3741500036	28709.2201895585	44846.8744569639	50156.2908438394
0.48_309.1365m/z	3440.44909369189	1808.36991636444	6535.35460627784	1617.23359474908	1680.08072626775	2302.56849830287	1315.73552526825	2226.80316671208	1479.33002770694	2223.2065531329	1844.33282650427	1099.25650403811	3414.16627434626	2961.19884790486	1640.55937000714	3591.13917342078	1346.52725113142	1124.27852176223	985.255339727264	638.836359643156	3223.62565231746	3355.99404688061	3256.04724160383	463.176207398038	814.720452338098	1032.06711636781	4210.18958026931	3537.67868406331	3429.06429089827	2139.60432849061	1748.95267051557	523.40705762999	2111.80403227821	1738.04580224204	1227.21814850853	1690.81717998426	1965.82029886403	1507.18207820742	839.146480672173	1562.73504403895	1343.74658623767	2372.67261937584	1776.87988166232	2051.58023924679	1582.37162388802	1690.91000137347	1270.41622603258	2342.25373696985	5553.94897193507
0.48_318.6994m/z	2323.05526993	1233.85066089793	2881.36226776832	2780.56912288652	1438.05562323292	2024.80198629842	1472.12600803979	1895.38281250417	1713.63060755592	1361.92442599701	0	4100.86713618143	0	0	0	0	2976.07671800396	5349.17309570826	0	0	0	1416.85416013825	0	0	7748.14818088416	4652.00106286053	443.137404641224	0	0	2381.30989078876	215.072616247352	0	5529.46535296441	0	0	0	0	1501.51209588411	9116.13354490605	0	0	0	0	3148.16132250312	5725.25854490551	0	0	0	0
0.48_319.2233m/z	25917.5847296914	7961.76503648739	27107.7040667695	102328.059094122	73362.8607904045	15587.8620342258	51988.7782255638	54675.1908355782	20929.8901595363	32663.0267845372	94528.8556379231	71326.2522954867	77270.6102274456	14989.1941441073	5116.37639399587	156956.639405266	48647.330054803	52119.3083639913	39255.0279223496	13322.2778603608	24221.0993041416	46757.6707514356	360613.276637565	7390.84281770041	29530.8698132671	176.470831152692	2978.81384533113	15790.7106951421	17333.423191392	2147.83801936549	4190.35172194616	1538.87872488117	62459.2486321078	227314.14583662	313987.520466886	23104.7479432813	81628.119282214	118333.959881239	12765.2831128012	295864.48033684	182712.043545342	324427.253317516	193843.323410039	266482.330593402	61207.8763195114	57736.6822232762	41543.3307411057	241911.66597399	220320.706935757
0.48_324.0033m/z	3420.73344383819	5945.17632601192	4998.52597380857	4507.87546205018	4150.51670218523	2081.09127959221	6761.71569824774	9992.64479724832	6700.61551165449	7747.70221179491	4527.86401367126	1369.21780013558	5492.6013822673	6676.01806091275	3340.52163682735	6220.43340106597	12363.8357760241	3318.5632357167	2144.28064024806	1760.87314806827	12026.8358807132	1586.73566192974	1074.07322884166	1707.90031937381	8013.41003418918	0	4345.93518653136	8994.17377411966	8482.54706292366	3579.10388553311	9689.04711915258	8832.09716863433	20296.4239930967	7378.01025391116	4643.58229706172	3175.83212845002	1690.90839437928	3608.3509343394	1743.31201429362	3874.30465475376	5677.38804171354	1427.34814453028	8118.18681972365	6824.09025611895	0	2149.37208895754	578.827872927998	11704.0844167005	8189.94231176445
0.48_325.1550m/z	6800.00768596845	3202.71494964334	7457.92304280801	5276.63555323763	4875.52786040904	5706.96278796348	7560.25723734178	4462.16116182333	4071.22668087741	4013.63222433817	1484.50484689075	8090.01492124465	5115.10634452832	1326.10257080466	2167.03674925427	2584.68557633917	1691.3235287606	2336.81514455356	1237.22788846415	7108.95228597637	4055.82287788805	25148.6259713106	2803.77034570847	237.811265976156	3107.75303433183	3533.32745632705	23718.3268156984	4487.67529415723	2874.58855286446	13329.6992363054	8457.08985435073	1450.1344299772	5221.86073192222	1626.85990086006	4579.63974007148	1217.31475350051	3010.845339903	2937.76290313703	405.013850060192	2110.87873924451	1833.66315895171	1858.50039025117	3390.8929826883	11707.1509022716	5765.00084001844	3176.40170058635	930.950012992538	4315.75611270348	5888.10192681479
0.48_325.6563m/z	0	0	0	677.414185976376	0	0	772.479858375737	0	361.23841732188	0	0	0	0	0	0	0	0	0	0	0	0	5010.95710798403	0	0	0	0	3404.88258361853	0	0	3317.85081314964	1051.05053711324	0	0	0	0	0	0	0	0	0	0	0	0	1730.2392578129	1461.0893554706	0	0	0	0
0.48_326.7103m/z	5785.17508782692	4111.74389447776	8583.05968830174	5926.71318755887	4332.71918997883	4682.34155084258	5329.83447265182	5345.59197785608	5385.76577970471	6347.37291652308	0	10036.5274658127	0	0	0	0	10949.946864039	13487.4017707205	0	2358.32277153444	0	4288.38793945347	0	0	22078.9030144523	12914.2801153403	2765.06115722117	0	0	5781.01873779495	0	0	13182.3237915343	0	1168.74920654331	0	0	4643.96038093298	23621.4486572072	0	0	0	433.695388793344	8537.2302176477	13777.7198486509	0	0	0	0
0.48_329.1877m/z	46758.727703467	26525.1884352818	57612.3642111869	36213.0418737546	34989.4010480485	33684.8343225615	37555.5816459008	34991.1136007645	41294.8675899745	39813.1422011203	7552.70724051637	54341.1108544244	7344.4552996462	4768.03342497758	5339.22725379794	9029.41677131878	78843.3112761031	60208.8024776374	6988.31057231471	11336.2307002904	6430.60847760818	23408.5726566056	5922.44448603199	3609.93307209541	89754.4116715719	66708.1075675964	23481.0356174487	6027.90420308359	7938.46936285231	20468.7937247352	9050.7540809853	4120.80647479915	62207.9236913729	4582.062343547	17555.3330206524	4630.25252262918	6915.16475518985	37303.1805562228	84919.2562264302	5703.21101269243	5737.53437349202	10532.525497229	12248.4364140612	56203.2987252949	49926.5779024702	6334.45818337301	4198.53509731126	7953.79457523653	15100.3828544412
0.48_331.1443m/z	3117.27156188436	1278.69114071596	1701.85420617531	1741.48338646193	1780.02069155768	1695.64540534877	2432.59926260514	2485.8204451689	1194.4894064988	1424.30595196202	26691.786439566	240.868453632068	757.707560752216	256.662129596636	1648.37286467145	75278.9250106976	0	220.508789061665	592.356360960466	148.089247544239	1435.07787988291	1566.00395938297	28787.7021040683	3028.5559021447	0	1305.73549848669	25066.6419420879	46582.8914240982	1842.62247998891	0	240.959939966645	326.849550488053	2074.01719187308	878.986002605414	935.859534127177	607.369069859894	2674.17971172267	457.877956719973	350.620617388526	3363.80035331625	296.765083705186	370.252637998714	861.914371496319	854.170228221638	0	13665.9411875837	666.353161165963	409.858760399987	725.460946901024
0.48_335.6703n	2619.41732787396	2133.57347745271	3505.37672172599	2822.8307035769	1868.90701294165	2005.96095077395	2943.35176234223	2836.26489257544	3139.05383750751	2877.26998061282	0	4108.97558594561	0	0	0	0	5064.4892521976	4144.6226494107	0	1593.3309163547	0	6787.29918881139	0	0	6825.93420409025	4386.82871295378	3604.99106207677	0	0	5991.14712370688	1016.54650879006	0	6045.33316281752	0	819.042747044541	0	0	2881.65179444077	5532.13354493763	0	0	0	0	6567.67021891391	6231.36968994428	0	0	0	0
0.48_336.1777m/z	5584.78008136953	1346.73689211486	7031.72187680324	3171.24858264131	2260.79752371137	2107.86358643132	3878.18948321011	4190.95362638594	2159.86818381502	3639.50239918854	955.886366089975	2455.35484912055	1085.60607574674	1248.96149515239	303.358841113643	1213.56870193245	841.443985298247	2578.38529070612	1142.2239776869	3504.62764893026	1134.16971216252	18786.3983332435	1310.76339778013	373.868400430367	1327.70981579024	2581.4637561257	11391.5232338368	616.410141655139	1018.49814876441	15703.7973151754	5115.97472359035	250.964341972039	6161.33953816827	255.140186616628	3241.15317550758	449.005696473703	1634.26386764737	2876.76764564195	330.049499512432	1034.99642012705	0	986.86329013703	3276.68222704932	9704.22165712397	5850.22875975091	582.798826841612	79.2557686844465	1023.31696601279	2413.51954611647
0.48_337.7012m/z	3549.05813796413	2475.23372636507	4058.93253597339	4189.95939130355	3011.87343943692	3029.71714491194	3892.73328298609	4140.19266791826	3023.37511167387	2500.28316233693	0	5449.69604492467	0	0	0	0	7278.46191467978	6392.72685564515	0	1127.09704589597	0	1889.96843781774	0	0	8628.6118774577	5290.1806407678	1739.79209947119	0	0	2802.47493556522	0	0	5736.19791286146	0	2265.62399267642	0	0	3603.32923782172	7336.22161866927	0	0	0	0	4598.5862330865	5143.03440252866	0	0	0	0
0.48_340.2087m/z	104949.246767558	69497.3291981421	136010.912632948	102208.814479869	97308.4963481641	114079.704909304	106845.487555389	90915.0624938106	100625.86226136	87022.520757572	11347.0955052969	178042.471413047	15144.9341727776	8215.77710253645	4632.09844084735	13394.1888954271	279903.152720138	230403.39689438	10330.5075120325	46509.9257996883	15103.0292366994	72883.5031718015	11409.3825232196	4913.83779275132	382490.100325884	229916.586189738	45536.4408332639	12029.4508443227	17034.058212303	116005.693248262	24166.9809259448	7748.77009638238	230642.133815476	8232.75132916387	47153.3391749446	12818.3430436841	14328.3711187221	88872.0916710744	484606.857211125	10663.2165499139	9366.32002523297	14413.5104075215	23452.3672488063	155285.00265431	276134.054249981	9696.2043076676	5388.83375222104	46686.7775574047	21739.4910251939
0.48_340.6776m/z	3491.73296221138	3046.84280395351	2597.95233437208	4034.34626426722	3238.29143756444	3983.64116343488	5471.64727783721	5011.02404785433	2336.06944649158	2436.80694580422	0	6420.62592985828	0.695989227696133	0	0	162.623243925463	6580.9216201213	3117.12260179057	0	1607.92921447898	0	3539.74542235259	0	0	3298.8400247028	5411.35623800927	2134.88278198235	0	0.901197553996612	3057.05652251262	810.212480652246	0	5579.42995945535	230.422523332219	2282.70251947108	350.621704103022	55.3926128054967	4849.98242186295	5791.67254192789	0	0	549.631592023259	828.35842895439	6843.57528686678	4295.41680431718	0	0	0	640.685475154525
0.48_340.7113m/z	22647.5594375487	12105.8147805564	27296.4203753719	18705.5699462794	20352.725844702	20321.277532287	19791.0694034678	19790.8226613285	19791.9195509193	17092.4664665687	0	40962.2794696597	1130.18492899234	0	0	407.454010008742	65866.8321506077	55293.9285914123	0	6498.27795409735	0	12653.665197832	0	0	90768.540052842	54124.0064750802	5496.88973809433	0	353.357452391147	20784.1038130852	2657.63370896812	0	54042.4106174702	440.068817137607	7737.68774413225	2239.23628741085	153.928187797668	19314.7330485787	121610.272214801	0	0	1411.6425201737	2224.51947021053	35269.4233323716	66029.7003747255	0	0	0	2819.22733174409
0.48_346.6931n	15658.9122173581	10842.7898810231	16932.6022550104	13309.718606255	13313.1194512829	14344.0100936687	16099.0657756653	15605.8176269442	12197.0738316202	13307.5080486099	0	18453.979191714	322.133705229834	0	0	0	23119.1198730299	19134.8114368378	0	10711.8166917717	0	30759.8336169212	0	0	24617.775385247	15948.4280685367	12805.531078227	0	0	31451.0864488451	4421.21158689906	0	26823.3147092027	678.437145435317	9233.78940308616	757.94384765592	0	13187.0553968339	19220.8834741627	0	0	0	2507.69282900951	25819.7810000743	23265.1811399185	0	0	0	1291.99389648662
0.48_347.1687m/z	14607.2151152112	9412.59536373559	18267.6854162061	16002.3153088907	15917.2656216862	13272.717316391	16634.5844417035	16827.4852478981	11587.0376652943	10877.826266612	1198.9869907876	12479.7698919585	2951.54512902899	352.197321580896	1426.48636098121	10778.0675114013	11437.8731994896	6803.87255259141	1835.46341008851	13263.5506607152	1660.84568635094	59265.368674482	3351.74371840831	0	10743.6085205155	7646.03372466918	41253.939342341	4267.12393490719	952.009688025631	36592.1766138419	15889.1339414707	161.386501164201	17445.1670747749	3484.11875317363	12550.3370491864	1493.37598590378	5162.57075170402	12634.2856439112	913.000070990268	1844.71900672785	959.041108477509	405.489164591157	8618.98954424058	27543.1249187072	19038.9030185288	1474.73261070475	870.849722996398	3088.35618426615	7095.16790034385
0.48_347.6706m/z	3572.18794126537	3173.0169043829	3340.65444435594	3702.8189761001	3823.46846489596	4113.26948878951	4925.54216709795	4072.87048271474	2702.89401428502	3392.73223629608	0	3972.13881573092	282.279043810087	86.8439403326699	0	738.926745323751	5235.2910230392	2328.75734354265	0	3592.25060544686	176.032272338258	13745.2369152378	100.56436022267	0	4342.39219751519	2575.91959380961	10000.0893139245	167.228668212986	141.749833914663	10777.8785750816	2959.15880347495	0	6349.94387124568	112.057214640823	3102.74079878965	436.569239132794	6.98891335896453	3086.31282304116	4122.70095642528	0	187.402801513783	0	1397.25525192319	9205.20949142927	6743.41369116859	0	0.147219758565974	369.346176147018	1306.66646808724
0.48_348.7229m/z	149077.449598189	114272.341012632	191698.047651144	143418.313181703	135038.257848379	165200.212330688	152020.631617891	152477.089782398	159775.393565129	146125.783235705	4621.99611434062	286214.533763105	8401.03466797631	4916.95048523146	3528.02632345627	4555.83837393781	401971.302932918	355404.219824719	2364.96194731775	51779.4921040571	2096.76105706135	99824.9271995742	3243.07761588016	2734.6298753491	557128.481690551	341615.818495591	48452.507061778	3896.05830509651	2784.9538638473	161049.302353707	26198.5703824814	3086.26707153683	307755.129351092	4751.94127739053	56745.8458304165	12481.9011821301	3509.30021464532	137759.31213294	729426.966242358	3438.59216731972	4473.4680110355	7059.98177667535	14407.7682749374	230612.672284151	412334.05818487	3004.07763671523	4337.29229736552	5911.05795288672	17109.0545653818
0.48_357.2362m/z	43558.0085645476	31022.5905672761	49068.1854397375	38536.3129266365	42705.1243623659	49354.0625350409	45585.6669082924	41077.9305930099	46550.4230141944	41377.4301746791	3177.73707165276	80001.6087683325	3224.11580923672	1874.94916376463	2012.28480277485	2256.48215814107	104806.128420413	99994.9001919924	2304.86987606352	14534.576038576	2636.57511323294	24225.1636475698	2890.79030149584	1118.67606583168	150117.396641573	96881.228217202	18013.135215007	2104.81135332646	2801.69821323871	40617.6286744019	7739.68955614406	2099.77689456331	77511.1934697727	2825.63059957455	14280.1155943627	4398.6012740367	3775.38043027158	39171.7147726251	196291.115153828	2252.28775637862	2562.19110524738	4519.20713841039	5199.85821734521	60654.2129519676	110733.927801384	1905.84802013849	3648.81998051653	4344.12055013578	6004.68407088149
0.48_357.7382m/z	11450.211258638	7842.54425048164	13200.9218583894	10339.7792968707	9190.07071538487	10908.200927746	10143.0920410099	11456.4667968694	11457.3722397505	9461.24398360418	0	22356.3087305744	850.584564207484	0	0	60.5181816596027	31295.3090049938	29027.01130812	335.409030556609	2754.56289546879	0	8496.34826660831	445.309219711254	0	46138.1918750975	24652.2044701819	3110.62465603629	0	0	10699.9124755787	1737.56298828477	222.063796997115	19171.987172466	0	3983.84135828388	961.99112446508	0	9027.33704618464	62806.3466808552	0	148.158622411518	342.051732242345	764.515270441918	17667.4560698598	28803.8434240546	190.897318173802	381.068465055939	0	2064.60691633731
0.48_361.6951n	4405.39943347222	3272.13371276709	4664.6834171133	3453.22080443824	2281.04331075457	3553.54760447615	3287.86444848943	4396.43900254279	2951.29706206033	3446.71588394571	351.275715258332	3620.92492675566	0	0	0	191.122879027859	7675.79249241291	4776.0225692609	0	2377.25881141759	0	8865.21670912545	47.7136563405006	0	2635.58159147611	3108.23299164066	6105.07676268827	1.16503967807973	0	4102.80946429498	634.111015021289	0	4259.95072119822	0	2991.24526122356	848.302520751957	247.056933713536	3258.1331228819	5382.47106338238	0	0	22.497781714364	755.388542277413	6924.7203324868	2366.38387793042	0	62.3313918161345	0	1146.69360351875
0.48_362.7246m/z	14997.5482444359	9131.1704553917	19899.652613124	15099.0535578234	13935.8192099355	15170.5133949843	14428.1711703488	11909.760498048	14314.7630218762	12511.2369034204	733.722415479043	30081.2451270697	1282.35156249902	429.697748109991	198.901855468947	534.533996582031	53508.0280144403	38291.3911079071	489.457944816242	7319.07711533961	531.139403957152	10536.085368702	705.211092604737	268.912322998079	74791.9029051705	42291.9775139581	5154.51985191768	1155.76898343802	464.616719583588	19314.5647133078	2316.95059255307	89.7154547666836	42069.3303882973	760.627882102072	5733.63230615597	1837.55633544916	358.726495120857	12187.1359291337	104264.97296199	290.007160021761	597.305050162622	726.308931988184	2117.46893876323	25456.0338699795	52195.233743491	585.838577383244	755.490197394613	258.277679443736	1842.7537231482
0.48_363.7123n	3366.67307416919	3070.01780582089	2658.02812199433	3070.18811034463	2158.30698041074	2717.07207864191	4103.97792509495	2329.59406498653	3359.47412109014	2506.09505971066	2352.53573625903	2056.36463199314	974.894938501644	2723.54485796461	2561.6450195322	1505.26880496123	0	389.308265206588	1693.64135742262	12283.7027255738	2105.46969069193	14474.0598676122	2566.03255477139	723.449512185349	1245.47382399509	1937.81448953825	5430.85595703613	1746.42161855122	2492.44653769279	22983.1740722772	2251.83133937215	1344.89634285521	3947.10645425568	653.678976287788	7468.29024258579	2565.58699498683	2079.20263671674	2804.67148656891	0	2322.55573499604	2242.31213379298	2035.9115057628	483.910053260457	4561.42574259804	9054.43630125186	1327.97892822203	3035.19964599127	1364.50740886079	1641.14550781719
0.48_365.1060m/z	39579.8273099234	33565.5888536768	28107.8697144559	43027.5746398265	70789.6980860991	40473.5494274666	74647.4696186318	42498.973562592	40289.9326537526	32861.0068662982	42116.688183491	43179.4973233209	39053.6837557834	45766.8147458572	40273.0951986924	26192.5156516032	52169.52341966	41360.4935838129	36073.9821225911	28776.8205162593	51118.1148159622	68346.5109012297	36690.7607434846	13703.967424059	26807.6142769641	38108.9639430832	27181.1311962331	50416.9763984256	39403.8681150896	17206.3802497424	22489.3311344481	20025.4142886925	91721.8113556264	106904.007724286	50265.1608632047	40250.6019510173	19383.4800162051	42461.8994944249	74223.355289762	32039.9422177177	80230.3057161964	45275.5919945851	38772.764974992	54310.8547403983	32825.8403628473	42124.7148986683	19863.5027958744	50822.0500571257	38239.7185643927
0.48_366.2287n	78189.892705619	51997.8633932972	94073.4162810156	75573.3665890994	74727.4950471843	83317.1151914512	74315.6154425186	67921.782947553	72025.234585596	65788.668236642	17789.3068289447	108125.013185003	16850.8321072226	18948.8415203569	10569.2620152087	15953.8869970155	125674.937669788	124895.099796328	16566.243960969	62320.78421906	22078.4840939063	169792.556504401	15507.1267655636	7631.28862329133	191979.802620349	128724.974154353	96807.9956136123	15632.1765748308	38291.1050804282	266340.890696483	28222.2417193036	10355.5474314774	133236.317647016	14014.6839383455	44889.4015780674	12324.950437763	18757.9360826266	62682.1201877879	228583.359778445	13185.28458989	11857.5859970308	17068.794132381	35033.4009161646	118007.67857588	217491.536517436	13725.7127242591	9599.2412684388	24773.6834959294	21071.7331197793
0.48_366.7040m/z	6036.64836172167	3652.36426876989	7395.22280004107	4705.32581099629	4158.44125017682	5615.89017503399	5448.73405803223	5419.0517601809	4046.37841452092	5679.262317044	0	7608.03124603862	0	0	0	0	5120.48458884501	4804.18269998238	0	6639.28865985768	0	24551.4751135291	0	0	5859.76834695125	4447.88255307678	13928.486640011	0	0	27599.5282821232	4792.73711024813	0	9326.91910061069	0	3413.79221125318	0	0	3182.69403852513	1713.85087560424	0	0	0	1185.93671996834	14678.3103561295	10562.5957031125	0	0	0	1081.17319605165
0.48_367.9927m/z	9282.89683962652	10423.0540133678	6198.96402037799	11504.5601194503	10668.0947265524	6187.79980467701	12896.7121438397	18215.6307231671	11825.8190758905	13239.7183921329	14327.2471633225	9051.18573884401	10968.0122816523	18805.2459716964	17260.6870656079	14905.5564181737	18081.765242646	5543.99624019728	9555.76617453726	2499.58405526509	23603.2553615571	1525.39206560751	4578.08130629349	5826.17841148796	15089.6022949296	4745.66647027385	7614.19386916223	16131.5104112732	17553.308239727	944.51988532198	18914.7636329447	18127.5352767247	23914.8706929145	23073.9113978331	7377.70163418945	8109.73287921023	3892.44416697566	9065.47727740292	4396.38119016428	13263.0630673086	12844.0604345136	10199.8751942524	16468.8023949925	19447.9154896618	1901.49790870364	11868.2134348128	2563.92325206851	30352.4230863387	15396.7982210854
0.48_368.2028n	76864.9545999608	49982.1691300291	73051.4513562349	72314.4450523245	63895.298676828	83838.5202119939	79687.4725202318	65317.664106991	73537.0792341876	57967.5688038458	15967.8607446024	87319.610443712	31781.8984202636	12911.9200175097	28721.4139686637	10714.4480877738	140662.178423837	98600.9673658879	12217.6433426271	44192.5470242254	16402.3462902951	51857.3477887789	16575.557892684	7905.04997635803	141383.429651783	95787.4653644472	38898.7969116939	17546.5547133034	23535.2832692253	56223.1232362791	39201.2408782406	9763.00318515543	105475.479326602	18484.9072025249	49990.3090686306	14482.3338479784	16705.156882532	70639.052827968	149185.146062176	13608.570158868	9216.49756303667	20625.4278473683	21312.5014141162	82537.1015540861	100729.489729896	14590.419114798	9946.68425586472	20723.6121631746	19059.398538356
0.48_368.2541m/z	0	0	0	0	0	71.9431363251667	946.198791504657	0	1178.83166503921	612.55123387804	0	3.0875375765005	0	0	0	0	0	0	0	0	0	0	0	0	5583.48288882648	0	0	0	0	0	0	0	0	0	0	0	0	0	163.900455437223	0	0	0	0	0	0	0	0	0	0
0.48_368.7064n	16777.1172499769	10174.5145567849	18999.0991106183	16052.221471736	15230.761602706	15932.1509544553	18272.8108696616	18137.4150155412	13825.5037051439	13413.0533400938	0	23833.9731132349	828.979744669803	0	0	0	37056.8320313244	24054.7705389315	0	10890.6926879993	0	22466.6783824976	0	0	35996.0926948263	23723.5823580384	9806.25735908121	0	538.75118383711	26430.8352223069	3876.92422919211	499.103627693797	32437.3695554853	1114.50431864034	9060.51650001004	2205.59523813746	0	13239.0134072142	31520.9816136464	0	0	415.735019584527	1794.45112698233	24939.4764769363	23704.1786881322	0	344.58237887279	0	2105.57147979343
0.48_369.1820m/z	10106.048858905	7894.42312493291	11994.9373057233	11581.5719956407	10452.8602412846	11054.8923748456	13639.4555834305	11930.5672016452	10457.5678481725	9394.38458096022	950.598248855627	10548.9340177949	1703.17834368972	454.750785866716	1249.17991898201	2334.01437867085	12186.5607245973	7626.38625104654	704.832078080643	7233.1187125601	1837.30304138484	36330.5771510262	1945.97395221728	102.539649354128	12387.4580892309	6989.52746807234	23196.7295489699	3262.68387170536	2209.81677086481	22177.9947002892	8414.69124569037	834.405006889033	16492.885259307	1373.98381851208	10710.9044079393	2043.89771097404	2118.41349952542	9329.20939335428	3847.01397594272	822.717187995253	1317.67200126633	1408.5219828047	6459.25645294186	22141.0283531617	12481.9828149644	967.28732312274	196.799892768234	3034.16193262295	5787.06784236877
0.48_370.7360m/z	187882.083551206	134019.917223131	241447.409972682	181938.839818155	185421.034391979	208042.151234745	182962.83295854	186650.581895505	183804.277930512	175344.037434449	14956.5204505995	361795.497283665	15608.9329026794	9032.97412759486	6324.20042991766	10075.2879114998	559270.470857494	423841.211680427	7755.61133515808	77481.966758604	9871.18325603819	127937.333728367	9703.20103382676	6530.87780044208	701750.100891458	434402.425249996	59200.0519940718	10046.6572758347	7000.61778215488	216526.780985261	32459.5205138858	8714.53727566582	398175.37241395	11356.4901333558	83328.4789164453	34101.1234208363	8388.03261282757	164799.439464011	962070.290554963	7355.61659303378	8676.27753121967	11613.0845176307	19250.0153995256	281254.050149125	528745.13906174	7547.59392979367	8323.95309448656	9656.50892886412	24232.1230057266
0.48_371.1979m/z	5422.34758072816	5672.46162308047	6890.9161803263	5509.65029397474	5964.67450069595	4959.60307590743	5271.78612260308	5883.81159270436	5405.67540735743	5313.31331208838	11354.692486108	4559.96517795691	9262.49112270986	8379.92409391433	10789.9488359391	8665.5873926075	4416.7433308225	3631.16690846708	9495.44604386594	15192.0107187407	8985.39584025463	7216.78927423848	13144.8707113634	6473.2705267714	4912.45949616823	4304.53266490328	5524.37931199737	11927.7910982413	9644.12384350258	7548.37468877223	8598.02266241416	6535.55749989115	7407.02533335822	7044.30700169605	14393.8378039341	8659.90311317845	9428.83718622676	3645.02180649094	5236.19224691974	9505.89568358826	7328.21934474512	12232.7205051861	10513.2115859462	6155.50279858142	4128.46808326036	9836.25529354284	7874.2624286648	10774.2016461902	6937.35881113903
0.48_372.7165n	75420.3837895076	51358.9058579443	98815.0226511308	71588.4184227087	72758.8669635821	82585.6225484115	77670.6073188397	71072.8949134976	73261.4180998012	65665.9566064547	8166.54217144501	147057.899505996	8668.75500570849	5674.76945587632	4363.95632212962	7412.19080773471	241700.66355616	127601.992699299	5222.6828037977	58274.3374559809	5578.54259837425	145224.489868693	6793.23259184903	3750.58384751291	247716.780582457	138654.129301153	72840.7223428321	6494.16920750618	3670.08810487758	267918.173221427	28537.4401529163	4403.77057620861	153394.575905676	7893.58357386645	45622.4459736816	24393.3984034396	5583.68817152021	56090.4998426092	329015.170920815	4306.45662347777	4458.0157689588	6946.15199723027	12614.5791125904	115492.889134885	241837.406158624	4940.10804545648	4584.7013934048	6382.70627787369	12600.5153726653
0.48_373.2141m/z	20415.933496362	14185.2025893514	23993.9927869289	22016.6345471968	17401.362982845	18797.9505190166	20723.4747902439	18582.2861334996	18052.2320447119	18346.8386099638	4579.16228462369	32086.4476126727	6226.75445412189	4350.24752903979	7724.97438394866	4101.62965892682	60393.7681243656	34122.2659030311	5449.87816713762	14498.0295422291	3993.69748748681	11664.7229648663	7639.66606290622	2491.40694146451	63096.0548407602	38717.6333964017	12561.491203086	6011.4092135177	1907.75969634196	15148.2736691498	6965.23822551725	2359.79697749641	39661.6075849806	5983.95393195988	14707.3232222308	4454.07561155003	7533.99752914897	22356.3757683075	59330.6684916457	5010.36221713678	3706.34646887134	6123.6325561764	5780.65570296142	26798.4241732761	35447.1015973566	5682.49931853968	2135.82097778685	6059.27602346953	7848.10851434059
0.48_375.7635m/z	937.603583311839	951.074357775597	1579.36108397855	774.320056581481	0	607.634660940537	739.161202593963	1344.95551657625	996.79135278635	781.585579105411	0	0	0	0	0	0	0	0	0	0	0	0	0	0	10283.6417768956	0	0	0	0	0	0	0	219.895589363972	0	218.993989779785	0	0	0	0	0	0	0	0	0	0	0	0	0	0
0.48_376.1673m/z	9538.73527542017	5637.13118941409	9687.21561957586	10556.9802502362	9252.07111083474	10460.9275534981	10959.596025343	7938.9213073834	6244.74950766154	4647.8802122241	809.192107435161	1970.65880228437	5276.07765945528	1691.20129853384	1914.34544768412	9404.1819774739	1809.81370377912	1061.6835747924	756.280871787933	12927.2362080433	2542.19717232456	12303.7644032973	1248.78935879556	387.661991801926	1262.26086730922	1944.70095745179	9009.10134375243	5031.03515260978	1338.0817348618	13497.7069784202	10974.5066621952	740.432634872608	6750.56011030664	1505.91731014065	25947.553632097	924.745348420875	162236.575516948	2669.21612819696	365.618922228065	273.765036161277	466.376644776767	1381.14936709518	25070.6348983247	59166.9815863201	2450.98318157747	893.491338654457	252.14590925445	2711.3557641403	3019.97713424106
0.48_376.7172n	33902.7110638642	22580.0091808634	45552.0613941151	34168.9189701952	33347.3105288747	37496.7852715742	36412.0664440009	34740.3550819214	33027.5956862377	32820.1832744182	4691.1876023349	40333.5242822585	4782.91189629418	3452.85153410445	2875.8269086277	5140.24194636049	36498.159581177	34172.5287576705	2962.41258204378	49027.2612515686	2702.71594586761	147334.930099386	2816.02465410686	3396.21770937299	51337.5251225453	36989.1015020848	68734.6099194207	2365.87482773602	3523.18854891781	256258.434447763	21191.0689693208	1982.5906556856	55122.6162560174	2394.38791495744	30597.7674618798	5184.28381236997	4264.16643283414	26138.7582167342	41684.3235331724	3455.5616716881	3299.2095336851	3324.76709121136	10616.2406990167	66628.7472707359	115178.872956146	3666.87413464207	2159.069126676	3740.70268599472	10321.027745741
0.48_379.2252n	102445.008074973	66199.1896303513	115048.949770617	92949.6324535682	93332.4460436868	103385.800972548	90760.7858096237	90157.5135127308	90449.0513794778	81650.1024075711	53025.3477623694	136077.239776777	45774.3288912473	47836.3893504475	42148.4790709507	41113.9404343419	225424.242262851	160234.866269665	48689.4273425705	188115.768016298	52420.5405756788	76995.8554391591	48046.922498239	40872.1611098984	277301.096833866	167933.76289564	50503.2349556736	46020.3742132273	60001.4612937258	181846.056813881	40547.6104905603	40145.5921713205	216607.609483671	43663.5512580516	165872.415608612	51314.7772767	49482.9557201782	91182.0801321168	361421.632015221	45510.4731510025	41464.9386580295	53658.8457059746	51707.7957540821	117820.809379658	206044.494163568	47535.0066512726	47280.3625971446	48838.8320744741	49624.3108230067
0.48_379.7511m/z	27680.863082584	22226.394975558	36606.3992641982	29044.7616239763	31468.9121228042	35314.0380568633	29157.859318567	30182.4349574853	31121.1657043778	27652.374888163	2558.24030940036	61245.7890040959	2443.25137766474	2159.84331575948	1387.56050915304	1164.87835257984	94516.7108152652	72804.2962647009	1020.23698879596	11417.0955514362	1238.47895424068	19572.8458308926	1293.11946650538	1199.46359253022	123645.07565018	71438.6476303425	10415.1538085735	1825.94515627962	1086.05979700236	34054.8263794046	5483.28833008724	1336.36108294034	61340.9630478856	1806.48006706128	11533.0838235921	4884.96063232482	1246.09201875591	24130.4840447651	169555.858546291	1078.2226562461	1964.64505655117	1258.27117259836	3243.10528768172	44120.3976277127	89946.5289028614	1337.33436899468	1727.23329030276	1736.36260744602	4595.24503503874
0.48_381.0816m/z	1344.54638671442	1715.31402587384	1166.15580221621	827.601501255861	2905.98059312371	1248.35511151568	5395.49067446429	1155.65314023965	1632.95712883726	673.318754734335	2060.59587894149	2803.58779036403	2293.13039596638	2129.82315570872	761.935763762916	723.937398488072	1216.45103106136	820.116333005619	1233.37436266641	0.457780755385747	2024.1331054591	2979.49182480407	1505.19285328492	0	8.18823904319506	981.750793458166	959.271370440293	2297.07713764266	886.315275750709	1074.1676605755	0	0	7006.38134675886	8189.00134525629	2523.92905783167	2509.93283753436	1912.32028347685	1738.20713814124	2529.89951652254	1231.0841032527	3600.22691145738	2099.68380685146	1066.42362531203	933.782794751747	2390.3568115252	1103.29667699969	1867.71305384852	2934.99324728979	2265.74618674854
0.48_381.2295n	128202.191089447	92395.9157616294	159173.69330332	121516.892476879	125425.275178683	142205.99712974	133208.440793792	131468.218314522	123482.378224756	114738.000206033	39054.0960087115	254751.610693741	34371.8095143234	28733.102836092	24340.6097013358	27772.0570024177	409780.35483603	221290.714869445	27908.9430641467	115928.044143956	34951.0112580306	133042.971392606	28295.4636223796	19796.1929415642	398206.897353977	237939.076603485	76999.7539424829	33273.7658373095	41567.1299424139	226640.743312995	45942.0015872475	25314.5386275003	239652.084345988	29734.6206153763	100397.735650618	67899.7273853178	31245.0981590059	104290.167389631	559521.942954205	27138.9361841927	23420.1608872445	32569.5115771064	40417.2971798678	171425.511296233	342874.99144877	25383.3021775736	23351.2989937953	36950.6118646719	34324.3612145035
0.48_384.7369m/z	7307.88061237944	3809.00484359959	7331.62464349863	5773.5523369896	5385.8148892504	7292.28355686554	4774.38316908469	5564.25527027158	6285.22485392748	5564.13696077632	1231.82630468941	11618.5797114447	700.307822048047	768.531532567514	110.5703459421	936.773682261701	21574.8932723417	12641.8002979927	850.206950070489	5137.81000207239	1317.80996880592	5499.32613754967	1329.5296211171	415.497950345372	27217.9054899896	14021.2737915644	2203.70680397903	1332.25811276927	1288.62092170623	16441.6348682095	2307.83473235054	958.225589912322	16419.7905467083	1279.5474941227	4280.66736024067	1632.56374106537	1259.40844746857	4386.68706374428	38876.330488537	417.643509315589	776.179454500616	1776.87060615799	668.140054737724	8850.30873411568	20675.6237061569	956.895328711214	831.305900989154	567.546338372436	702.107743552752
0.48_385.7247n	18850.6870706067	12195.2501297269	20452.2362886924	13394.5480781958	15570.8437788285	15561.9562584622	13223.9827517363	14981.8524944731	14367.4546254147	15265.0865715385	14553.7093914295	11617.5952456924	11214.6072178597	11968.1695556596	11121.0489782247	9904.25047783461	4422.27853393304	7245.05355557505	11979.575773242	76170.6123522011	13163.7120361033	48954.3413373177	10534.4935426232	9720.53823467271	7399.25802962637	10896.4278372935	25780.7320197321	11872.8601435598	10948.748655505	91424.377084766	11753.6125077502	10078.207556956	24073.3351800174	9625.70751952319	42727.4550597581	12303.5944824285	13888.6364630521	14287.2997329824	5819.89699668093	10480.636812504	10870.3485621427	12840.1194516801	14405.3075649906	18859.3855126272	29482.0071725667	11365.7972412247	13442.0610214975	10119.2604489922	12089.6532716823
0.48_389.9746m/z	6688.75764841871	6756.92673234393	6555.45292620574	9331.68062687095	9268.13203368306	6341.92908053642	11438.2626682391	11815.9796381799	8432.38316823541	9464.18157931476	12007.8161750239	4886.43079783057	10719.1737739294	17448.9891928843	15119.7127977822	11293.1307111311	14518.4666157822	4997.06370732112	7492.29810531015	0	18688.5882425286	1534.79218679835	4332.54501775413	4908.59147014452	11410.3111578668	3209.18833098739	7892.24227880066	16333.9080386561	14076.5715913863	1546.88342285156	14175.1909442548	17183.9864878862	14854.1689221486	20387.6512710132	8305.54501257722	7603.30440248636	4504.61398937528	7941.92741574279	2708.79818791174	11918.9158674346	6852.89957608172	10103.7609998903	12390.052009556	13151.7307604928	1555.81393304204	10335.1672328722	2681.88929174932	25537.8419186156	10021.5096546769
0.48_391.1945m/z	12226.2767658099	5003.20112541064	10533.8243599065	10079.5060996546	10173.2638135427	8819.49996073351	11418.5436489587	7809.13814538865	6630.70287706677	6389.20541892234	3354.62131086721	8603.1275928398	4082.71598164191	3228.0476800016	1612.00182398358	4309.21441593003	9759.23606953999	6311.79094450811	2762.32504641475	7541.01739939361	2028.21349432963	19568.5516760429	2325.28202585034	989.910263369187	8551.01155698928	5340.21429227511	10070.5562492543	1789.07753402827	2156.49870728728	13635.2937642065	5133.03407968186	2997.91576396683	10452.0451817391	3296.93257575504	7282.80614058425	3776.27219196445	2830.63665879641	7457.36707253196	4310.93741715907	2267.92686228843	1150.54689065796	3289.66348576377	4682.8162455578	15697.0786786677	7664.44553919603	2805.79926494937	2105.97511904245	2273.99233348216	4913.90046121407
0.48_392.6934m/z	1933.20028445285	1717.92543539644	2164.76953124631	1082.62432958597	1391.22271943144	2249.0159606927	1669.91738891719	1965.57976111933	1332.29097761392	1264.07163016283	378.524243844101	2098.26512132985	163.167433904308	0	105.776145935089	97.5780116692323	3872.51090771089	2274.97707421915	148.247228681336	884.620242934297	314.871515911865	942.649990679954	133.816467285228	0	3730.03497314944	371.719370334717	1076.19974136083	235.238633672668	519.439604180324	2040.04923296072	772.112442016254	283.41315460152	5053.02534860559	271.197662354144	1706.49942419094	309.660095214855	0	1126.59467536539	879.745577048818	0	128.823196410964	339.890701294392	992.486556134597	2386.07381274024	944.966563979955	127.729957580107	179.031555176069	159.316558837433	402.296921545339
0.48_392.7493m/z	110753.206317396	76780.8529324094	139930.992630306	106304.955572519	109516.803689245	124402.420114662	107701.312057587	110484.397658237	106574.385554672	102533.316407733	13225.429490375	227190.238080391	14232.1379195146	6310.45231774212	6046.76024776582	10781.5915100004	379135.690756881	241881.259664642	8367.04415581026	58668.9731980063	8795.06455492234	69796.3701009141	8354.90940111263	5882.07846257533	432488.53275514	258713.018328538	30440.9476957929	8883.04260563591	7543.89330491401	133754.959305545	23410.4017827597	7772.76058966688	243741.550432858	10432.9289928166	56986.6091980707	33282.5075178843	7875.50051478256	90509.3863102324	596439.37224551	7458.42097625905	7681.65617197465	8974.31801182073	15401.6113458865	161384.582963781	324584.40706878	7543.26009806057	8524.46163941043	10241.4521737986	15389.2743700611
0.48_393.2509m/z	38596.8708639983	25502.5065271303	44611.8839329157	35044.3658014906	33015.3679072051	37295.3115216617	36458.1609077977	32358.5977738579	32685.8173955783	30054.4849903471	8443.27093799643	70858.4379601024	5164.68976360949	6411.46838321493	3951.05863505474	5552.28519487549	110572.819503022	69210.7638859274	3792.1273564134	20106.5441919834	6291.54699819085	27254.3307357923	6023.75149260682	4243.72069591349	132593.272036643	73393.8045658916	12555.0415235099	5707.54651092397	8496.52042168909	43059.9624656721	9241.53732224943	5063.81779549187	76224.8526043972	6459.10647765571	19011.1840894817	15151.0457848441	5172.20096080349	27283.2163636144	178008.362032875	5350.45366407861	4327.08849999433	6002.2647300834	6462.99934578879	47025.2477473732	99633.6535817211	5226.76300392131	6114.78519462281	5352.53480909675	6263.25819376157
0.48_395.7061m/z	52.400456399324	212.993114782916	0	346.467850902943	87.5049627918066	39.7647012962993	607.425546066282	425.933156736783	428.338156704896	302.560884871309	0	0	83.1216453655398	0	0	0	0	382.73349724488	0	782.0708424002	0	2519.74891303017	0	0	129.709925065137	0	0	0	0	4536.17819709878	8.57368795545363	0	595.738172282281	0	341.002858200126	28.7480619465677	0	0	0	0	0	0	0	315.816092015196	379.881486376779	0	0	12.6936770670547	0
0.48_397.7241m/z	562.279998679243	0	1935.49312821375	0	801.715993722256	0	0	987.717249748235	579.001106898118	525.857754852216	0	0	0	0	0	0	0	0	0	16178.4316406055	0	0	0	0	0	0	0	0	0	30671.2482068358	0	0	11429.1306152091	0	7180.5105918947	0	0	0	0	0	0	0	0	0	0	0	0	0	0
0.48_398.7301n	36469.9418296782	24162.6273417896	41732.6392823341	30918.1476673944	32219.2206674403	34485.1872992487	35807.914787471	33107.4723591712	33082.749547176	30612.7528983174	10234.9560246103	41910.5842816766	10677.913291255	7143.07016037777	7061.78373453276	8588.28003985922	56398.1209735792	39768.2554110529	9685.56545457354	61550.2404916712	9545.52246827452	81935.284027086	8590.51472121503	6584.12643338483	62495.385682748	41223.4670038601	38477.778108342	8686.05377297546	9741.14949221029	154008.653913741	17392.6739843773	8314.1662596355	59675.9852139528	7997.00806014887	46883.5400285979	11942.7589608755	10570.5944549769	31677.2283666198	59184.0210881907	8185.31390688366	7150.28545675257	9265.03724337471	13529.583497531	52215.2544591947	79933.8271821372	8355.17409970009	9879.75693476483	8224.52297329088	11590.4297323309
0.48_399.1848m/z	14677.3715132415	8594.85649316152	14125.2174785542	15105.4380468445	9567.42562137391	10377.1530086886	10675.9672103254	10957.0409571787	8106.21945763869	8234.54837620008	8227.04249727149	4691.90085019334	10001.0327067898	12571.3784561733	6190.42317820745	12658.9802440358	6481.80722249413	2617.44404042683	7944.81742738233	23087.8792281528	11102.8933091881	21896.2006791077	12527.7694817759	4838.74647367075	1905.78951644915	7964.85238114744	19744.2249698041	16615.5417900756	16640.4479289089	23248.3993864132	12428.4208522474	8661.30191729776	14649.818467408	8778.80394985398	15209.1279734442	6872.2331380036	14630.668066968	7844.61197570326	2411.65378824234	9256.0605402071	7811.48532500859	9424.33436132443	13844.7162952077	9839.72622518814	7019.96061216375	7321.21161416362	3168.7222231056	11733.6563544487	7806.94375688366
0.48_401.2390n	81473.4342057054	50563.0715570089	89832.6150783179	67302.545599463	72067.1091942762	73381.4918807418	64595.5477834181	70332.8988069992	65394.5247895406	62238.0037517858	68314.6723093804	67518.2263188356	55078.3796777792	56480.63746338	49069.6863529417	56469.5085838924	98671.9324196612	78391.3518678618	59087.79748491	233615.026197043	66773.4711593256	64537.5948887554	56621.3965718744	42507.7406337754	115499.187394288	81273.4262002063	50720.3418341347	50946.3594609773	66715.0238911162	191917.56600549	48385.7814635018	53379.1423714685	163599.554309785	54777.6888458407	202834.666839741	64492.2563801089	58798.4441920822	65285.6830153183	154967.377076966	53922.4890212296	53474.5480488951	67570.7677694419	60147.1170786406	74880.3049114955	99869.9531143585	53331.9705871711	52829.0120433872	62055.0446793347	47130.9173578146
0.48_401.2622m/z	134976.905556491	94577.2137270981	151231.780326865	122856.780552727	124715.170791933	137892.442655479	128535.520140555	125809.93350734	121554.173177556	113880.070464671	26901.317839366	251475.497064319	28941.9958733896	22967.5515157712	14654.7016851783	23703.0343526718	400166.862851397	273171.141431373	23488.6463687055	65891.1348923027	24902.0028299306	80860.5244585352	31167.5617867311	15497.8708058207	452036.889546303	269808.907972465	46587.4998838089	24963.7852355029	29835.6103136131	142224.69992112	26930.4642024659	18104.0688356502	247463.122876082	22565.2235738725	70692.9442313711	47142.9212755054	22319.17925999	105746.535964561	629001.947596405	18560.1806718842	21784.7007145497	26972.7980702262	34254.1016010874	164019.724903766	323423.469303571	19554.5259155579	37694.6346423895	30329.7882447033	26526.0812390442
0.48_401.7248m/z	2403.14650791085	1752.75721870673	1599.82474033424	2188.42900718309	2177.08837575564	1906.43605583624	2612.04172309872	2001.01122397396	2320.0330047593	1252.2137860793	4256.87911922894	1317.98538357583	2764.81459378765	4419.57845151879	3986.29354136566	4025.60120917143	516.609181824171	1100.44656334462	4679.4434147062	11504.3156738226	5046.65788781005	2251.89600092335	4721.20950245202	3650.8787429439	543.898478637664	297.789127741022	2560.39804255388	4084.83676978591	4167.61128112296	2326.28484640549	1870.15423584409	3517.86137849876	3511.88444519449	4079.05212402128	12048.0109863577	3555.22205599758	3596.9084316309	2258.58776855374	390.938491574541	5133.21505811503	3758.55749660197	4106.32287597746	3602.28071243573	1831.105048911	1014.46054227622	4727.96128247764	4181.66589356363	4049.39593400076	3438.75468074463
0.48_401.7641m/z	34098.635253039	23953.7742686561	43499.5977700025	34091.0945632249	31844.3440642258	40734.3500307268	35686.5347745378	36365.7510751572	33233.285545372	32841.886240613	4123.81282478058	78193.631671336	4648.83557129134	2692.5348259008	2079.83130650605	2451.89090431142	127069.846935309	83283.5869969213	1263.34406632895	16850.2571095658	2217.04934546858	25913.496494337	2282.14264919444	1752.03553880036	157631.165365741	84519.2066821075	10394.999826132	2938.62870094985	1389.62798253347	40381.9614668244	7838.51584537084	2760.19135970034	77411.1060811659	3545.49011231303	18082.8524544235	9031.91252001954	2607.0737618628	29768.8502790132	215315.001757243	2723.87567138907	2171.93718106953	2050.17776760785	5007.82391510904	46188.875816604	110571.484730193	2977.08804187181	2228.87848752406	2692.25281974036	3810.42326002729
0.48_403.2420n	107635.282778161	66638.9111206731	134194.801945524	95912.5191402794	96955.1822006948	113327.470908184	106396.121416606	97210.798171991	94151.6663887014	93007.1170933559	26847.763119722	208134.594243074	30951.403263356	20284.3276918378	16476.6479904363	25586.4501985451	356635.999073391	137173.028319062	21472.3299264675	81580.2364684203	21386.3860915064	184576.606996792	21569.9303234013	13011.0946115287	267147.295793143	159038.675077461	91572.4341360854	25168.2823076875	28394.7495240305	302117.557844217	45717.5474982806	18051.1822883733	179113.027226614	25982.4972166234	68768.142270109	59438.0854476701	21040.412169499	72583.0321320989	395866.932153074	21951.8918099839	14869.6298780184	29492.1121108774	29581.1255891126	130894.261778604	298770.315693271	17245.9921699453	17602.3633433931	26158.2426457455	25966.5119261438
0.48_407.7375n	28401.5148743834	21208.1878244225	30809.7866128414	23049.7274337136	25840.2246505832	26723.4381254119	24952.6589942778	25757.6435637193	24859.3614770556	23913.5845821467	26981.9959228414	15591.1923809532	20946.1770463666	20413.0095540563	21082.464776787	20149.6834613621	8944.29733498912	14092.0683911254	22076.7332969611	126431.272012829	25951.8774281329	53413.3941596735	23907.9294538661	19730.3887804422	12782.0520056265	18189.7813727934	31136.0789311818	18399.1872266794	24669.0768121967	125716.210521004	18207.4436400885	21190.3367901719	51116.5024916821	20474.9229341729	92302.8685388925	24284.9152967047	22855.3325195329	22489.9803549482	8103.63269919867	21034.9648495367	24052.1880367863	27910.161268647	20182.029707617	24690.9384980811	36435.9413024865	20077.7339556874	25540.3190134753	17631.2378371491	21980.6928053416
0.48_412.2298n	31649.6954253279	15323.9267350408	23501.4341855706	34991.1249316311	31593.356007221	32409.618170374	36617.5629685397	18564.6386687685	16988.583615989	17215.6247368488	18485.1777873253	37348.5828592626	14617.5991498728	11841.4697950936	11649.8150735114	12257.1005439731	61348.5824487447	42458.7944373248	15645.23807807	55176.1772273946	15324.7186467762	16768.7971898069	12829.7181056119	7296.6474335988	55405.0128003887	42605.7439777388	20730.7072403058	12830.104585523	15069.2734681907	37883.4379470183	9515.18122304509	10058.6862705717	42217.3475090538	12318.8736453468	49615.4103930119	14846.522413399	16329.1138459353	42789.7587581892	55097.0533672426	16175.4709003549	11601.0804460264	18082.9686652758	14835.6440105986	40559.4039565884	42489.9223475575	14518.4862167687	13815.4939981113	14364.7181857802	13486.7707849033
0.48_416.2124m/z	23559.6794542869	16341.5697189406	22195.6262559184	22889.871999161	26038.8262227008	22092.0634995404	24096.8395668799	26209.8918031434	18166.0640361839	18286.7650101895	11886.997199646	19612.6494745565	20976.416774674	18647.5017898871	16603.4758370097	21732.3384470591	24526.1009273977	13835.4484781086	29708.647365743	72363.7848073973	16099.6559854263	100094.033240758	15411.8590298372	7156.10862561249	15517.8544713373	15338.583668665	146477.832335167	13288.4320278292	22060.0776358654	110754.032209275	43684.2828393367	10347.5872554044	20064.7472795066	19842.6111349225	16725.0875560977	11419.7335551217	17448.1037768867	12120.7260767752	13639.5862523277	17687.3392305473	11274.0647689756	27269.9201946216	19419.7219563985	22846.0832749243	21311.2024397386	18686.9520077292	16679.8962616892	33442.331833499	27183.7258063693
0.48_420.7435n	29660.6880982581	20570.8397222969	34174.2612359989	28600.1804529179	28925.277226471	30289.5252195739	30683.2783248953	30369.9233982112	24951.5152036244	25037.5410566338	18695.7950610577	38065.021119903	16173.9058271435	12955.033686916	13209.1751949608	14266.6792312253	52910.3366220733	32459.1494566206	13889.6480505414	78987.7330790037	16507.995569155	44701.7140006341	14683.9632537295	11435.3171352814	50024.7885428195	36347.4325264541	25356.3624204855	13107.2628750352	13281.0445481195	100965.731194441	15047.9488640105	11257.8442754048	62455.7551715376	14405.5239938073	61893.2308752517	18961.6410855422	14800.0742396095	26542.5701742806	49874.0695859577	12222.2112478943	13195.3316626533	16199.6274381666	13610.9403011851	38008.5108538724	50429.6252863743	14603.2185508702	16959.4779526818	12790.2740915592	16294.4907825028
0.48_421.1071m/z	1079.51331706744	996.378622629047	1079.40091288461	1061.33451948368	1540.75997395834	714.523162484221	1621.63708496489	1388.57907316486	1409.14149733256	977.009663264298	0	655.696258544505	367.941325435041	452.969254189966	193.471088280549	3487.46875142168	911.535212616	0	0	2814.69988613073	0.043936516021232	14888.8778672856	389.974714667165	0	0	455.43417358521	14073.989688154	51.2512897943001	110.941906299678	11302.5047054908	14588.6115373762	0	1540.34445352162	0	494.124389648821	177.303970352987	9.02304770974867	29.9108175781253	0	117.811763744645	0	362.890649141449	602.813615195573	347.685897826928	0	0	0	4361.53794806692	1051.5656761521
0.48_421.1689m/z	11508.6254669419	6933.49693128509	9749.53933037031	12241.6022343235	10942.3820174214	7429.12851471907	14102.3537935713	15165.7310159958	5931.04274848583	7906.98248275797	1673.39195071388	4003.02443810979	7877.23435608545	5281.61130933178	6436.78617082426	4623.78034110399	6215.82216527545	951.767290960768	1503.12134504046	40423.6498958655	2534.98403467761	78554.1424858033	2623.53965161794	934.357588848287	958.405635351751	2769.86553690355	118795.542698286	6417.70512883481	4264.47105933931	67103.6644854298	35864.5151014535	1016.19774167573	7515.62449902165	4009.28927394665	6948.65604297914	1268.47147278116	4672.81676150239	1516.45816723676	648.945615748155	2739.75740615717	1516.04660527977	1708.75452929161	4118.32868568613	5065.4100736854	7505.54480614762	1271.78429603594	1509.65338258393	12958.4729276389	5436.49830003851
0.48_423.2518n	60544.0767031008	40736.9855884721	62476.1973994519	52745.0378533556	55303.7699742316	58422.0897408998	56738.702227699	48634.1215268131	46309.1740949894	44333.8944920553	57239.6938127973	37107.0443144962	44604.1659075667	40741.3448037906	38100.687228267	40204.690540468	49175.0447109339	37477.2321019065	45502.8576899818	230012.142199436	49054.5812321849	39860.6918941402	44734.9367148684	35794.2193899525	45607.0338832484	42258.3244889243	34613.2603712502	41019.4444893939	49715.7324730371	210389.832145838	34631.7623244141	41623.7371582843	145236.079078544	46194.7962796472	192110.627643326	49289.824703047	57477.0693877436	45647.739998301	56162.6144916849	44935.2729921367	39141.2899975756	49779.3743519096	51976.8135937542	41357.8793824921	44829.1178972235	44469.7149910991	41808.4040629267	40932.3683155664	39582.2879461237
0.48_423.7379m/z	1550.6818298805	1639.33426982737	2684.53853030772	2491.39782714953	2853.90628230019	2032.64245302711	770.635997709161	3332.2281245816	2331.88267371003	2711.30848995139	5198.27147876611	1290.01995370003	4333.56994038994	4975.70031738462	4754.26538085902	3779.92309570581	1781.33577040717	1145.43428298393	6636.44494629084	14095.5890438314	3875.68681117337	3229.58922432444	5303.61794959037	4551.14583028113	839.633608491565	915.579792168543	2203.05879415916	5098.73688858283	3864.73663698068	5336.34523180018	2056.42739409909	4843.54648330921	6262.33825841532	4963.77234179225	19828.7098175315	3972.03264619291	4164.69345863405	1999.92501098698	1123.27165005653	5281.30088996512	4263.18640137418	4108.55896004558	5287.57952528383	2371.73468737867	1708.35853583681	4843.44822060054	4447.32698713504	4968.78527039332	3786.77459716395
0.48_423.7774m/z	32496.8087912759	23008.3851518584	40072.2214673772	29712.7452806532	31200.9002492508	36207.0181104362	34353.958579243	33914.4012966637	31262.631794486	30021.0328870856	4608.43100998292	78138.846308965	7302.0093457522	2808.4891875303	3396.3787160027	2823.76339869268	131021.287585591	65220.3664346581	3208.68497280739	18327.7147060286	2808.78129701231	20670.1277015561	3251.2873730965	2448.53900146168	131561.613719361	68705.6427250684	11390.6835021935	3722.47984266509	2277.41855773604	38398.3727224819	8447.19335718063	2350.47453335543	70514.8069685841	4881.4465023504	17833.2944992071	15029.6976359175	4058.67082829706	28132.1565515274	186557.153409174	2514.89765409663	2866.7058105446	2939.57543471255	2809.55095927751	42049.019769999	94935.2456820308	2555.7913978264	3084.64758848119	3000.07859487157	6142.26482332474
0.48_425.2558n	76166.2421202867	49757.0368778718	100498.879288884	69941.7356234109	74828.4076947756	87863.383942228	70525.3874271261	75663.6925676887	74073.4287607273	67396.9655657238	33001.8086583837	190872.214042953	30805.1625881164	24562.5634308092	18081.1686677022	24014.8673736167	341975.884182036	91196.472111072	26921.6175025069	95294.140856163	36373.7889569894	50990.3587209753	30526.7195232064	16082.5078992114	198948.908057143	109293.589460707	33997.2650245262	28457.7702342379	51347.4214524891	93597.6293232163	26980.4133725285	17951.4147378837	143083.498085358	28882.4959293361	72898.6888203789	61717.5602681347	23655.5931501184	55923.6153838369	300212.74924139	24672.4352017515	20371.337885505	29460.9795816287	28822.3480622651	76441.6080771265	173288.742231884	24478.6386338937	19271.0380130721	32738.4654890533	26657.8450362873
0.48_426.2138m/z	10533.586039914	4537.11064755684	8705.88382529701	10236.7637206814	7121.5160176721	7905.46396851201	7197.67076161774	8336.93745634773	7677.83700827168	6148.56343744314	6201.65515235162	12185.8497635252	15420.3518546744	6905.90160736976	19458.0128237142	5279.25405572942	1938.19684576717	2852.3991201571	6999.89053156987	10354.3616227523	9348.84127584679	4532.18359303269	8677.46044024587	3576.597585809	2454.79276661669	5244.16570049877	8131.95050466137	7677.32673444067	12001.6887298021	6785.02018955339	2676.03869856334	3442.71628520356	5619.96021337563	6415.6789374467	14504.5858225242	7901.57119084834	7118.14015796947	3449.67864018129	775.023300148396	7034.13785639095	4637.86837454129	5512.43071718828	7109.49516599678	5677.51574734877	1202.24571537587	7002.12420856188	7093.46584936802	5802.64752439283	5942.67510020647
0.48_428.2337n	87347.2905479435	39171.914834816	89130.4914002546	76577.6674098309	71833.9929853433	79525.9032594006	84230.6777289903	72529.5560240382	54648.2355129936	52103.1620171058	17090.9250981827	69273.4490460144	20367.9486273375	18618.3831369705	13156.9800645734	25508.4713587041	31132.7440602827	35966.1492510708	14148.3560338211	162359.144287965	19049.6822348903	515104.520406024	14249.6353530842	6053.80057839436	38784.012151629	51884.1407096822	554775.909675247	20045.619144921	18252.3826696073	556505.911867565	133418.597690073	16588.3961494767	83765.1746881294	12680.2574690496	60736.4577155943	14836.8716850159	36329.4151828138	66948.4233473083	19988.6602606007	16014.2439162404	12645.318375578	20077.4744413622	66047.3351637707	174462.150757001	235596.251772474	12663.5613622616	8866.67342965323	28371.914292055	76577.2470937877
0.48_429.7505n	29804.5174224159	20103.5369754432	29017.0101834095	24789.6927139702	26257.6956308489	24184.3232923102	25158.2464560189	20604.7307175505	23712.7543890664	22482.0335821715	25681.3942095981	15857.9249777357	20571.1161827497	22156.2165956216	19186.5037224081	19640.244923066	10208.6534423948	13602.6355013875	25268.4325857242	122999.806480111	26041.0564800981	39385.0766619219	22300.2659384734	18253.9748129013	12828.1502105484	15232.0220059877	26530.7957567138	19379.1291360514	22865.2079930906	119121.201420699	17645.5201135011	21628.3912251078	61544.9238361125	19638.0246754874	104211.982903673	25114.3558411714	23606.7567416773	20608.7504831678	8143.48255326572	20586.0861301156	22787.0275232791	25847.5515593766	19191.0438413121	23883.4389432511	31250.1061917167	22069.5947181111	23504.6956620291	21930.7753081485	21285.7522489208
0.48_430.7227m/z	319.290335987043	0	186.675076939621	124.431574600171	650.471817322685	180.553761526451	276.098715733577	406.347289219702	0	0	1675.99475097671	0	803.786987303523	1971.64624179396	794.482129730247	1353.31797009182	0	0	583.066483805061	7241.61136578684	1088.49938964548	149.456046843767	462.364706948873	0	0	69.8735902907786	0	1408.7928436166	953.190860599968	6699.92747607428	723.82966193325	1092.26005325037	3744.60572954786	978.443056916518	5946.08859411832	1638.08734595707	790.766816672769	0	0	619.089690932747	1049.91589355534	930.186179834576	0	0	0	0	0	1246.74456786943	0
0.48_433.7412m/z	3087.19198768395	2343.4058120113	2409.35789494863	3569.02044482298	3076.62556275132	2678.70261112849	3941.21615875591	2355.45361328824	2294.09960563584	2889.63518354481	0	5723.33972166968	0	0	0	0	9279.66576141193	3441.37994384508	0	1179.33689265618	0	853.268353837106	0	0	4735.70166660352	2205.08702493357	0	0	0	2772.64578271533	0	0	7057.04096977522	1134.39647297214	3177.54803466167	2059.50802682735	0	1550.42016601155	2947.15909412526	0	30.8707521373414	0	0	5968.62247476136	3162.45931817172	0	0	0	0
0.48_434.7611m/z	19067.2841980851	14088.444195859	22566.9611192526	18207.0308036134	19945.3129238116	18831.3133040089	18300.5466963533	15685.4943542529	16356.6442421582	14880.3950218322	23697.622174194	8301.13079141181	18364.105389926	18866.2084609197	18127.9314629896	15953.8295996903	9127.82390724804	9053.96277967798	20195.0196888155	92118.1934823833	21680.7661906757	14596.6676862423	20138.1328651363	16224.1422239623	8717.15484003391	10685.2164998758	13409.4519024095	18699.3905419718	20130.4839358181	63477.315786411	12148.8254050024	16507.1897207818	44916.3988448987	18144.6235046096	82479.0985943358	18657.159784789	19855.6925807168	17876.0907271552	7570.63731429642	17376.4070953231	19664.8643618226	22448.1174843149	18510.8332663044	16154.3745929545	10133.0434570549	17006.9026893567	16470.7293639729	17889.4973498253	16778.6320751645
0.48_436.7401n	8330.83791797981	4754.50280360523	7758.89387006971	2702.94946787372	4831.49027029405	3657.52786163917	5378.00806726864	3244.36641398963	5570.64747318111	4317.97834960497	6421.04058261042	1115.00280761719	4898.20543962921	3240.28683405971	4046.83416747365	4678.85769431628	1673.64204048663	0	4294.56627948457	51059.1874765614	8547.46090708634	2528.53620226618	2468.55461583017	2775.19114088282	3647.20886230379	3690.74603932352	3281.99227905547	4735.09607278957	3332.7510614979	59344.5115768234	1107.58831603231	3345.04372874398	29687.7125244201	1484.47371387703	36027.0651736148	5033.39326829277	3573.26543842785	2769.05635340168	0	3986.00888252208	4027.38591829072	3729.41884533887	3878.93665575268	3150.4620030264	3699.17247832122	3399.19709937307	4355.9342223547	3512.28982573166	2460.72766112803
0.48_436.7759m/z	23716.6897751276	14667.986640727	29267.1619981919	23157.8907798427	22564.6743856257	25904.4447018788	20506.2859039791	20856.1175483175	21856.4790604525	19979.2333852218	5384.1824814493	61279.8368475004	5891.49304839673	2457.29210160201	2170.1206054755	2781.08768687902	110404.913619387	37839.6837024776	2334.59335405776	14119.2791356724	3489.05218481628	12357.0542514082	1103.39661287997	2130.58360400036	85083.3293490206	45243.2669801323	9857.5365191333	2482.45339906403	2684.26219942057	28450.7376052479	6234.08890448394	1850.74031304982	53443.0696368102	4028.82879023924	17344.6472196472	15422.6617103673	2767.83608667941	15161.3285422134	124812.592217851	2366.52818179252	2707.16925532445	4919.8117674328	4592.6572301375	26413.8345900748	66546.9393119067	2216.8071368947	1618.67566438359	3197.7305089782	3646.45404862724
0.48_437.2792m/z	9580.09195103503	7901.22249914243	14227.5056041298	9457.49502725665	9445.0990937271	10084.8750736564	10250.6857798476	11927.2939788367	7801.45885156473	9677.79769786931	6762.69013807806	23311.1713569426	4367.24340451397	3366.06113954288	2866.77913190157	4127.16915423718	41900.6068917683	13785.1055525037	3376.39803997076	9038.68650687206	4174.73682481634	9473.72935384486	4591.8897398499	3276.3570667445	27517.1808562948	18125.228510252	8532.08313779691	3536.06081925084	4014.69255796823	13244.0127442018	3436.94465129931	2281.98135108989	20208.6092565758	4485.75586857146	6449.06397642995	7815.11490934265	4005.24412598423	7290.9522142986	46349.2493032904	4170.64706396308	4093.58347799417	6519.40104599643	3424.4399846421	14408.3968237742	23946.3223060059	2858.53066905208	3729.37849530307	3746.55019714472	3329.89180673072
0.48_442.7569n	27782.9159346203	18888.1578402827	31153.3333286015	26283.3548348416	28105.3245345825	25727.198533238	26388.506188942	24556.9668579079	26063.1247172949	22979.3314225507	21267.8007133727	28686.1914319118	15318.6977417131	14700.9551789165	14934.3412074166	13879.5324596169	45449.9620024568	24917.3199081446	16526.3415105808	94593.9240007607	21236.8104496282	25398.5992158964	16363.9817857289	12808.7441966001	37659.3231592899	26352.7447294615	15621.0445216004	16321.6107244235	15484.3986943124	83448.8589706004	15967.9460598751	16877.4934253989	56712.388561073	14607.8870099787	77445.2752630634	23385.9978230761	17282.6669200976	24078.1784910755	35308.8051181976	14961.7922867391	17437.2907648037	19386.5746930497	16413.4543300522	27070.787270513	33533.2005004599	16446.5097316675	18451.554355126	14571.9800514718	16394.7954932618
0.48_445.7510m/z	2922.4301726593	3232.25261829925	3264.10710215404	2881.48478883048	2895.46926734668	2521.40103625354	2773.63982333163	2546.3170997363	2551.94182426818	3435.31935483054	5556.22179048768	556.014941302091	4292.58212280279	4231.10839694431	5159.93446307419	3657.2549862515	146.223812525971	275.802654312819	4826.01367187686	11613.9462984811	4948.85172817225	2017.19738995871	5640.40802002521	3071.96640868469	1263.37284161254	716.161969343317	2710.87739092848	4708.36140810282	3127.39781458614	5081.5823691557	2821.78366653841	3920.7901663383	4801.05395508195	4429.13391113857	16914.9853741307	3558.19122265668	4937.75298737974	2437.98174665865	1131.38194536415	4693.87938428067	3879.02802191329	4502.23746049131	4909.66524395303	2368.60520832417	273.73727166567	4394.29359199325	3939.32794829012	5016.23339843874	4585.19536992647
0.48_447.2683n	98275.6423477408	56244.9942186484	112036.491621371	84699.7489067349	88899.1843275207	107949.840070371	91294.2094126334	92389.8124896298	87171.2781138383	75104.2374796513	32650.5230734881	189377.701235269	37015.4065212878	30290.2922419436	22534.0857499108	34070.6839151219	292270.347067766	73765.9099273404	25411.4129566839	84556.636413455	29789.3624753335	195793.160675653	30471.1645418613	16160.2168477727	145237.388274002	102158.290067742	120706.00887922	32237.1303767521	29985.111594551	247566.382460574	65288.103553497	17190.2482418978	121250.753428832	30873.7936940733	74874.7339604603	52069.2447379405	26342.739046037	69645.6483846007	202619.960930273	30156.7376030299	23116.1659225827	39612.0491736988	64202.793997854	115967.24634497	220289.998770584	23838.5983025648	22678.8430591874	34061.3150458558	39380.9085052309
0.48_447.9367m/z	0	0	858.045236354208	0	0	0	0	0	0	0	0	0	0	690.51891709504	0	0	1224.79407301159	0	0	3668.6145743867	0	0	0	0	0	0	0	1210.5280761757	1230.15545861087	0	923.48203075415	725.710595268845	0	0	0	0	0	0	0	0	0	0	0	0	0	0	0	2352.19897461621	0
0.48_450.7651m/z	859.035935124023	1441.16793913959	570.539451910581	1308.08697641251	1180.87012104886	911.756202485012	0	1047.82387026274	663.038053546433	776.602100958075	0	537.345664767603	0	0	0	0	1579.43476868289	0	0	11702.9401855496	802.990929141291	0	0	0	917.455157887651	792.900068733002	0	0	0	32906.1801782763	0	0	10509.4956054677	0	7711.26196288944	444.744617969773	0	544.852825454918	885.716185195292	0	0	0	0	670.009447585667	972.588227700084	0	0	440.7705120876	0
0.48_455.7570m/z	0	474.320313481546	3456.12971316973	0	0	1074.45705050292	964.496239763773	842.687473674991	0	814.614250992517	0	0	357.680257916098	0	0	0	973.50781249889	0	0	0	0	752.231811523013	0	0	0	0	0	0	412.445358552461	0	0	0	2796.01855469509	0	584.174492829399	1221.71469688866	0	0	0	0	0	0	0	0	0	0	0	0	0
0.48_456.7747m/z	13544.4590854566	7465.47949218543	9634.57177735811	9471.4969040945	9225.07976141137	9828.32982428683	8438.76647949731	7207.03771971678	8368.84041544439	8113.30901433784	14346.0996020427	5100.60583496369	9021.71949081085	10005.683497942	7425.37048126917	9199.39640126541	5331.383780983	4459.22679081392	8160.5987078901	58386.08280795	10582.9315185329	7838.66599046154	8971.52277654949	8323.9189780857	5557.24427233535	7887.87336844986	7126.03588866898	8000.60219809918	7545.17237297152	41277.6714274628	5386.67829274861	8569.59344452726	35177.0398736988	9092.30781052061	50021.3639829018	10190.981240469	11901.9644037764	8336.65060580005	5694.70600864315	6896.42456894508	10138.8780462628	10220.2798156442	10464.9899495432	7641.13488908244	5363.48074401985	10896.5097241335	9362.03084925956	8662.68774296096	7548.36411657725
0.48_458.7894m/z	10414.2311523223	3407.74316406299	14565.1220114331	9242.91151870484	13672.4540655802	12453.0361828185	9150.93872070366	7978.969856012	10928.3205617257	9646.72021423863	2221.83719179853	36356.0025304281	2289.04999086231	897.099839026322	612.794896111461	2316.93255810531	68176.3382425021	15767.5711515783	1087.54535167347	5033.19593663796	0	5406.19300080333	0	1072.43707011664	35401.2486264591	19629.6194536224	2269.89326643568	1333.38411648812	0	12902.998026183	3459.68941558069	1663.24394701032	22570.0544631075	1140.77370892241	7227.06863919659	9314.76176819964	451.773876582881	6543.14343875663	56485.108823169	758.596020112895	0	2194.6677769931	1376.3098500805	9546.19030762525	32503.550007945	0	1511.24792480543	1789.51313309037	1496.12304149368
0.48_460.2400m/z	45830.3289296405	28180.8956312838	41073.0950666368	45534.8663091115	40347.2482311874	41945.4355256118	40112.3733354427	49263.6626029292	51326.205943939	25244.4050880011	13504.0745203762	26978.43192044	50348.7574546612	20535.8949819098	22754.6498460996	20381.7273304691	24590.300813845	15044.8577573055	12271.0607107656	145647.207350651	16466.5284622395	225409.364819386	16035.3234346992	3756.70830196065	10026.9033907924	26012.7134746957	271979.492719662	30677.4024660646	18796.9159403182	258993.934347402	84294.8841051492	6330.62464904459	62640.7153928716	13382.4612463677	31182.0870766695	11078.0768912502	16957.6150385763	16601.0250885489	11010.2356027137	15028.3455675416	10149.0655657088	17474.883274098	29936.5931874923	20372.9405513551	36099.5263753145	11625.173417788	11311.9928577123	25442.8093044981	21795.1813458212
0.48_464.7701n	25660.5347940856	15528.6038618507	29817.556744143	23131.3619589864	22279.6098167837	24810.2566163035	21571.1925927209	23652.4250966131	21753.5707905692	19641.884687716	24538.0049902997	23239.6500890151	16514.0060236822	15829.9588520367	13760.7396145678	13466.3303266064	36016.2048465331	15542.8051125347	17541.0242470919	114444.0980806	22019.9552763737	18756.8416381565	16405.5530343668	14564.7118414409	24044.4347868258	20391.9226071672	15291.3700051378	13694.4717938739	15677.5964731857	74671.4123591104	13728.9236554371	15544.2967150135	56713.4868779645	14966.5529803583	81959.9208983095	21774.996621118	14389.9172530647	20838.1364788196	24622.4479773946	15712.803523233	15285.6996109642	19217.0757076734	16499.1377196972	18850.9067382862	23876.7968750077	15902.6704689781	16905.538930832	15548.8143488239	17150.857050736
0.48_465.1327m/z	810.341729519126	727.278454208885	899.636482496419	1074.43879102636	1435.83837864767	851.868692689352	1669.8688324776	1372.47066505208	738.250400339452	1360.04223144208	0	393.49860798228	1130.4308554418	183.741831700302	0	788.105332489	185.618114491379	0	0	5884.375712997	0	15200.9428325073	693.779312052826	0	0	89.0986956542237	13806.1072372072	0	0	8301.34854455657	10437.3033401225	0	1054.25296601569	43.0319963777159	292.827380212904	0	1271.40222228507	226.710514921799	0	0	0	0	560.979281119099	653.879360243843	794.753784178949	101.550636113446	0	3610.88365794623	372.325376511934
0.48_465.1955m/z	11440.6421127247	6662.5320697278	10803.5330190617	15726.1133082914	14207.8440088494	8425.66407282318	15279.6964117132	18470.0554748506	8205.8852768252	8471.4511955113	1429.52855093469	6683.81957902184	4773.06277400752	2458.03566258276	295.782955323256	4533.03849322482	14910.4481060084	4190.55379040894	1348.76258213192	53195.0874882767	1680.20899198942	110969.579669784	2585.91686157099	441.795586828758	821.055240818106	4173.10337590214	136614.687784506	3669.32140824619	1682.61431260964	76881.362195873	31404.2158842415	521.491818966129	14309.6869991773	2124.3763429768	7738.08275734382	568.513721039003	1630.70261310829	2423.35529947912	614.806165990284	760.141453192031	1364.61277143388	1381.34197080892	6158.24539205028	6172.22450192046	6250.02343673129	1040.49668423012	505.059357388099	9820.98577672349	4564.98626998721
0.48_467.2669n	35034.3457305056	25438.5373764536	39895.7623521684	31368.33497625	31992.9830596793	30765.6512518893	26707.6515603133	30365.8464361137	29289.9115349546	29251.5215971552	34710.5056427872	17446.8409393798	25226.9446467086	24704.1526416808	22693.7784943425	23676.1890517331	18079.6551562426	16316.7554553223	24374.7642611245	217119.14101953	35939.3151800163	20555.3897444112	27865.9688060116	18465.6920649065	16745.135500699	17498.7501234682	19975.8689510428	21760.7251660232	24904.8567069428	206444.81213923	17532.8872674315	21561.5075832814	115091.810819938	23691.7009515554	155400.196543882	27006.5644988701	26733.4835969685	25070.7757923453	18199.6248265078	19969.7029036858	21976.4287820761	24806.5733119777	24844.1852685882	19638.569584004	19948.3868552142	23887.0533318783	24835.8640699193	24686.6636014867	21953.9380549137
0.48_467.7642m/z	3592.44437476904	1562.96298217625	2108.12495205305	2025.5110792703	1915.72821045031	1118.29042884722	2006.19396972258	2118.50176387842	1889.94403104027	1913.97296424089	3426.49323983879	1261.92091715566	2308.88556494704	3924.42652894659	3254.82111143432	2790.17858886788	460.268788376284	518.748712123204	3870.71474925038	9788.49310145804	3946.72121639748	2163.75983521091	3331.34509277937	2686.70293453507	0	11.6734219007944	1828.08288574634	3510.42527730044	3032.06618383676	4534.91159765016	1982.91006620576	2930.2749403117	5299.20709907181	3108.6286078891	12422.8839554159	3174.21856015171	2697.38989567212	1978.54579499082	233.732703795406	4145.60240555775	1932.1696481689	3983.78119838139	2573.89191401028	796.126328411763	340.718902588504	3950.62950374183	3875.98921641428	3495.11096747911	2682.2694758347
0.48_467.8045m/z	19757.945173774	12729.3360876707	24081.3537680568	19545.068087642	19943.5175118189	21474.9208374178	19894.6784533806	19204.6735681144	19177.3816024503	17787.1731567526	5172.51874627535	63238.9426167729	4564.72205320012	3651.14019543789	3545.22277557156	3551.4856264609	123176.910704327	25390.6469726502	2614.99000194489	10759.1141576611	4158.30014686974	9843.65639040808	3318.2789154645	927.889936277342	65628.8076536914	33201.5347424533	8657.35635349521	3917.33966331135	3479.25211537544	20797.7810058516	5586.49849637274	2999.89557726777	41285.8224644698	4196.47789593884	14126.1082990828	15430.6634340043	2787.97611713199	13206.2540914531	107169.399911999	1470.77050781198	693.36045180665	2636.99616921824	3808.32794778649	20106.7813895754	55975.0570170493	2464.26236255272	3481.62911319289	3242.82509693433	3639.38871291417
0.48_473.2603m/z	75644.4047589927	37151.2926556301	83104.8670519867	60374.1132172773	57567.1554095996	61461.5134051412	64964.3499756295	63522.3259864765	52750.5868224434	48492.2523009277	17711.3082664012	54977.1335242999	23914.4801970682	13448.1975452777	10649.1504660211	21596.8287467133	18424.7088145953	28532.6932371168	11989.1100313084	176780.142008747	26255.5794529767	413130.990145784	15753.8190878471	7657.35722650055	31527.3885479438	47093.8743754498	420115.083969603	24738.9676788393	16927.9147444555	593862.613993965	114682.528528442	9791.92273324376	73468.1181497176	12913.2655524259	58973.9673710429	12049.4844839178	10696.6475238478	52837.0794944099	12446.7523528153	11296.2448958013	8746.86254001407	14631.5695051124	45544.3659873056	148395.815241209	213702.873916795	11478.1249497724	8978.61997857739	24539.3864752738	33719.7399042863
0.48_480.8026m/z	6398.34643809242	2242.27326879906	6773.59135306211	4219.39970842086	5107.96605071792	5613.02237534908	4457.48265622768	3698.70245504749	4849.91101074279	4314.21769967969	0	17622.4805552496	1291.72413629444	0	645.53982514545	702.176292897223	38384.8134194123	6490.17700195673	380.794616726017	3663.22394345768	260.039197686015	2123.37313141949	0	312.944240050917	15337.1088204281	9337.17489724653	2455.812646211	910.891137350493	505.031496751597	5396.30851796305	1263.55818426037	0	9017.47469091313	1222.52824550567	2453.46354831685	4585.80749808347	582.915653376851	1829.74859618953	25925.6096916313	0	0	0	692.315009826968	3438.29620084891	15040.8651290908	0	525.088177143804	0	408.532456284788
0.48_485.2872m/z	5558.79630937082	2901.9767212819	6293.09898551168	5852.51395379478	4932.59329081735	6128.86152765297	4941.68684337315	4126.30564589615	3731.78959049022	4726.99694391427	7944.72692511998	2881.0818580588	4235.67414026693	3455.56802688375	3758.88335671372	2422.30955412005	8283.72188057923	6771.02041133917	3758.47720395936	22830.9348906461	5371.76621945799	3569.32354298208	4582.52645334492	2701.41320477211	2359.31329159485	6451.52839596686	2904.02901873292	6896.41735464286	5642.55124556922	8441.79429857029	2410.78238161321	3407.59794078551	8076.83165142354	3960.52897260592	10247.0465319281	3543.71530665963	4419.86790262525	3900.14744705121	6375.97953374165	3977.76869330838	2584.805483783	5408.36678477406	4264.86777075742	5871.73085527155	4953.28206205069	4309.15583598448	4169.88541622795	5878.27415127318	3958.5162908199
0.48_486.7837n	21599.2388716356	15305.9824218648	23191.8691836837	21799.1726074275	19802.8291090178	20839.8270912037	22127.5913696581	20045.098198874	18626.7576289095	16914.9660419873	21946.1065859447	18211.8377727483	13341.2885892534	19133.9289216463	13696.5514234078	13833.9225626332	29657.0214551703	12770.5895718783	14709.5604653685	146317.348162404	25237.9530841438	15334.1304373288	16293.6883363025	11693.5162599454	15836.3377662684	15862.2772694294	10792.5417480401	13356.5946774021	14706.0487089918	65267.8855584622	12098.021371123	13337.5209842252	53409.692919389	14439.4208475189	80116.9171394969	18737.9973500191	14883.4714355658	16823.5128171946	17073.6735840014	15012.1022995501	13107.2849654576	19075.0259802841	13775.2289163636	14854.035010201	16157.0368652367	15929.6424113165	16727.3555654925	14506.4708775517	14390.0591281302
0.48_487.3003m/z	42121.0892201339	27221.8712790443	43578.8556349322	37052.0403912607	41397.9541253023	39345.0111679078	34932.2734289114	37582.1332532279	35552.3784135758	32869.8234003804	43534.6982829672	18999.0649118532	31009.0495865783	31993.985084153	28532.4361271908	27835.9155036925	15750.5208740249	19429.894259641	32113.2663317966	223280.117771609	48542.4844510484	26013.2744251284	32263.4320517753	26587.7636381028	18190.2579853757	23761.52265574	25611.4041388759	34103.7940305824	34416.9367899985	151389.274788009	24829.4917342091	30733.3519826824	106195.519352685	31100.6301237201	169908.995022014	34128.4886432715	35985.5266602481	30411.5535290284	19587.4278268139	31768.1002287101	30747.9079360205	34489.0845767861	33836.4279021173	25269.9809133873	22282.2239046442	30543.210556645	35423.1471634021	37039.8470257309	27778.9458131981
0.48_489.8181m/z	15419.433289316	9765.90408030799	21793.451011041	15138.5539298393	16147.6041002904	15173.7429199213	13729.016945904	14407.7167968772	12375.5333054356	13865.8103027278	4628.08313983912	56726.6183938627	5307.45273845111	3276.35043425954	1529.48818969458	3666.66045836638	114014.960389607	17187.4413469634	2347.7929364228	7103.61859578731	2588.28906450647	6332.46527030688	1832.32499437696	529.967895507059	43910.7611780871	23744.2921028297	5044.62684627417	3780.27598805741	2921.56465445093	14670.2084961216	4948.92903172145	2100.66891279536	28046.461170214	4066.36938278646	8221.03707136007	14999.8912318564	3062.43875252269	8289.9193536671	71500.7988609706	4070.57328633177	1098.48018316434	3774.62075042524	3770.86226632067	12732.2023925687	40638.9961188675	2522.56726073894	3228.73204923654	3001.06758086257	4608.87996559232
0.48_490.2304m/z	5572.04575721562	6448.85487027498	10003.9799959417	7186.18401021678	5978.91274163845	6006.2329272459	7691.82565576549	9024.49817209208	2161.6572247086	4483.37656358074	344.428788463736	4735.12704327638	3831.15272268975	231.124746777074	78.5792598717612	3339.69907844901	457.972759786466	4233.73948794806	642.29341421497	16641.9716318043	851.478530572135	29375.0353490604	791.642110591828	0	2533.75532296787	4637.54929523571	29041.6443669375	1584.11384796258	1054.19950611795	16309.4085396836	13184.039432166	152.540033136671	4913.04728684105	460.680178827792	9347.43672350116	205.099545716936	1718.91608630424	7292.41770911293	2104.02029619909	391.830134223113	536.230834179383	1000.29840446581	6292.42532167377	14469.9204411067	17211.6896678194	375.004502778027	0	3702.70516043489	5678.13624112191
0.48_490.2863m/z	1000181.14922967	574308.201369394	1006921.58482673	901382.098097516	858168.992440132	881015.864218976	914604.336535401	903299.156214791	695539.639850571	702000.31892271	5986.67113766054	854848.103287618	139858.154444588	7856.92316498906	2292.34967533979	87842.9056369197	211113.37569214	346964.047684585	5298.67473254149	1734164.53566807	7055.73230461948	5297664.21458733	13696.2927128117	2264.43943167118	388125.013318197	548252.349984888	5592156.62146289	5746.99573092717	10303.8154779555	6504273.74621968	1964855.75033526	1709.65827370068	785986.368148733	19511.4648485941	720045.839419369	5080.64906532915	4984.5788135923	712598.793879113	122308.491920637	5210.56845418464	14496.8779550568	20190.077229296	647967.976547568	2053942.24285304	2680623.0828653	6359.87072537163	2555.60067233929	136514.442659117	430244.565339459
0.48_491.7951m/z	2376.00109863186	1334.50635290426	3057.6381835944	1958.5910274425	2556.17297362893	1684.63948089578	2308.82897949293	1574.68126207294	2164.74023437634	1609.54247172735	722.863441116355	6980.03051758357	541.221622932048	0	0	666.089599609256	13591.6352270086	1487.83592151598	0	0	0	1514.71581475864	0	0	3627.17443495624	2198.9104003911	0	0	757.512770147533	0	0	0	3472.33355914151	1142.24391812908	1694.58464769475	3033.00408665828	0	1853.21285728645	4460.02462792423	0	0	402.144532752308	0	2428.11305124851	3858.70422362777	0	0	865.256624659687	721.165496825647
0.48_495.2415m/z	206804.274824068	130919.676969726	206041.201432144	215241.393553733	207906.265044024	178222.928890487	244602.780425679	244725.00487218	153307.708603971	162383.757350324	519.54836381362	204526.077768439	55078.6066309123	4059.23378894978	202.737300615669	31820.5559256227	43505.999929549	64684.8843358749	475.629738418042	411875.174977565	1618.56423398836	1392564.47166655	7203.45474611858	378.205498176496	71016.2899840363	92570.0155872719	1562385.71484403	3746.26587691436	954.689966667143	1029923.25020441	688497.563085711	550.007020283633	178847.180747107	6034.24325700568	208393.862452714	1170.71702355539	2482.47368310798	194944.054684439	13001.8335569864	545.876744197812	5320.3742411701	5418.09114105815	243946.077851983	507293.005615225	416827.508970272	656.786153577095	506.719795298927	71589.359225933	158299.637158763
0.48_504.2659m/z	22072.4552789494	16281.2841165199	20580.8167219399	29568.1754386531	26970.6354124697	23881.1520731839	26243.9273407197	34578.7347675173	14736.2784556718	16169.1805548881	2425.51704674587	14785.1625791196	8563.70801148765	3785.80247376705	1008.83445614711	9487.09548633899	11134.902249085	2729.59827266908	1091.0253487864	138907.821836819	4137.34346413171	227330.300760333	3986.56860644007	390.669459420199	3755.97468860926	13861.8150970833	238622.223359488	5554.84095325754	2330.37098572774	286836.648413942	44839.9882874835	916.32986451187	22473.243671858	2145.41103823055	16015.0217676028	695.294777193249	3701.23801601939	7192.63894321468	3047.94449990777	2454.48612796579	1512.08856490611	3321.83128537931	10488.8225788575	10872.9177745423	22665.3206487598	2350.97692367925	22.1245832329518	7931.33403735122	9895.99614325483
0.48_506.2759m/z	835.819973866892	5.2698757305234	1794.36795830346	0	613.338934466666	251.575204551762	1378.44438838347	1092.38373099292	652.546622503416	406.077186019234	259.431011601379	621.379865543345	2396.44236043335	753.590038426428	291.097791362332	826.416628398275	1296.73169243266	778.096847201796	213.353187700904	8130.34333964154	955.691028178147	4568.69523137719	430.74235398625	364.500596607361	463.965817663344	521.996077319166	385.820482578904	2395.04014635236	827.807263826543	4393.77182327754	836.039697007402	0	1364.8610558623	0	1613.85261433497	295.478998416101	0	14.8535916493511	715.33401037394	511.068091019016	77.0244128187719	0	433.105448305751	1165.93184897298	212.339958392022	160.846361500656	167.828754991755	230.17619323696	1040.3311491199
0.48_508.1496m/z	0	0	0	0	0	0	0	0	0	139.774602346647	0	0	0	0	0	149.918315593356	1686.52137310379	0	0	0	0	1023.72848918791	0	0	0	1306.07948347317	1998.54891150908	0	0	0	0	0	0	0	0	0	0	0	0	0	0	0	0	0	0	0	0	0	0
0.48_509.1603m/z	1507.35035550912	604.184020996474	963.520970090802	1116.1121163153	905.344473911423	921.324263899923	1176.82562255627	1343.55151367217	596.561407446603	960.424438475092	0	0	523.609711983317	41.5133690452421	0	559.825764483649	0	0	0	3691.38312594309	0	11415.2988963362	0	0	0	0	7799.70120919652	329.619499224507	1088.06609626735	3363.3427564622	3782.57381585364	0	8312.89600629736	0	1244.30613886733	0	29.0461206824653	2.52061381115313	0	0	0	0	776.187965891664	33.1038033908906	505.1807098381	0	0	1370.13142599496	682.982028421848
0.48_509.2219m/z	7112.34016642603	5576.72358632622	9056.50248157873	10201.3402022944	8827.41149872352	6260.34863146433	11498.9279234098	17256.1435261117	6028.9868261631	4913.37394092751	707.724032972793	6084.79457092196	3399.45505958739	515.549842536901	351.949144951718	2771.11815768154	3487.92106157007	256.420043944645	890.97448819518	45520.0551544875	846.575229037346	90518.2071909475	1094.72270886015	276.234121590327	0	4085.74732534277	107605.060731807	2306.17678721461	849.435455043543	66379.4787427044	20419.1102244513	394.822970806048	11038.8048884822	1258.98773032368	9124.3684715867	174.125302113785	1548.15105537446	990.429523830609	0	446.501068820881	1172.53390406472	419.953720819727	4451.95450214428	2784.83844628002	6061.9540405141	547.239674805531	0	4189.11034864702	3894.87212531378
0.48_517.3007n	7516.12261713605	2076.13806594121	8982.87059300214	4745.15639851165	3299.37937309187	3618.96558049167	7601.35000968698	4098.72318642226	4302.85158806844	4435.76443391574	3890.45108587382	2824.94941396063	1420.64298125312	2883.51094660322	1255.63924772019	2278.34120992329	2917.64537587527	2756.17143152025	976.011878386517	42245.2642725428	2822.19153240705	35502.7401415686	1849.04970612215	854.140684264298	2571.32163283964	3594.83470264684	31833.5115039151	3752.68105992712	1945.57621967774	83119.0193724739	6757.36403417706	782.393418808396	5958.7547694295	1035.20675484624	12076.9497583874	990.664559242377	3144.47526961938	2206.7094790139	2369.36533670999	3151.22728417082	2906.39972842094	3118.69940270232	4710.19564472635	9968.61175231515	16776.1876381859	1608.36633235295	634.267711105007	2291.26822631697	1361.89332018774
0.48_529.4007m/z	23511.7599660882	11464.3444016768	31110.564943788	21591.085398024	22378.6276102971	23768.7794989007	25208.2675292436	19026.8428917754	19586.2129514248	16933.1029452959	388.347825511621	0	0	382.176436844403	343.34912635352	28.4330174562018	275.903209162977	1329.15353235199	359.335960116358	0	246.613036189125	0	12267.4847626609	237.54815546343	352.170452740619	1.18123280355293	497.67213868166	1172565.57173179	530.385848118663	0	117.10320436068	0	194.593157846173	482.148119418606	650.262670989067	0	124.080476573196	441.89359011242	0	333.812519628702	0	1612.56384392328	409.615866657814	164.952079420291	0	0.218506403715624	314.650948316713	476.498356702438	165.793349522949
0.48_533.2435n	3185.02135675994	6848.70402373311	7834.20585902058	2873.75611628359	4510.11946301081	3674.75196939673	5089.10373111228	6942.78195763096	6344.48585870236	5847.98436609871	1770.01571364451	2298.90179947155	5486.86231173516	3863.1825046993	393.546986754514	2259.14501122521	267.683751009276	452.177039469601	1231.77501317317	24963.7812504362	5307.06785043892	33336.1825201852	1757.14150752198	623.456120217439	638.028303949308	2812.09858448212	27314.2991737857	2056.78602659975	6041.38685819655	16663.7288649206	13520.7772380254	617.826273815051	8604.53058084214	1469.85713867642	12490.9575007685	1784.41166571943	5015.3262113855	2661.79632993239	94.1416729072979	111.470911821485	1235.46749599248	1957.2584398776	5049.8449147307	5353.03579822934	3094.61659924514	476.301528625166	529.678012607447	2496.96466670639	4373.19673075904
0.48_534.3127m/z	1124971.44246993	687728.50990831	1183156.48710383	1033541.6829575	1003089.06732222	1044983.77122167	1036349.30828201	1039893.107099	860343.988725091	842036.709409025	3547.7579454841	975431.315158884	125362.967179792	7719.4966328044	1445.86605401893	101992.901619551	242382.302209518	408863.258671753	2278.78332878231	1854712.38608301	2889.23125911229	6047564.14237162	13390.7753857586	876.996218546588	477435.966702917	651545.683858244	6022399.00073006	3814.20304662728	2675.79179998776	8542708.93845004	2121341.67327944	2200.06581009458	895497.143763546	18566.1331588412	803421.778522339	4727.3073861423	2937.0566405548	762614.962023045	163108.628852052	2105.1079473634	17335.4992678683	18910.142944473	647253.020993505	2334328.67648245	3238967.52551241	2142.61610234849	1511.62063802974	152602.942145217	425452.958314898
0.48_539.2680m/z	241775.916789938	160448.725494228	247195.237565515	252012.614083054	242841.935041103	211818.121498074	287842.609434992	282091.140327467	195717.727168144	196138.134577971	1078.40684603262	227665.985467735	49945.5661654996	3663.18437237423	1018.06571162138	30802.9769962735	50428.1557355192	71628.9799107439	1624.86012947215	427933.909731878	3379.85495899603	1576435.097719	6916.49300125891	780.717045746153	85843.2109329887	116090.505321048	1697532.76857669	4139.5827011685	1837.67005349588	1350399.61004252	749810.761567409	817.971514698989	203280.94677137	10335.1190785711	230929.050396725	1330.43956078853	1793.27281891465	211465.330948577	16028.5830670542	819.457700262385	6743.70275710007	9123.88251764897	244529.816743472	597987.582764351	498096.268736958	1466.65963417931	587.684355769654	79745.3225598827	154330.088480784
0.48_548.2930m/z	19702.0345924392	9197.05958674462	15253.0637079186	19598.7858076541	17469.557356529	12806.3832834803	17376.9555336073	27360.7734861083	10391.9772001006	7479.49778335388	749.483030581105	7964.5054309458	3478.74252395749	794.804098170375	301.436511529587	3796.42299213719	7831.35467435873	1711.36915095318	691.84464667035	98250.1172733481	2014.6529541963	182909.962928809	2291.15811974398	18.990999562193	1602.61433679347	2912.2925020282	185271.749673284	1516.78709698197	633.126287251073	231134.934518024	25099.289010317	77.0125819053255	9389.47297880095	1103.84088318169	23001.4055099103	445.209137127688	512.449549282481	3195.84564275725	804.583208088415	716.657284078507	960.842418560969	1478.08164512586	6261.49970814927	2686.91832718359	15567.9056768223	1281.84448357234	137.305068605608	4570.33147972761	3802.091152349
0.48_553.2489m/z	5333.85238339624	2485.60640024826	4409.21847944272	7614.5763549863	5843.62554930743	3977.12910349173	7131.32467520224	11420.0657390057	2423.98877881	2491.11531251788	258.241987518277	2965.25817823384	1485.32471321612	721.036602698587	9.75345100791184	1445.13289624879	2731.31036016393	0	170.871902603483	29598.4365170505	925.275033824006	59816.626716027	1062.9589369402	230.998931885037	0	1064.14106663721	60930.4975166202	293.391026769719	717.18692254179	41564.1241033225	9339.090390152	38.589772182376	6109.08414692293	385.469874150481	10136.5736405466	78.6951004469278	302.378838338682	1009.51051313717	0	110.920657614127	80.0167639297852	191.483188411918	2194.18033822641	1821.5423405937	3991.41284179172	89.1446777971264	4.06832561463754	1723.49013760878	1701.80515360605
0.48_556.3104m/z	1764.07347605722	870.044906963831	2456.52995635948	1938.93877225983	1959.27030869821	2487.92356494071	1541.07134728984	1773.90975774395	1866.37364339769	1347.83330751046	1242.52722167997	600.840131404393	1624.0517637531	928.499661880508	1228.28961563625	1221.2263026664	1095.58292959241	755.834136732504	273.132608768987	15895.8411678149	1913.17005546081	1209.62375997457	794.811161618563	1006.36191071957	393.267303468012	887.990844726567	327.673276258969	794.959492882934	738.194236502859	3705.26644269766	283.976337920083	0	4777.58076792677	1240.6302549489	6700.54955012706	603.513738520718	0	1417.61502800534	1262.55695427554	2115.55819159862	1530.46026146168	1888.56184926246	1378.53904061907	1196.12028573684	925.655509651345	731.07893932579	0	1891.01171912465	1690.10854993908
0.48_564.6968m/z	0	0	976.026489254611	0	347.273433618658	0	0	427.075412066938	0	0	0	0	0	0	0	0	28925.6870183458	28505.2485153474	0	0	0	0	0	0	56113.4331056081	22066.18554686	0	0	0	307.788290799156	0	0	18103.019531167	0	0	0	0	0	31966.6621092988	0	0	0	0	0	25196.3354322843	0	0	0	0
0.48_564.7865m/z	241.151936284707	0	3530.40251525096	844.473622861586	725.979431153909	9.09082298255341	901.15873559927	788.382751464574	1688.23872853712	1491.82946776941	0	13225.81738282	0	373.933641062164	0	192.322237833392	18070.4208983635	56610.1538086494	8.05219814792769	1.97941377893821	0	0	0	237.969429748377	63786.5742190583	50265.8335946061	0	17.0849441075442	179.465933290685	0	27.3916652214762	0	44725.9750976318	11.5532763577387	0	191.946091302164	0	1121.57035242966	70183.5390626752	0	1.72233690223176	6.51886923113559	352.354248222608	1335.00192164652	37165.5371093933	0	232.728249092952	515.963688894874	357.97302063291
0.48_565.6044m/z	0	0	0	0	0	0	0	0	0	132.468978881555	0	320.415313721075	0	0	0	0	0	1805.70053100233	0	2549.21044642966	0	0	0	0	3795.13671873374	0	0	0	0	6312.79067992752	0	0	2637.0136520135	0	7728.99902343114	0	0	0	6776.37188721876	0	0	0	0	0	532.28732299568	0	0	0	0
0.48_569.2405m/z	16166.0449775464	17788.5704569945	23404.5041340369	19916.6576801541	24466.9701264606	27130.9582429557	26599.4910046686	25071.2208993816	17300.1038027827	17438.3187411613	1155.4790102491	30079.3713559612	5886.76204086542	1652.03525122199	611.971245373878	2348.45012792614	52497.3174021062	52715.2881446522	165.828298992179	18456.3240137936	1337.43487510903	22393.6218415191	1529.24887859794	733.56203202293	35911.0399249351	43583.7278330477	72444.0257784584	1366.44042084603	647.296575597388	35568.3156509864	17703.0538346393	765.073971056249	35959.6370912382	2451.87069648292	14026.6804367119	560.645610327975	2821.84146956693	21308.2490588648	44878.1161370685	951.153541184485	357.338904607416	972.391623511543	6697.66078037626	23904.1329861882	35336.7902540936	309.051731487366	360.276962280039	3081.26410330364	7863.29427034427
0.48_578.1441m/z	0	0	0	0	0	0	0	0	0	0	0	0	0	0	0	0	0	0	0	0	0	854.665222574632	0	0	0	222.573182042308	737.331057700457	0	0	258.120626450942	0	0	0	0	0	0	0	0	0	0	0	0	0	0	0	0	0	0	0
0.48_578.2578m/z	1403.26801969766	3442.28231260166	4816.76940756174	2376.84434599835	346.874609227657	1437.27340939342	2340.43085471729	8388.56013173922	3310.96954719694	4975.27011657155	0	809.834874670916	1025.88441910639	0	0	487.094328062277	0	1474.38795282039	0	22960.9226735485	0	31205.3785497686	321.27648648944	0	357.052501429549	1222.95358561787	15631.6489161467	0	220.547962146576	25730.282329829	12605.0762105568	0	5007.30657094259	151.761061494691	6986.58589454879	21.8256691332298	0	1947.54215339507	0	0	255.690899164949	0	3876.66398716643	3044.18435685741	3276.29263492648	4654.35770869045	0	888.508888546601	4155.29681548135
0.48_578.3392m/z	976579.982322116	609822.022961185	1077273.4495183	921112.187095936	911226.926511928	951671.388938391	910093.983045747	915479.352938398	792725.197730444	776025.280894861	2536.62638207942	832862.701598809	89665.1472624487	7902.7052324717	575.566162108243	76691.2618063219	205526.313317823	359536.267815903	1536.21868081587	1524468.27651474	4759.81243286547	5480103.11377753	9486.62121852158	496.316463198995	443985.005296922	578995.492947935	4878397.70416215	3945.71393734929	3353.86416817853	8396538.26535242	1654985.76770914	1278.00885301065	779598.111344965	15519.883901062	700897.897845395	2599.29495344142	1418.07575550307	642954.249518232	151573.066708611	1618.49674369212	13852.5956334789	18343.1837107729	492761.536024409	2084920.1312289	3045647.35199615	2834.72777325336	814.981422806674	116379.417867832	320429.007071453
0.48_578.5811m/z	0	0	0	0	0	0	0	0	0	0	0	0	0	0	0	0	0	0	0	0	0	34860.1142577579	0	0	0	0	27479.1855468666	0	0	102906.070923158	0	0	0	0	0	0	0	0	0	0	0	0	0	0	0	0	0	0	0
0.48_581.8267n	5035.07722728674	2351.22710761301	4703.64240912646	2632.16998781929	5754.00441293672	5309.99424604123	5185.44844087085	5286.61120406695	3844.02965749988	4360.55053510861	8361.80392993682	708.467163087161	4467.50875077092	2717.97705594684	2818.35583496252	2520.88439941596	0	0	4101.99180416665	69291.0649665812	10654.7909709102	3339.93492271167	5392.94991362499	2652.52356571467	1436.87590314806	720.310748399733	0	5833.53363806075	2913.14797172174	5389.01731730564	1219.03265802872	2117.42582167596	4824.81657792159	4528.82256301889	16094.6654705131	3915.24943425586	4613.02184952687	3846.62883096311	1242.24959961834	3263.49944870015	2786.84862652819	6750.33505983516	3684.33376737504	2091.3442993169	1540.6198228997	6009.89822204779	3093.72386699121	4899.1311379028	4943.26088837197
0.48_583.2943m/z	213628.697574366	139935.393255165	224254.843090678	222929.628583554	219379.872033516	191815.450071298	250516.533085867	246794.999388909	182233.15937656	178777.529126719	2514.93601036647	187143.327026756	35834.368818292	5190.89417634618	1335.75034915865	29486.037644961	39026.2555395615	54825.9320988846	594.39845559471	344689.704375417	5235.67230634866	1441336.10739491	8053.46494086138	1484.92355839868	69280.3549135016	96578.1739666041	1388140.98520578	3792.53817832974	3777.13177771439	1328030.94789831	577375.619885239	2163.85698675354	170617.836496521	8078.60535314313	198975.220740398	1912.08631973718	4900.95451950775	177311.344358088	13257.9669242828	2661.22920490506	5728.82823488416	10527.4323574567	183432.78078038	546401.206425196	455270.431700727	1654.55391199652	410.160920076294	63027.4783009003	114671.271775148
0.48_586.8370m/z	7503.24365234388	4080.08129845736	4775.71157233969	8005.90125790097	8163.84158012896	7208.8918174305	4559.86669921875	9059.12587755021	5692.69185015971	2315.3818359375	9889.48979562661	1757.00815135798	3249.18029786045	5907.06836916877	4232.55283771217	4967.68754294341	2235.01910316536	1955.53284469743	7038.32342749995	123956.059067087	15836.7694091804	2190.96116978077	8934.27905102052	3270.85998535354	0	1616.7553492914	1699.73641760512	4812.42134407437	5405.1551664977	13884.2612620628	2779.79028320438	3820.95398646989	7257.84180679059	6248.87491509183	29367.0939908285	4392.84115079776	6534.29463235407	5832.56075600873	2367.1818847706	5933.85800765519	5682.11983134821	8961.08492469374	3022.2689260414	2802.29580452938	0	8732.74244438954	6701.43675922255	5263.72943535837	4380.06895742097
0.48_591.3128n	26967.5364819828	13008.3178690236	19681.3356090539	23561.6479880572	23876.9622506233	21007.9430104187	22389.6721188525	30420.0784378376	13285.0994313251	13310.2821336236	6794.75418640376	9743.83368311838	10626.8255133195	8882.90053721991	2556.0431978844	10033.2684644601	8895.72937766336	6522.28195740282	8139.15470710841	177415.136077302	12756.1132818573	172110.971524938	13185.0360860271	5222.4302650369	8564.09806104406	9178.19246966552	136854.465976767	8618.61432971546	14071.3422647374	207717.443236628	21409.7059234219	5465.64546934777	33528.2394197271	4646.97997117765	56939.3621315826	8450.62465354412	7832.96879049797	5628.12298825728	4739.55746609824	5285.63044639019	4928.07064934492	6956.8375099189	11892.9494519371	14788.8299817497	19241.5213337089	5512.03386330016	3916.05377489758	9631.07329112943	10053.1840803935
0.48_597.2117m/z	515.473815917419	0	356.395482783974	360.318700128274	149.447314220862	0	898.546691937808	583.0573353495	385.39668136785	0	0	0	145.862058882181	0	0	420.959053130269	0	0	0	3413.13402084034	0	3638.03802582888	0.369584857885747	0	0	0	3098.58128594758	0	0	1054.08236036949	866.885273955802	0	39.4932670580881	0	633.713140887768	0	262.068153512607	0	0	0	0	0	326.720709583649	0	0	0	0	832.086164622481	287.891758876217
0.48_597.2758m/z	4066.40791498649	2451.01821898182	5292.59269680848	5050.80721618067	6466.53267740236	4334.56565214941	6442.53554938316	8022.55737154051	1887.48039256122	3213.57168411227	1558.03481244247	2337.76761338219	1828.08676649654	1631.13186934667	21.2436015300367	2880.88481438825	708.752816903215	0	1494.95053675857	30460.4212303428	2854.30975323666	38111.0235714853	1711.27356782495	438.262115675275	0	2281.14519826044	35049.7160462174	2566.07250115749	1748.74332805747	26044.738886858	4783.05594190645	510.621080788169	4204.75412922001	1270.80763102865	8681.014683013	683.616463967253	2852.45229885464	785.299207297218	151.131039426105	623.414446185367	675.843965340698	860.921072777108	2657.26374307284	4113.0382475891	4251.37071172437	540.402501377258	90.7741394707808	3501.89707326718	1863.88537445819
0.48_605.2774m/z	16977.6355672092	8084.66731141832	20403.8054029471	17560.1768151352	14153.7325660469	15514.9038250002	19313.6098288269	16872.1280301326	10719.1154950425	12959.978149133	489.340301513002	6635.47226901882	10594.0226090914	1634.6896548789	728.075494653738	4428.29347360891	1261.83342863708	4139.51539649921	728.825662812339	54777.3896281753	1937.25997885591	203992.914160335	2696.21858228669	497.405376779741	2440.73574078664	20486.7409289121	387016.26287822	2234.35811979783	7759.03862074645	165099.821242935	75420.1685919505	1521.486002414	11508.6945627891	1840.89857571595	19845.0753708477	653.075043770223	2291.36266486361	12471.039884698	0	551.393821061362	1810.06651663724	2426.83377601031	20211.778851997	31780.6008250256	36657.9127085133	953.937060530558	78.5520471831883	12095.3017603064	13909.9008176031
0.48_608.6339m/z	76101.0866086507	27835.4953464386	130346.751952958	61501.5195313574	57984.2560941334	89068.5709622612	75287.6862209488	68928.2130852331	79907.6068227471	70615.7556164332	0	212416.663493368	0	0	0	0	329313.205179246	300928.916037552	0	0	0	12717.5149930557	0	0	425609.641768484	289066.456326997	0	0	0	63306.8312132862	0	0	276116.089842669	0	0	0	0	53323.5605468893	547165.051464616	0	0	0	0	151847.726191911	319302.513540916	0	0	0	0
0.48_608.8493m/z	15210.4877710353	9467.27739413775	13864.1577696358	12716.0253905954	11327.2006727219	15044.7762594831	12786.2124756617	11910.4539529406	10739.2001953274	9834.47351072423	14906.8358101519	14783.809061173	10250.2854079326	6680.5407613297	7472.74832991731	7041.14990363841	0	36419.3755019698	12795.6300875046	174078.838773797	18122.8603022868	6730.3256375518	12865.2816119859	7937.48272819898	75735.2279785503	26432.6993649461	5125.62004248044	9540.42101963557	4322.93359630007	20214.5385596591	4766.17695280391	5663.31363582786	39296.2653921958	7553.11504023233	45416.587785765	6242.42321606532	9278.36519523961	5061.59899206883	102865.085676423	10687.6218334232	8039.76372211429	8243.60421103735	7985.37463378869	9187.97305260702	26708.1248738253	12517.4333501677	7606.43851333575	9962.1639672601	7097.73974609568
0.48_610.3874n	5232031.35641653	3781846.36202438	6475698.28830169	4949325.48269605	4955269.85743069	5529206.31583813	5048058.00073994	4974847.06786687	5080875.95384298	5009903.70871426	144727.901555563	9327800.98187926	292680.154934142	93797.3396392161	80713.6780398634	177982.393627563	14467696.4255688	11778489.5839147	99997.2929746877	1697148.76554073	115205.312362249	3410172.75725207	131377.357351495	69592.3622488566	18146485.3340677	11610072.3286854	2134493.94875594	121791.248466201	92078.0777480337	5483417.77522655	978328.749993526	86010.7202554526	10965423.2852917	165027.750442805	2066890.88301607	292238.052144119	96297.5983945225	4587192.78465649	22790143.785278	86603.2013975038	155729.327816253	203033.560092964	629347.127311319	7714715.38235067	13320977.3559699	85714.6458216792	98708.1886029583	231693.880730224	792703.358735032
0.48_611.3282m/z	9824.00189932693	6258.3021605481	9866.23492804067	8658.85288837178	9031.54032156031	9368.10692995948	11257.3538768834	8334.31114706974	8284.28690280303	7444.1081922878	10362.5187402655	7079.59206577854	9540.62125745493	8399.05752173225	7583.4593645251	8429.74206220699	4708.12881379518	4568.07208155091	9202.2684032743	112322.4532271	15916.3439141695	5056.69660264732	11540.7902204198	7757.47703878909	4781.18588601506	6049.83727232944	12334.201617015	10623.237501181	12016.2581004285	17815.4019662547	5725.0543536393	5789.77462122069	13050.6212322886	8374.11356164117	30000.4290067844	7442.9986510317	8918.13617725996	9677.85270928623	4315.22512918092	9230.73591897287	8753.68166127286	8290.76060678671	9001.99342314168	10247.620904068	5740.13502850875	10187.3262050735	8527.31187940506	10121.499567672	7985.4412641106
0.48_613.3415m/z	1699486.81287916	1388494.95508078	2108168.58750174	1828501.3437063	1810821.10746434	1822493.93360687	2075495.67901491	2000142.44194746	1829335.51891017	1877139.34859475	36276.4048035041	3222113.09790054	145228.427164605	30556.3816179225	25688.9374399469	58386.9806946532	4869641.64891677	3686043.61747536	39625.7283589939	627541.004635659	36944.0297863852	1621108.702315	83692.2175346957	24495.3769800491	5219261.24392088	3776431.14435173	1332698.21902766	56864.4953346278	28150.8607577649	1574334.93906784	529352.183622898	20457.587517295	3748597.53493277	75603.2036366817	878528.59386823	55504.5460843145	29118.2027996827	1981577.42543601	5998852.05418692	35346.2916821758	60400.7855212974	78956.1417511883	322971.26906374	2739545.2932451	3667341.1184538	35641.2940987359	29389.2529892895	166286.494583097	469613.763416882
0.48_619.3171m/z	2216.56212916198	664.552522696712	2938.36855505281	1068.9840725546	2092.38186597395	307.77913903674	782.62854019564	1894.99492276703	391.351346851068	1801.31999570621	3467.34490506555	0	1967.76976210659	2600.73268347449	2248.19967384716	1098.23462265912	116.176451150952	578.605540522682	1405.40180632981	22933.613525656	8538.36154127222	2415.2516288449	2009.1492734617	275.998554952802	300.788692218	678.360367394745	499.004645970868	1889.65485219244	2251.58796661921	3140.27387294631	642.753425196588	633.325181691246	4225.88760517799	1687.62606203249	8029.80389250621	1587.16420578586	2452.26539794132	361.907251839614	214.069376681121	720.231344927363	1601.58674943437	428.565155029188	2303.71124679858	391.610969111879	552.526579127858	193.768006273062	805.518123133038	1497.88138894741	2124.36443938587
0.48_622.3659m/z	650533.121633984	411776.363577793	740127.012475704	624558.990182232	606496.318390082	663052.356498523	614046.603187421	622566.746571127	559256.607984478	538349.411414852	5082.62179282401	545996.788308332	49227.7406866933	6498.25955122232	1158.05091988102	42681.7173660562	125024.273361744	254909.625412567	4244.74869855501	961446.566743515	5102.01799223747	3896753.88102773	8591.47511546251	0	318455.23797537	408409.582382651	2983866.40005929	3920.21914180621	11357.581053895	6253528.5429324	965543.583017105	2750.99469497656	531148.915968949	11170.7051890298	461497.78377722	3525.96603090811	4328.89286416254	415546.656224732	109266.767467424	2387.60683838	11710.0394741314	14817.2834640345	287900.966836226	1449177.67624096	2228782.52166162	2679.35343368999	2282.65104575334	68342.3114075341	187380.735130033
0.48_627.3211m/z	133924.00430052	87680.4992355905	144660.013942842	141923.551035215	139355.76993821	124202.532410498	160365.229624366	158019.802456651	117439.973084682	115878.091878812	3686.20369639383	112551.469995292	18242.6770640573	5859.13920698532	2185.16224081165	14975.2925108551	23621.680248291	32311.1720162147	3174.60743134828	229031.127801089	3661.04246923295	1011452.67633107	4533.68740212996	1192.0204663814	40491.4347789551	59387.765359618	853420.35239162	3921.88797448241	3920.74469903342	963598.636770814	316513.406131752	1796.44920418354	104289.087212822	6050.02796250128	127930.210003714	2128.16921868957	1839.04358339208	103779.158499139	8070.30665467742	2184.3987286854	5480.36705612844	6689.14708565485	101124.189153832	371160.77183523	323516.960639875	1833.78011774272	22.790888103759	31369.014972647	61474.4038557835
0.48_630.8641m/z	14282.5129761995	12571.3941532378	15448.2658892311	15466.6737259507	16364.4854938527	15823.2596559399	14742.987882929	16502.5436522379	11523.2450039614	12458.3296805667	17358.8643188355	6001.65069769106	13173.4520845173	9628.3694799044	8319.41158837905	8177.16596325915	4805.58774886874	0	14295.1606270251	221140.717062741	24059.7246205533	5726.18482588983	13332.4134035785	8889.0355025979	4562.24453101128	5504.78680795247	5326.99391781158	11092.2261440511	7920.80876952788	25810.1320771578	0	6409.73609736847	23063.7171193662	10847.7045658495	57203.8817931362	7687.24509483895	11820.5711593983	12432.0228328255	6397.23840333348	11384.9227877164	9727.64193552967	12410.7167223675	8327.14871019858	7136.77577628417	837.957686948375	13914.0603996615	9199.3441589151	12015.9558301024	8466.1005190253
0.48_631.3627m/z	26056.829102889	15842.5412182559	20113.3657239369	12685.8544897339	13717.3636928134	14347.2191419586	10743.6968695178	15161.8094116825	15644.1809905441	16123.3187846164	22660.6402569083	3532.06619283447	20790.9847932294	20976.6116619476	14165.5819399683	20042.3302579238	2276.5598147373	3067.84338195769	17292.4761215104	240038.590569747	32188.7400793076	13448.4958355533	22320.8910573711	15847.403182494	1515.15002779496	5043.67913321327	5714.93151356759	22596.8489112856	20118.7612577568	49296.0634580842	9157.2163951833	15301.7096320375	31490.8300516403	16651.7073352776	90567.3949578241	20376.5558827835	14968.3073359518	9533.05355553428	1352.33606002509	16673.1273331209	17212.9660015458	16241.9316162135	19779.4449373486	7690.91372709903	6958.53322031828	17370.0286199643	12824.8884078889	14915.3644951451	18979.5798307316
0.48_633.8458m/z	0	1275.70092773433	1838.75778018669	0	0	0	0	1591.02201568994	1506.21045413916	968.087271672304	0	0	2620.30094585625	1598.9630028367	0	1426.30968243055	0	0	0	32350.652943334	4065.86246035534	0	3138.48850256567	1846.18969841346	0	0	0	2165.27372726561	3712.97852032056	0	0	1117.92950439298	2150.3079703051	0	7149.85843596784	1141.97416965478	0	0	0	0	819.364990232954	0	1894.66953838674	0	0	0	0	0	1732.52259916047
0.48_635.3396n	24319.2053781213	13168.2298012046	21551.2690301045	19805.87988762	20188.2210395766	18178.3327344783	26135.8663230001	26233.9671373561	15161.5690179563	17026.6289568585	9667.66503396696	11318.9691043838	8995.26130368533	7676.35649846151	3419.79249727355	8110.85328814937	11880.1900262903	6360.29033844026	9014.34849726057	160853.758533103	15758.7482149758	115471.900615768	10972.4741682072	5013.13816708479	8363.41961880032	10458.3103002208	84997.5491195283	9430.59612812241	7018.92253348664	154657.153562205	13953.3486827944	5866.59120362976	32078.463826363	7629.47221576286	55561.5699294615	5418.98720262416	7614.3823649685	11137.3215494768	6273.54195415236	6996.22402453103	4838.74559777359	10493.3713272454	12851.5881911689	11597.6353821469	19312.7040468905	10247.9192882724	6787.24100692886	11314.3916514836	11064.9503337264
0.48_635.3865m/z	182853.136487173	114271.854831114	254017.242872943	172471.422990966	169734.800344341	206894.167025675	191756.452322159	165834.869951955	174836.154038089	165544.064675121	11821.6038017589	373070.76856493	11311.337605773	9020.01125406628	7053.10311739049	11223.8604519064	650966.258821319	522719.139434327	5120.72968876371	117436.548282341	12632.6221451915	127175.809057742	10714.3162463107	3357.70199369834	942401.408265603	509804.217120748	59700.0431603373	5161.96899354813	8796.39313258439	225768.445857314	21159.9002277405	6982.09987710813	513888.376040024	6687.31005405103	86218.3225442585	12018.015559777	4678.53434655553	172901.966802118	1263679.01815906	5388.14543906524	7223.50440305633	11760.9246762321	18393.7771173462	281518.832857015	609312.688923155	3813.63489135651	4496.89267898759	10037.9288488157	21439.5875912343
0.48_638.8500m/z	0	0	3522.91422742432	0	924.535432201566	0	0	0	795.307539044216	0	0	0	0	1821.102665263	473.868847942556	334.523658168375	0	0	507.329568691035	60135.0125497403	2743.55048709293	0	909.458381828624	607.123707535728	0	0	0	0	2736.71658044907	1886.9040087691	0	1492.12357341093	4120.47784969995	668.16777455954	8510.57954477312	730.704616703291	0	0	797.58191131818	738.243504793879	0	0	1196.68670004282	0	0	0	331.736726700676	1866.20735626816	0
0.48_641.3048m/z	3633.4707728317	2316.60107776752	3581.65828501974	3790.36914062528	2687.29876719183	1799.39338269744	2669.68209227421	4638.43001329747	609.010551643175	1554.25961303582	2669.17200846913	740.390197753199	1828.64023180724	2773.30092230354	0	2628.4232165338	823.202906585207	0	1633.71867360934	33616.854478043	4199.72612136339	21700.8118993012	1570.19315088783	1021.96829071421	0	703.637104311093	16668.0278512633	1760.76294309887	2033.914316928	13410.2217804972	3676.95257568034	1029.79781556593	4392.79281774425	1697.14592382323	9984.34378758809	556.706832957565	1819.09650618395	314.478519157629	248.879947099245	489.564547291526	633.090416337555	55.6214916186133	2198.38841074928	0	3156.70524586971	873.566153384519	0	3460.14454471966	353.147078574795
0.48_649.3053m/z	6025.25107792111	2397.15690665537	12934.2891803351	6867.47952961562	5288.64774887817	5612.74878388539	6218.65188823147	5459.67362542599	5795.58613197412	6286.6789582385	1307.58478312743	1317.44953637485	2909.64510144202	1865.83402743258	1026.26304843629	3162.69632788611	0	736.848139417151	1307.13424964912	46211.7017652978	4650.74413720062	92536.1728606562	2004.84069682957	47.8292664252799	380.915052607511	5971.02930792628	131113.940007805	2887.43156285977	2602.53159232761	76431.7158902606	29752.3647916492	633.099628774221	7104.42231585452	1161.1780669659	17598.2374938251	1096.4180870653	4347.67394564459	5546.02887566586	0	418.246435308732	1670.70045087745	1143.17744836187	8160.42503841352	11804.2745704827	11389.617351736	726.727652940046	1318.94489237326	3937.55947356036	4906.15066305799
0.48_652.6693m/z	9370.50830076528	0	30166.3681640047	7524.81689453852	8714.43457032369	19104.2004394539	14029.0517578181	12525.0693359358	18000.8486328497	14623.5532226629	0	92385.1218260874	0	0	0	0	172513.540039526	144359.77294913	0	0	0	0	0	0	247687.820312096	133210.993709363	0	0	0	7627.05688477435	0	0	122966.89746085	0	0	0	0	6306.62500000572	346274.607758329	0	0	0	0	42508.7060547173	158844.080077971	0	0	0	0
0.48_652.8774m/z	21267.5865413386	13904.9969908235	25883.9991472496	22270.8835386011	19670.4916686979	18150.4234484062	19591.4162849419	19545.3188297539	13622.7706607787	14578.1487054556	20087.7469029889	5452.49256782732	12610.2326952458	15286.2322217554	12155.7602526894	10908.6023177555	17009.4215033524	5346.52042653987	13667.9523994114	268219.86131983	28193.8056183936	7837.72030871432	17952.0641623385	10133.8254983517	42661.8883019737	7159.42102199352	4664.38668067836	13102.0345612306	12265.6516113018	36283.431416399	7460.95291899081	8289.75816248647	40596.508742032	13194.8457512126	73365.6677284608	12650.6826351433	13585.3064898783	13469.7948541479	76747.0026205576	17486.3543287826	10779.4883552124	14542.508974964	13280.3809546427	10226.4035794318	13418.0981072131	13353.2572421351	12175.5255127018	14412.5154746715	9537.08271293045
0.48_654.3469n	28973.3326263199	20301.9169951111	35827.7451399719	26627.0683420279	32041.3574161419	30514.630734397	30704.7788957028	27120.8632763919	23228.8204495327	20878.9085809256	14550.5241742595	32686.3381102965	11885.48311551	11266.1597820333	9318.77716128885	8080.38683681841	41336.3156061121	36695.1288669419	12816.1065030642	129747.738788235	19757.0011989442	25296.9360020427	16516.0019617383	7715.61937779042	37288.993948436	38122.6210658787	62953.0280896887	12944.0044342806	11530.8983193063	68157.7411006129	15159.506006733	8352.28981398576	48514.1274044372	11610.3605520717	51878.7370205943	11344.0004415755	9715.35752687508	22094.8881030762	48288.4595165788	13023.0403934479	8467.52802075254	12988.5326709153	11881.3806189283	30235.8632249411	43467.2600372763	13036.2325071891	9096.89388670344	14924.0420882714	11736.2879750533
0.48_657.3681m/z	966432.731633751	771195.250276461	1215209.16704084	1039227.85699103	1049490.11699411	1055496.88987779	1207583.93059982	1157248.00969861	1033729.35727542	1067115.8979781	29156.9055006231	1906943.60317892	76366.7267217754	21085.6086502259	15580.6985033971	31324.6081953117	3070849.68676928	2297828.81490883	30212.5186161864	345161.514416272	24987.0368383503	917206.303142216	46234.8922161668	17140.4051292575	3306810.0739049	2336439.40973626	657281.825049934	36185.0497287975	15673.3867842761	895150.2555189	263477.12754034	13185.598052306	2216250.63910742	45951.382512907	506275.81269965	52239.9736573057	22652.7138121309	1131136.34320432	3766627.35664547	26168.286221803	31963.0207012076	45761.4415896	156972.860794354	1630187.0103583	2207176.22174891	26002.153899029	17738.1311638675	83705.8320545843	225409.984914041
0.48_660.8644m/z	573.216657384841	841.873753791156	3085.8621423102	0	1475.06516096463	686.369389305686	2205.15876744634	2399.23340121735	1262.70861501785	1188.62520402952	2671.03966287236	0	617.412780762081	2193.68905742491	0	1757.98810961213	0	926.310136366599	0	75719.3840988335	1591.51383168548	0	0	749.59520376626	0	1677.63462197591	898.580654912368	495.48646723036	966.602592861433	6134.15034461653	844.543205071899	3859.72299117519	3975.21356273111	0	11049.3468754987	0	1444.55401436919	2145.6393139059	0	1669.33045630455	1851.75644979799	1002.19177332736	0	0	0	229.265640257828	148.124150681975	1579.0408543603	1891.94074603692
0.48_663.3466m/z	1631.39883983757	0	717.631410735994	775.689538526703	821.189394115194	1398.85937602548	495.889319666009	1040.15067476865	594.676941393805	1799.40317552205	3236.19037359403	0	70.3196192892087	1655.88537434492	190.809867007904	1260.75248718369	0	0	989.72241211015	40706.7313928557	5451.24040557525	0	288.735641613698	218.177404336481	0	0	148.684746307591	222.493316649497	54.8727457450959	8230.47207331224	272.978993512509	590.803975879834	5367.99957560785	840.961773384496	7925.19543616838	1517.92218803992	770.385203078313	447.570354273387	321.224884465047	229.90340966116	8.55330370450284	207.937347849479	1469.37976928093	0	0	2400.59315563844	250.246444986085	1140.34565716908	88.8681655847413
0.48_664.2750m/z	0	0	336.201171874833	0	0	0	0	229.82062694703	272.751815795233	0	0	0	0	0	0	0	0	492.195332133601	0	0	0	0	0	0	0	0	0	0	0	0	0	0	0	0	0	0	2287.20188322723	0	0	0	0	0	1167.20440466549	0	0	0	0	0	0
0.48_665.3855n	433494.855104391	275553.981367149	477986.857006777	401975.901864231	384533.436009296	425807.842779333	389702.240883984	390374.515119184	372009.888441895	360735.195724462	151691.77490224	305278.639134823	132881.81374628	116841.726577453	108958.07210616	119250.499782607	73458.5402315435	148599.805178339	125667.331222881	1194647.38049952	142152.990693351	2388659.77224064	131397.836702074	110986.694374563	172553.726129868	233139.965397303	1530097.90942831	116605.747432185	117419.473374758	4001676.53091675	495786.995051857	113634.216753615	421481.65945325	112795.030913853	652518.865359945	137461.19099452	127762.477921373	263301.512580186	52754.4719933298	118465.018393146	126061.974407295	143768.880776002	229403.546815872	848064.742501429	1355587.8368656	113159.851935918	133246.791464564	132826.437424704	172449.189252917
0.48_666.3198m/z	4182.23119605571	2199.26154197092	3754.66007549259	1779.38723283209	4252.55588673005	2036.68218027829	1085.9644676276	791.577800324938	2709.03707103509	2170.80113697644	0	446.26871095095	860.220811848097	0	2.53744810531217	29.6311349123869	644.840487665013	1446.35911272366	0	9419.30767032471	584.976891185726	22596.3514293608	6.10384481642659	0	491.244555163105	554.837409719176	17576.5845083233	0	255.025493547196	38629.2503628637	6587.01217493742	0	3455.19210152616	0	5767.31389859405	0.016073538233539	0	2994.39685261601	257.418937074638	0	0	297.475013213156	1079.98708656325	6211.90913746399	9844.93724823849	0	0	381.411274119254	1245.21137455365
0.48_670.3428n	92138.5967881746	63188.5150647739	101729.035825231	93240.0579214508	93660.6960159645	88744.0069865487	100824.106711381	100906.654498371	71661.027281949	76373.9186605463	62982.1393107583	81935.0843319853	63302.0111457449	69602.2267381023	59246.6041500571	46061.3899187767	45320.3124575231	43286.3764513121	86779.872380762	312507.08427356	75742.5866763118	517560.873043091	100773.304121145	55784.2130533344	46083.5228850517	70543.5365161228	479479.614045873	74015.7646312282	58026.0516366511	590859.282111032	149610.286970206	46910.3300737697	107627.521494283	64989.6401866682	200314.779465149	52415.7225870749	65282.9057436416	78535.1470120247	38255.0090090253	83393.9510274043	49946.7080281542	61125.7237129028	81486.6059713375	188941.022887328	195367.635551749	77177.6209738007	64665.1746658752	85516.8309029559	67992.0703565288
0.48_674.8909m/z	21506.3430000258	14015.5307409781	20799.2638796233	19296.6304052111	23311.7271629191	21603.9041708243	21285.0100555809	23063.452604291	16858.7910831744	17735.8216958124	17427.7419041345	8377.2946780027	13908.7393912302	10649.8286033359	9554.04414728028	9920.48839401331	3866.05774807088	2736.87803748785	16757.6777644303	275744.487103614	22473.1385372595	8729.62009094505	16285.8559602759	9826.00729657537	6679.69970765003	5211.28884450071	8756.7012158903	10143.1107101366	9096.22785038521	45031.4147755428	7178.22242240801	5254.55587694751	38607.7658918324	10454.8822562416	84092.9756359979	9060.9506420306	13737.3435887622	11284.8836191676	8905.62815320235	13051.616722094	10331.0165050939	16245.7334289395	13636.6506105952	10927.9288859379	9552.78067736897	14210.6788482438	9928.15006121129	18028.7607936777	11189.9252395552
[truncated: 3,524 more rows]
[truncated: 3 more columns]
